# Supplementary material for: Mucin-induced metabolic reprogramming in Pseudomonas aeruginosa clinical isolates
Source: mSystems. 2026 Jul 2;11(7):e00580-26. doi: 10.1128/msystems.00580-26 (PMC13387015; doi:10.1128/msystems.00580-26)
Supplement: Information S1 — Seven clinical P. aeruginosa isolates with relevant metadata. [file msystems.00580-26-s0001.xlsx]

## Sheet: Sheet1
Isolate	Season	Patient's age	Patient's sex	Cystic Fibrosis	Diabetes	Isolate site	Mucoidy	Sheen	Haemolysis	Pigmentation
UVA12907	summer	73	Female	nocf	nodb	Lung/Trachea	Non-Mucoid	Non-Metallic	Non-Haemolytic	Green
UVA34914	summer	65	Female	nocf	nodb	Skin/Wound	Non-Mucoid	Non-Metallic	Haemolytic	None
UVA37832	summer	59	Female	nocf	db	Skin/Wound	Non-Mucoid	Non-Metallic	Non-Haemolytic	Green
UVA29272	fall	61	Male	nocf	nodb	Urine/Catheter	Non-Mucoid	Metallic	Haemolytic	None
UVA32920	fall	75	Female	nocf	db	Urine/Catheter	Non-Mucoid	Non-Metallic	Non-Haemolytic	Green
UVA55009	spring	39	Female	cf	db	Lung/Trachea	Non-Mucoid	Non-Metallic	Non-Haemolytic	Blue
UVA51075	winter	25	Male	cf	nodb	Lung/Trachea	Mucoid	Non-Metallic	Non-Haemolytic	None
