# Supplementary material for: Mucin-induced metabolic reprogramming in Pseudomonas aeruginosa clinical isolates
Source: mSystems. 2026 Jul 2;11(7):e00580-26. doi: 10.1128/msystems.00580-26 (PMC13387015; doi:10.1128/msystems.00580-26)
Supplement: Information S2 — Differentially expressed genes in the presence of mucin in each isolate that mapped to the reference PA14 strain. [file msystems.00580-26-s0002.xlsx]

## Sheet: ReadMe
		Sheet name	Description
		PA14	Differentially expressed genes in PA14 with annotation
		UVA12907	Differentially expressed genes in UVA12907 with annotation
		UVA29272	Differentially expressed genes in UVA29272 with annotation
		UVA32920	Differentially expressed genes in UVA32920 with annotation
		UVA34914	Differentially expressed genes in UVA34914 with annotation
		UVA37832	Differentially expressed genes in UVA37832 with annotation
		UVA51075	Differentially expressed genes in UVA51075 with annotation
		UVA55009	Differentially expressed genes in UVA55009 with annotation
		Overexpressed	List of all the overexpressed genes in each isolate that was used to create the UpSet plots
		Underexpressed	List of all the underexpressed genes in each isolate that was used to create the UpSet plots

## Sheet: PA14
Locus ID	baseMean	log2FoldChange	lfcSE	stat	pvalue	padj	Gene Name	Product Name	RefSeq Accession	PA01 orthologues
PA14_01300	3669.58	1.68793	0.114539	14.7367	3.74436e-49	7.367e-48	coxA	cytochrome c oxidase subunit I	YP_788264.1 ; WP_003083723.1	PA0106
PA14_01310	561.126	1.50398	0.0999885	15.0415	3.92453e-51	8.26571e-50		cytochrome C oxidase assembly protein	YP_788265.1 ; WP_003083725.1	PA0107
PA14_01380	819.669	1.74585	0.0914018	19.1009	2.48232e-81	1.0231e-79		protoheme IX farnesyltransferase	YP_788271.1 ; WP_003083746.1	PA0113
PA14_02060	148.026	1.58653	0.117021	13.5576	7.14111e-42	1.2107e-40		hypothetical protein	YP_788323.1 ; WP_003102209.1	PA0165
PA14_03590	154.739	1.94625	0.126702	15.3609	2.99593e-53	6.69325e-52		hypothetical protein	YP_788445.1 ; WP_003084225.1	PA0276
PA14_03610	178.178	1.50222	0.13095	11.4717	1.83039e-30	2.30899e-29		Zn-dependent protease with chaperone function	YP_788446.1 ; WP_003112168.1	PA0277
PA14_04060	55.3729	1.68804	0.188269	8.96609	3.07216e-19	2.59505e-18		hypothetical protein	YP_788481.1 ; WP_003084327.1	PA0311
PA14_04780	1797.14	1.82246	0.0689992	26.4127	9.78172e-154	1.29907e-151	laoA	LaoA	YP_788536.1 ; WP_003102870.1	PA0364
PA14_05770	339.608	1.69276	0.37212	4.54897	5.3909e-06	1.7714e-05	dhT	phenylhydantoinase	YP_788615.1 ; WP_003099919.1	PA0441
PA14_06170	554.576	-2.0737	0.096292	-21.5355	7.23889e-103	4.32614e-101		transmembrane sensor	YP_788644.1 ; WP_004365162.1	PA0471
PA14_06620	904.428	1.9165	0.0788321	24.3112	1.49248e-130	1.42711e-128		acyl-CoA dehydrogenase	YP_788677.1 ; WP_003137312.1	PA0507
PA14_06640	2290	1.88335	0.0498002	37.8181	0	0		acyl-CoA dehydrogenase	YP_788678.1 ; WP_003084848.1	PA0508
PA14_09260	2461.09	-1.64413	0.0658806	-24.9562	1.83098e-137	1.94531e-135	pchR	transcriptional regulator PchR	YP_788892.1 ; WP_003106955.1	PA4227
PA14_09340	26109.4	-1.72171	0.0767277	-22.4393	1.62889e-111	1.11253e-109	fptA	Fe(III)-pyochelin outer membrane receptor	YP_788898.1 ; WP_003111969.1	PA4221
PA14_09370	2168.73	-1.59595	0.123363	-12.937	2.78207e-38	4.3898e-37		hypothetical protein	YP_788900.1 ;	PA4219
PA14_09970	1510.02	-1.65777	0.0755294	-21.9487	8.90778e-107	5.6037e-105	fpvB	type I ferripyoverdine receptor, FpvB	YP_788946.1 ; WP_003137519.1	PA4168
PA14_10170	188.769	-1.80062	0.12782	-14.0872	4.55152e-45	8.18075e-44	fepB	iron-enterobactin transporter periplasmic binding protein	YP_788961.1 ; WP_003093531.1	PA4159
PA14_10180	109.703	-1.65515	0.140844	-11.7516	6.92915e-32	9.20229e-31	fepC	ferric enterobactin transport protein FepC	YP_788962.1 ; WP_003093530.1	PA4158
PA14_10230	452.985	1.53199	0.258058	5.93662	2.90964e-09	1.2994e-08	adh	2,3-butanediol dehydrogenase	YP_788967.1 ; WP_003137536.1	PA4153
PA14_10240	587.472	1.88209	0.345837	5.44213	5.26481e-08	2.08197e-07		branched-chain alpha-keto acid dehydrogenase subunit E2	YP_788968.1 ; WP_003137537.1	PA4152
PA14_10360	25313.3	-1.62297	0.0923695	-17.5704	4.15167e-69	1.34116e-67		hypothetical protein	YP_788979.1 ; WP_003111247.1	PA4141
PA14_13450	204.275	-2.07323	0.139471	-14.865	5.56438e-50	1.13206e-48		transmembrane sensor	YP_789220.1 ; WP_003137760.1	PA3900
PA14_13750	533.373	1.95335	0.124802	15.6516	3.23967e-55	7.62999e-54	narK1	nitrite extrusion protein 1	YP_789244.1 ; WP_003105298.1	PA3877
PA14_13770	417.54	2.09732	0.104092	20.1488	2.75874e-90	1.31895e-88	narK2	nitrite extrusion protein 2	YP_789245.1 ; WP_003092963.1	PA3876
PA14_13780	3058.5	2.18104	0.0932127	23.3986	4.42091e-121	3.70813e-119	narG	respiratory nitrate reductase alpha subun	YP_789246.1 ; WP_003092960.1	PA3875
PA14_13800	996.637	1.75958	0.0876444	20.0763	1.18869e-89	5.57171e-88	narH	respiratory nitrate reductase beta subuni	YP_789247.1 ; WP_003092958.1	PA3874
PA14_13810	252.096	1.91039	0.11065	17.2652	8.60702e-67	2.60444e-65	narJ	respiratory nitrate reductase delta chain	YP_789248.1 ; WP_003092956.1	PA3873
PA14_13830	292.535	1.62515	0.122386	13.2789	3.06964e-40	5.00886e-39	narI	respiratory nitrate reductase gamma chain	YP_789249.1 ; WP_003092953.1	PA3872
PA14_13840	225.098	1.64747	0.109538	15.0402	4.00398e-51	8.39607e-50		peptidyl-prolyl cis-trans isomerase, PpiC-type	YP_789250.1 ; WP_003137788.1	PA3871
PA14_13920	66.818	-1.57143	0.199505	-7.87664	3.36291e-15	2.28382e-14		hypothetical protein	YP_789256.1 ;
PA14_14420	293.715	1.79425	0.100444	17.8633	2.27762e-71	7.66854e-70		hypothetical protein	YP_789293.1 ; WP_011666561.1
PA14_17960	4130.34	1.7321	0.0673023	25.7361	4.61274e-146	5.25084e-144	glpK	glycerol kinase	YP_789582.1 ; WP_003092168.1	PA3582
PA14_18640	531.695	1.62989	0.0806219	20.2165	7.00742e-91	3.41862e-89		oxidoreductase	YP_789631.1 ; WP_003138110.1	PA3534
PA14_18670	729.407	1.70933	0.12136	14.0848	4.7098e-45	8.43355e-44	bfrB	bacterioferritin	YP_789634.1 ; WP_003092078.1	PA3531
PA14_18680	1456.49	-1.5299	0.124574	-12.2811	1.14433e-34	1.62828e-33		hypothetical protein	YP_789635.1 ; WP_003092075.1	PA3530
PA14_19430	622.75	1.92121	0.11058	17.3739	1.30001e-67	4.11614e-66		acyl-CoA thiolase	YP_789693.1 ; WP_003102299.1	PA3454
PA14_19730	632.55	1.83735	0.0867422	21.1817	1.40878e-99	7.83182e-98		oxidoreductase	YP_789720.1 ; WP_003111019.1	PA3427
PA14_19850	407.4	2.41442	0.113204	21.328	6.24668e-101	3.5554e-99		transcriptional regulator	YP_789727.1 ; WP_003138208.1	PA3420
PA14_19970	41.5839	-1.6413	0.23464	-6.99497	2.6532e-12	1.46986e-11		hypothetical protein	YP_789737.1 ; WP_003112066.1	PA3411
PA14_19990	189.407	-2.69483	0.122	-22.0887	4.05553e-108	2.6561e-106		RNA polymerase ECF-subfamily sigma-70 factor	YP_789738.1 ; WP_003107536.1	PA3410
PA14_20000	149.882	-2.8032	0.160306	-17.4866	1.81276e-68	5.77787e-67		transmembrane sensor	YP_789739.1 ; WP_003138216.1	PA3409
PA14_20010	1174.71	-3.11038	0.0899737	-34.5699	7.15118e-262	2.44213e-259	hasR	heme uptake outer membrane receptor HasR	YP_789740.1 ; WP_003119598.1	PA3408
PA14_20020	4627.96	-4.22935	0.0972948	-43.4695	0	0	hasAp	heme acquisition protein HasAp	YP_789741.1 ; WP_003115011.1	PA3407
PA14_20030	144.36	-2.76051	0.142533	-19.3675	1.45109e-83	6.30696e-82	hasD	transport protein HasD	YP_789742.1 ; WP_003138219.1	PA3406
PA14_21640	539.756	1.72082	0.0844544	20.3757	2.74701e-92	1.35396e-90		short chain dehydrogenase	YP_789877.1 ; WP_003091619.1	PA3277
PA14_22330	416.029	2.14644	0.116518	18.4215	8.83664e-76	3.32661e-74		glycine betaine-binding protein	YP_789937.1 ; WP_003114808.1	PA3236
PA14_22570	295.35	1.55499	0.103954	14.9584	1.37343e-50	2.85494e-49	csaA	CsaA protein	YP_789958.1 ; WP_003109191.1	PA3221
PA14_22880	170.629	-2.1352	0.150253	-14.2107	7.86208e-46	1.44018e-44		Fe-S protein	YP_789984.1 ; WP_009313739.1
PA14_22890	7856.61	-1.93574	0.0682923	-28.3449	9.68036e-177	1.65292e-174	gapA	glyceraldehyde-3-phosphate dehydrogenase	YP_789985.1 ; WP_003091480.1	PA3195
PA14_23530	92.6287	1.58813	0.164965	9.62704	6.14742e-22	5.75163e-21		secretion protein	YP_790037.1 ; WP_003130540.1	PA3136
PA14_24170	858.371	2.60987	0.0732263	35.6412	3.22806e-278	1.54334e-275	fadH1	2,4-dienoyl-CoA reductase	YP_790081.1 ; WP_003091351.1	PA3092
PA14_24290	2023.73	1.81833	0.0786447	23.1208	2.86015e-118	2.17053e-116	gbt	glycine betaine transmethylase	YP_790091.1 ; WP_003110074.1	PA3082
PA14_24300	1018.24	1.93175	0.0797815	24.213	1.62443e-129	1.49354e-127		hypothetical protein	YP_790092.1 ; WP_003091320.1	PA3081
PA14_25840	3353.25	1.90977	0.0645568	29.5828	2.48525e-192	5.16607e-190		electron transfer flavoprotein-ubiquinone oxidoreductase	YP_790220.1 ; WP_003138616.1	PA2953
PA14_27090	575.144	1.87927	0.112406	16.7185	9.61033e-63	2.71876e-61	lipH	lipase chaperone	YP_790311.1 ; WP_003138729.1	PA2863
PA14_27100	4579.4	2.27044	0.121816	18.6382	1.57378e-77	6.06795e-76	lipA	lactonizing lipase	YP_790312.1 ; WP_003090955.1	PA2862
PA14_28970	263.858	-2.28573	0.147702	-15.4752	5.10023e-54	1.16115e-52		hypothetical protein	YP_790473.1 ; WP_003131039.1
PA14_29040	44.0411	1.585	0.211165	7.50598	6.09708e-14	3.84566e-13		ferredoxin	YP_790480.1 ; WP_003090580.1	PA2715
PA14_29050	339.561	1.5479	0.0948076	16.3267	6.36928e-60	1.67316e-58		molybdopterin oxidoreductase	YP_790481.1 ; WP_003138868.1	PA2714
PA14_29360	648.812	-1.91586	0.0915259	-20.9325	2.71104e-97	1.44017e-95	pfeS	two-component sensor PfeS	YP_790508.1 ; WP_003138880.1	PA2687
PA14_30050	16683.9	1.62107	0.0865548	18.7288	2.88148e-78	1.14803e-76		isocitrate lyase	YP_790560.1 ; WP_003090447.1	PA2634
PA14_31580	780.8	1.91638	0.0774782	24.7344	4.55896e-135	4.63753e-133		acyl-CoA dehydrogenase	YP_790687.1 ; WP_003139060.1	PA2550
PA14_31820	267.421	-1.66182	0.100466	-16.541	1.85855e-61	5.10675e-60		aminotransferase	YP_790706.1 ; WP_003139085.1	PA2531
PA14_32710	601.988	-2.15644	0.0834594	-25.8381	3.30783e-147	3.85725e-145		ECF subfamily RNA polymerase sigma-70 factor	YP_790769.1 ; WP_003089775.1	PA2468
PA14_32720	346.525	-1.78389	0.138176	-12.9102	3.94112e-38	6.19818e-37		transmembrane sensor	YP_790770.1 ; WP_003111631.1	PA2467
PA14_32905	1605.85	-2.73607	0.105806	-25.8593	1.91007e-147	2.28302e-145		hypothetical protein	YP_790784.1 ; WP_003139194.1
PA14_33250	595.907	-3.22019	0.0999807	-32.2081	1.35984e-227	3.61189e-225		hypothetical protein	YP_790809.1 ; WP_003139215.1	PA2427
PA14_33260	4052.74	-3.19083	0.080125	-39.8232	0	0	pvdS	extracytoplasmic-function sigma-70 factor	YP_790810.1 ; WP_003113068.1	PA2426
PA14_33270	1490.53	-3.35314	0.121506	-27.5965	1.22571e-167	1.83129e-165	pvdG	protein PvdG	YP_790811.1 ; WP_003139216.1	PA2425
PA14_33280	18053.3	-2.61911	0.111341	-23.5234	2.35312e-122	2.0455e-120	pvdL	peptide synthase	YP_790812.1 ; WP_003139218.1	PA2424
PA14_33500	4213.63	-2.49284	0.11655	-21.3886	1.70744e-101	9.95521e-100	pvdH	diaminobutyrate--2-oxoglutarate aminotransferase	YP_790830.1 ; WP_003089638.1	PA2413
PA14_33510	1989.34	-2.58956	0.225229	-11.4975	1.35821e-30	1.72244e-29		hypothetical protein	YP_790831.1 ; WP_003089636.1	PA2412
PA14_33570	562.964	-1.55546	0.168293	-9.24256	2.40674e-20	2.13878e-19		hypothetical protein	YP_790837.1 ; WP_003139246.1	PA2406
PA14_33610	21031.9	-2.18372	0.102238	-21.3592	3.20182e-101	1.84433e-99		peptide synthase	YP_790841.1 ; WP_011666644.1
PA14_33630	9202.83	-1.90813	0.0880064	-21.6817	3.05408e-104	1.87199e-102	pvdJ	protein PvdJ	YP_790842.1 ; WP_011666645.1	PA2400
PA14_33650	10526.7	-2.31143	0.102399	-22.5729	8.00919e-113	5.63117e-111	pvdD	pyoverdine synthetase D	YP_790843.1 ;	PA2399
PA14_33680	7720.82	-1.91311	0.0856064	-22.3478	1.26963e-110	8.54944e-109	fpvA	ferripyoverdine receptor	YP_790844.1 ; WP_003139291.1	PA2398
PA14_33690	2816.98	-2.21067	0.118406	-18.6703	8.63614e-78	3.35686e-76	pvdE	pyoverdine biosynthesis protein PvdE	YP_790845.1 ; WP_003103601.1	PA2397
PA14_33700	3178.92	-2.67225	0.109332	-24.4415	6.19341e-132	6.1689e-130	pvdF	pyoverdine synthetase F	YP_790846.1 ; WP_003114501.1	PA2396
PA14_33710	2007.44	-2.6921	0.202078	-13.3221	1.72292e-40	2.83068e-39	pvdO	protein PvdO	YP_790847.1 ; WP_003139292.1	PA2395
PA14_33720	1864.1	-2.60539	0.208414	-12.501	7.36751e-36	1.08049e-34	pvdN	protein PvdN	YP_790848.1 ; WP_003122677.1	PA2394
PA14_33730	1959.31	-2.72752	0.218119	-12.5047	7.03282e-36	1.03458e-34		dipeptidase	YP_790849.1 ; WP_003103610.1	PA2393
PA14_33740	2073.26	-2.81142	0.136904	-20.5357	1.0325e-93	5.30793e-92	pvdP	protein PvdP	YP_790850.1 ; WP_003139293.1	PA2392
PA14_33750	504.046	-2.17653	0.133535	-16.2992	9.99214e-60	2.61051e-58		outer membrane protein	YP_790851.1 ; WP_003139294.1	PA2391
PA14_33760	759.933	-2.14326	0.123843	-17.3062	4.2225e-67	1.30244e-65		ABC transporter ATP-binding protein/permease	YP_790852.1 ; WP_003139295.1	PA2390
PA14_33810	11966.5	-2.76188	0.11957	-23.0985	4.79079e-118	3.52381e-116	pvdA	L-ornithine N5-oxygenase	YP_790856.1 ; WP_003114509.1	PA2386
PA14_33820	4773.69	-2.30461	0.130773	-17.623	1.63988e-69	5.3335e-68	pvdQ	penicillin acylase-related protein	YP_790857.1 ; WP_003139299.1	PA2385
PA14_33830	1704.95	-2.65909	0.0998103	-26.6414	2.25126e-156	3.07522e-154		hypothetical protein	YP_790858.1 ; WP_003089535.1	PA2384
PA14_34610	45.5448	-1.66746	0.259743	-6.41967	1.36571e-10	6.68318e-10		hypothetical protein	YP_790917.1 ; WP_003111383.1
PA14_34750	119.932	-1.64201	0.354094	-4.63721	3.5314e-06	1.1782e-05		taurine catabolism dioxygenase	YP_790929.1 ; WP_003139374.1	PA2310
PA14_35320	236.443	2.02019	0.124588	16.215	3.94929e-59	1.02062e-57		2-hydroxyacid dehydrogenase	YP_790973.1 ; WP_003139442.1	PA2263
PA14_35330	385.354	2.17033	0.13156	16.4969	3.86396e-61	1.04964e-59		2-ketogluconate transporter	YP_790974.1 ; WP_003113740.1	PA2262
PA14_35340	260.72	2.38637	0.11067	21.5629	4.00356e-103	2.42291e-101		2-ketogluconate kinase	YP_790975.1 ; WP_003139444.1	PA2261
PA14_36010	202.009	1.9168	0.110633	17.3258	3.00342e-67	9.32424e-66		hypothetical protein	YP_791030.1 ; WP_003089145.1
PA14_36020	281.479	1.84489	0.0936563	19.6985	2.21935e-86	1.01055e-84		paraquat-inducible protein B	YP_791031.1 ; WP_011666665.1
PA14_37650	249.524	2.29292	0.182778	12.5448	4.24498e-36	6.30287e-35		hypothetical protein	YP_791162.1 ; WP_003139626.1	PA2077
PA14_38200	936.005	-1.59557	0.0952449	-16.7523	5.44622e-63	1.5499e-61		thiamine pyrophosphate protein	YP_791204.1 ; WP_003139693.1	PA2035
PA14_38210	1615.21	-3.56792	0.109965	-32.4461	6.15458e-231	1.73089e-228		hypothetical protein	YP_791205.1 ; WP_003100350.1	PA2034
PA14_38840	357.577	1.87863	0.234964	7.9954	1.29151e-15	8.96185e-15		NAD+ dependent acetaldehyde dehydrogenase	YP_791255.1 ; WP_011666692.1	PA1984
PA14_38850	138.919	2.50639	0.345263	7.25938	3.88875e-13	2.33569e-12	exaB	cytochrome c550	YP_791256.1 ; WP_003088533.1	PA1983
PA14_38860	428.21	2.19076	0.254068	8.62271	6.5389e-18	5.08333e-17	exaA	quinoprotein alcohol dehydrogenase	YP_791257.1 ; WP_003139755.1	PA1982
PA14_38880	23.7911	2.08825	0.346483	6.027	1.67036e-09	7.57683e-09		hypothetical protein	YP_791258.1 ; WP_003139757.1	PA1981
PA14_39800	629.469	-2.51047	0.108079	-23.2281	2.36613e-119	1.88541e-117		ECF subfamily RNA polymerase sigma-70 factor	YP_791327.1 ; WP_003088185.1	PA1912
PA14_39960	10733.1	1.59367	0.107753	14.79	1.69932e-49	3.37114e-48	phzB2	phenazine biosynthesis protein	YP_791339.1 ; WP_003115119.1	PA1900
PA14_39990	879.689	1.64446	0.110866	14.8329	8.97875e-50	1.805e-48		hypothetical protein	YP_791342.1 ; WP_003102692.1	PA1897
PA14_40010	778.576	1.53102	0.0863621	17.7279	2.55569e-70	8.36901e-69		hypothetical protein	YP_791343.1 ; WP_003088150.1	PA1896
PA14_40380	740.059	-5.3603	0.137376	-39.0192	0	0		TetR family transcriptional regulator	YP_791376.1 ; WP_003088072.1	PA1864
PA14_40390	1398.07	-4.52304	0.085605	-52.8362	0	0	modA	molybdate-binding periplasmic protein precursor modA	YP_791377.1 ; WP_003117674.1	PA1863
PA14_40410	495.067	-2.37541	0.0826876	-28.7276	1.72643e-181	3.30162e-179	modB	molybdenum transport protein ModB	YP_791378.1 ; WP_003088068.1	PA1862
PA14_42410	8.38816	-2.05951	0.475111	-4.3348	1.45895e-05	4.50889e-05		hypothetical protein	YP_791534.1 ; WP_003109506.1	PA1711
PA14_42430	280.609	-1.76446	0.111288	-15.8548	1.30201e-56	3.20872e-55	exsC	exoenzyme S synthesis protein C	YP_791535.1 ; WP_003109505.1	PA1710
PA14_42450	306.557	-1.62471	0.0964559	-16.8441	1.1598e-63	3.3811e-62	popB	translocator protein PopB	YP_791537.1 ; WP_003087710.1	PA1708
PA14_42470	165.438	-1.6325	0.115821	-14.095	4.07773e-45	7.35684e-44	pcrV	type III secretion protein PcrV	YP_791539.1 ; WP_003109502.1	PA1706
PA14_42480	10.158	-2.24086	0.43999	-5.09297	3.52494e-07	1.29936e-06	pcrG	regulator in type III secretion	YP_791540.1 ; WP_003109501.1	PA1705
PA14_43180	275.584	1.87589	0.0965908	19.421	5.13024e-84	2.25025e-82		short chain dehydrogenase	YP_791601.1 ; WP_003140115.1	PA1649
PA14_44370	5451.85	1.51927	0.0812199	18.7056	4.45717e-78	1.76114e-76		cbb3-type cytochrome c oxidase subunit I	YP_791698.1 ; WP_003087306.1	PA1554
PA14_44510	738.338	2.22193	0.0984018	22.5801	6.79532e-113	4.84902e-111		hypothetical protein	YP_791711.1 ; WP_003087258.1	PA1542
PA14_44560	996.791	2.19739	0.104224	21.0833	1.13298e-98	6.22618e-97		flavin-containing monooxygenase	YP_791715.1 ; WP_003121915.1	PA1538
PA14_44700	1160.55	2.46654	0.101736	24.2445	7.55249e-130	7.08009e-128	alkB2	alkane-1 monooxygenase	YP_791728.1 ; WP_003083349.1	PA1525
PA14_44950	656.805	1.53111	0.0847483	18.0666	5.84543e-73	2.03993e-71		transporter	YP_791746.1 ; WP_003083208.1	PA1507
PA14_47380	393.484	-1.91115	0.0791304	-24.1519	7.12499e-129	6.42728e-127		heme utilization protein	YP_791943.1 ; WP_003109266.1	PA1302
PA14_47390	570.576	-3.57898	0.118724	-30.1455	1.2301e-199	2.67324e-197		transmembrane sensor	YP_791944.1 ; WP_003109267.1	PA1301
PA14_47920	254.755	1.70106	0.132563	12.8321	1.0842e-37	1.67212e-36		ABC transporter substrate-binding protein	YP_791985.1 ; WP_003140426.1	PA1260
PA14_48000	91.7858	1.96821	0.151295	13.0091	1.08602e-38	1.725e-37		dihydrodipicolinate synthetase	YP_791991.1 ; WP_003110831.1	PA1254
PA14_48140	7968.38	-1.61297	0.101707	-15.8589	1.22032e-56	3.02297e-55		hypothetical protein	YP_792000.1 ; WP_003082538.1	PA1245
PA14_48530	840.248	1.8744	0.0902436	20.7705	8.00252e-96	4.2044e-94		AMP-binding protein	YP_792029.1 ; WP_003140477.1	PA1221
PA14_48600	1315.13	2.60347	0.0841476	30.9394	3.53117e-210	8.88554e-208		AMP-binding protein	YP_792035.1 ; WP_003140480.1	PA1215
PA14_49050	1043.88	2.08555	0.15491	13.463	2.58205e-41	4.33151e-40		hypothetical protein	YP_792076.1 ; WP_003082455.1	PA1190
PA14_49720	166.156	-1.87129	0.121127	-15.449	7.66566e-54	1.72875e-52		hypothetical protein	YP_792132.1 ; WP_003109099.1	PA1134
PA14_52230	1081.36	-2.05108	0.0745657	-27.507	1.44945e-166	2.09994e-164		outer membrane receptor FepA	YP_792345.1 ; WP_003117107.1	PA0931
PA14_53400	636.982	2.60144	0.0907996	28.6503	1.58864e-180	2.92126e-178		oxidoreductase	YP_792437.1 ; WP_003085824.1	PA0840
PA14_53410	190.659	2.04229	0.146817	13.9104	5.47694e-44	9.62693e-43		transcriptional regulator	YP_792438.1 ; WP_003140857.1	PA0839
PA14_53530	967.282	1.93139	0.0640465	30.156	8.93649e-200	2.03454e-197		hypothetical protein	YP_792448.1 ; WP_003140865.1	PA0830
PA14_53540	217.166	2.25703	0.113065	19.9622	1.17314e-88	5.44544e-87		hydrolase	YP_792449.1 ; WP_003085798.1	PA0829
PA14_54700	383.154	2.56879	0.102731	25.0051	5.38162e-138	5.84762e-136		beta-lactamase	YP_792545.1 ; WP_003140954.1	PA0740
PA14_54870	1169.1	-2.17106	0.0852901	-25.455	6.22027e-143	6.91608e-141		hypothetical protein	YP_792560.1 ; WP_003141088.1
PA14_55160	274.941	-2.34105	0.100681	-23.2521	1.35456e-119	1.09765e-117	toxR	transcriptional regulator ToxR	YP_792587.1 ; WP_003141130.1	PA0707
PA14_55550	55.3417	-1.54178	0.195082	-7.9032	2.71828e-15	1.85393e-14		ECF subfamily RNA polymerase sigma-70 factor	YP_792619.1 ; WP_003085329.1	PA0675
PA14_55570	451.652	-1.98014	0.121031	-16.3606	3.65556e-60	9.65593e-59		hypothetical protein	YP_792621.1 ; WP_003116538.1	PA0673
PA14_55580	1669.24	-2.88381	0.0786896	-36.6479	4.93911e-294	2.62376e-291	nemO	heme oxygenase	YP_792622.1 ; WP_003085321.1	PA0672
PA14_56780	7569.55	1.61724	0.116682	13.8602	1.10315e-43	1.91788e-42	sodB	superoxide dismutase	YP_792711.1 ; WP_003094005.1	PA4366
PA14_57990	4075.72	-4.10219	0.120145	-34.1436	1.66127e-255	4.96408e-253		hypothetical protein	YP_792812.1 ; WP_003120918.1	PA4467
PA14_58000	7533.03	-3.98647	0.0974706	-40.8992	0	0	sodM	superoxide dismutase	YP_792813.1 ; WP_003098862.1	PA4468
PA14_58010	3247.32	-3.88376	0.112312	-34.5799	5.05867e-262	1.86042e-259		hypothetical protein	YP_792814.1 ; WP_003094369.1	PA4469
PA14_58030	17468	-4.06835	0.0939773	-43.2908	0	0	fumC	fumarate hydratase	YP_792815.1 ; WP_003098863.1	PA4470
PA14_58500	993.446	1.52423	0.211147	7.21881	5.24437e-13	3.08785e-12		hypothetical protein	YP_792852.1 ; WP_003141339.1	PA4507
PA14_59630	734.234	1.62808	0.147964	11.0032	3.6861e-28	4.24657e-27		hypothetical protein	YP_792953.1 ; WP_003141472.1
PA14_60480	1856.66	-4.17556	0.0925574	-45.1132	0	0		hypothetical protein	YP_793029.1 ; WP_003094765.1	PA4570
PA14_60730	2839.04	2.30501	0.0650535	35.4325	5.3981e-275	2.34621e-272		outer membrane protein	YP_793048.1 ; WP_003141567.1	PA4589
PA14_60750	17120.1	2.06183	0.0888056	23.2173	3.04319e-119	2.38516e-117	pra	protein activator	YP_793049.1 ; WP_003119407.1	PA4590
PA14_60820	229.813	1.88593	0.105327	17.9054	1.06937e-71	3.62599e-70	oprJ	outer membrane protein OprJ	YP_793056.1 ; WP_003116284.1	PA4597
PA14_60830	510.963	2.37129	0.10127	23.4156	2.96698e-121	2.53306e-119	mexD	multidrug efflux RND transporter MexD	YP_793057.1 ; WP_003141572.1	PA4598
PA14_60850	176.862	2.76267	0.131349	21.033	3.27195e-98	1.77763e-96	mexC	multidrug efflux RND membrane fusion protein	YP_793058.1 ; WP_003141574.1	PA4599
PA14_61380	3582.24	-2.17508	0.125708	-17.3027	4.49148e-67	1.37652e-65		hypothetical protein	YP_793100.1 ;
PA14_62300	1398.86	-1.80759	0.115779	-15.6124	5.99177e-55	1.3974e-53		hypothetical protein	YP_793171.1 ; WP_003141666.1	PA4708
PA14_62330	1511.61	-2.19763	0.10891	-20.1784	1.51459e-90	7.31441e-89		hemin degrading factor	YP_793172.1 ; WP_004365355.1	PA4709
PA14_62350	4154.9	-2.24238	0.0651015	-34.4443	5.48363e-260	1.74782e-257		heme/hemoglobin uptake outer membrane receptor PhuR	YP_793173.1 ; WP_003095102.1	PA4710
PA14_63110	178.172	1.96582	0.121357	16.1986	5.15936e-59	1.32618e-57		S-adenosylmethionine decarboxylase	YP_793237.1 ; WP_003095236.1	PA4773
PA14_63120	307.262	2.52013	0.129168	19.5105	8.93393e-85	3.95492e-83		hypothetical protein	YP_793238.1 ; WP_004365393.1	PA4774
PA14_63220	45.538	2.05876	0.223494	9.21167	3.21088e-20	2.84282e-19		hypothetical protein	YP_793246.1 ; WP_003102243.1	PA4782
PA14_63570	129.316	1.68292	0.133034	12.6503	1.11463e-36	1.66533e-35	fdnI	nitrate-inducible formate dehydrogenase subunit gamma	YP_793275.1 ; WP_003095316.1	PA4810
PA14_63580	369.506	2.36974	0.0916191	25.8651	1.64569e-147	2.01745e-145	fdnH	nitrate-inducible formate dehydrogenase subunit beta	YP_793276.1 ; WP_004365410.1	PA4811
PA14_63620	1743.93	3.26843	0.117451	27.8281	1.98223e-170	3.26795e-168	lipC	lipase LipC	YP_793278.1 ; WP_003095318.1	PA4813
PA14_63780	23.0679	1.59179	0.286508	5.55584	2.76283e-08	1.13188e-07		hypothetical protein	YP_793290.1 ; WP_003135296.1	PA4824
PA14_64260	1.99991	2.09518	0.953039	2.19842	0.0279193	0.0492737		hypothetical protein	YP_793324.1 ; WP_003105148.1
PA14_64520	4292.96	1.85325	0.10013	18.5084	1.76665e-76	6.70346e-75		bacterioferritin	YP_793348.1 ; WP_004365459.1	PA4880
PA14_64530	119.752	1.6665	0.152183	10.9506	6.59821e-28	7.52889e-27		hypothetical protein	YP_793349.1 ; WP_003095507.1	PA4881
PA14_64690	344.513	-3.04111	0.124998	-24.3293	9.59425e-131	9.36125e-129		transmembrane sensor	YP_793363.1 ; WP_003141679.1	PA4895
PA14_66040	351.091	1.67862	0.0934986	17.9534	4.51368e-72	1.55251e-70		acyl-CoA dehydrogenase	YP_793463.1 ; WP_003095742.1	PA4994
PA14_66050	279.671	1.89161	0.0987385	19.1578	8.32931e-82	3.46282e-80		acyl-CoA dehydrogenase	YP_793464.1 ; WP_003135655.1	PA4995
PA14_66350	783.671	1.85306	0.0682197	27.163	1.77573e-162	2.49699e-160		acyl-CoA dehydrogenase	YP_793489.1 ; WP_003095792.1	PA5020
PA14_68040	876.734	-1.56703	0.0727712	-21.5336	7.54123e-103	4.45118e-101		short-chain dehydrogenase	YP_793621.1 ; WP_003141882.1	PA5150
PA14_69110	1047.27	1.56785	0.0564807	27.759	1.3586e-169	2.16515e-167		oxidoreductase	YP_793706.1 ; WP_003096329.1	PA5234
PA14_70670	136.949	1.59383	0.14628	10.8957	1.20801e-27	1.37512e-26	glcF	glycolate oxidase iron-sulfur subunit	YP_793827.1 ; WP_003142021.1	PA5353
PA14_70680	111.131	1.79224	0.133337	13.4414	3.4562e-41	5.75753e-40	glcE	glycolate oxidase FAD binding subunit	YP_793828.1 ; WP_003142023.1	PA5354
PA14_70940	2387.94	2.44364	0.0801574	30.4856	4.04625e-204	9.67257e-202	betA	choline dehydrogenase	YP_793846.1 ; WP_003142051.1	PA5372
PA14_70950	3044.02	2.24301	0.0784702	28.5842	1.0549e-179	1.86796e-177	betB	betaine aldehyde dehydrogenase	YP_793847.1 ; WP_003142054.1	PA5373
PA14_70970	355.784	1.75099	0.0983792	17.7984	7.27172e-71	2.41431e-69	betI	transcriptional regulator BetI	YP_793848.1 ; WP_003096684.1	PA5374
PA14_70980	655.34	2.77931	0.107272	25.909	5.27414e-148	6.6357e-146	betT1	choline transporter BetT	YP_793849.1 ; WP_003142056.1	PA5375
PA14_71060	155.848	1.7328	0.1331	13.0188	9.56429e-39	1.52933e-37	sdaB	L-serine dehydratase	YP_793853.1 ; WP_003136285.1	PA5379
PA14_71240	347.943	2.49424	0.121149	20.5882	3.50455e-94	1.82122e-92		hypothetical protein	YP_793870.1 ; WP_003106042.1	PA5396
PA14_71250	124.329	3.20322	0.185669	17.2523	1.07481e-66	3.23186e-65		hypothetical protein	YP_793871.1 ; WP_003107282.1	PA5397
PA14_71260	565.399	2.73889	0.0987171	27.7448	2.01323e-169	3.10492e-167		FMN oxidoreductase	YP_793872.1 ; WP_003096745.1	PA5398
PA14_71280	213.176	1.89842	0.151702	12.5142	6.24466e-36	9.21473e-35		ferredoxin	YP_793873.1 ; WP_003096746.1	PA5399
PA14_71300	79.2525	1.81384	0.161248	11.2488	2.34824e-29	2.77895e-28		electron transfer flavoprotein alpha subunit	YP_793874.1 ; WP_003142072.1	PA5400
PA14_71310	43.0585	1.54653	0.207958	7.43673	1.03208e-13	6.41663e-13		hypothetical protein	YP_793875.1 ; WP_003105716.1	PA5401
PA14_71410	841.333	3.60368	0.103821	34.7105	5.47049e-264	2.17953e-261		ring hydroxylating dioxygenase, alpha-subunit	YP_793885.1 ; WP_003142076.1	PA5410
PA14_71420	338.155	2.15315	0.093709	22.977	7.9213e-117	5.73814e-115		ferredoxin	YP_793886.1 ; WP_003096769.1	PA5411
PA14_71460	488.392	2.78442	0.111767	24.9127	5.42237e-137	5.63573e-135	glyA1	serine hydroxymethyltransferase	YP_793890.1 ; WP_003117183.1	PA5415
PA14_71470	440.731	3.01232	0.11415	26.3892	1.82264e-153	2.35514e-151	soxB	sarcosine oxidase beta subunit	YP_793891.1 ; WP_003096779.1	PA5416
PA14_71490	171.979	3.46019	0.173349	19.9608	1.20659e-88	5.54684e-87	soxD	sarcosine oxidase delta subunit	YP_793892.1 ; WP_003096781.1	PA5417
PA14_71510	163.414	2.74277	0.142336	19.2697	9.64925e-83	4.08257e-81	soxG	sarcosine oxidase gamma subunit	YP_793894.1 ; WP_003096784.1	PA5419
PA14_71530	329.72	2.17849	0.106329	20.4881	2.74648e-93	1.39691e-91	purU2	formyltetrahydrofolate deformylase	YP_793895.1 ; WP_003096786.1	PA5420
PA14_71560	1059.6	2.46318	0.085212	28.9065	9.90461e-184	1.97308e-181	fdhA	glutathione-independent formaldehyde dehydrogenase	YP_793896.1 ; WP_003096788.1	PA5421
PA14_71650	6541.53	-1.71306	0.0788472	-21.7263	1.15754e-104	7.1873e-103	aspA	aspartate ammonia-lyase	YP_793904.1 ; WP_003096822.1	PA5429

## Sheet: UVA12907
Locus ID	baseMean	log2FoldChange	lfcSE	stat	pvalue	padj	Gene Name	Product Name	RefSeq Accession	PA01 orthologues
PA14_00280	1353.4	1.72242	0.0588063	29.2896	1.40548e-188	1.24477e-186	hemF	coproporphyrinogen III oxidase	YP_788179.1 ; WP_003097311.1	PA0024
PA14_00510	592.508	1.54238	0.11484	13.4307	3.99608e-41	4.67771e-40		hemagglutinin	YP_788197.1 ;
PA14_00580	144.332	1.60862	0.116853	13.7662	4.07168e-43	4.96427e-42		lipoprotein	YP_788203.1 ; WP_003083569.1	PA0046
PA14_00640	536.17	-2.18262	0.135672	-16.0875	3.12022e-58	4.94807e-57	phzH	potential phenazine-modifying enzyme	YP_788208.1 ; WP_003111526.1	PA0051
PA14_00650	702.725	-2.32423	0.105978	-21.9312	1.30841e-106	4.95297e-105		hypothetical protein	YP_788209.1 ; WP_003083588.1	PA0052
PA14_00820	2767.89	1.66991	0.100031	16.6939	1.45134e-62	2.57079e-61	tagQ1	TagQ1	YP_788226.1 ; WP_003083630.1	PA0070
PA14_00890	262.389	1.7771	0.14783	12.0213	2.74685e-33	2.64215e-32	pppA	PppA	YP_788231.1 ; WP_003083639.1	PA0075
PA14_00900	331.711	1.76113	0.162186	10.8587	1.81344e-27	1.47272e-26	tagF1	TagF1	YP_788232.1 ; WP_003083642.1	PA0076
PA14_00925	541.369	1.69071	0.116747	14.4818	1.57937e-47	2.07663e-46	tssL1	TssL1	YP_788234.1 ; WP_003115051.1	PA0078
PA14_00940	717.757	1.6121	0.101864	15.826	2.05773e-56	3.16688e-55	tssK1	TssK1	YP_788235.1 ; WP_003115052.1	PA0079
PA14_00960	300.742	1.77737	0.107835	16.4824	4.91258e-61	8.38533e-60	tssJ1	TssJ1	YP_788236.1 ; WP_003083660.1	PA0080
PA14_00990	845.641	1.5538	0.0867459	17.9121	9.48276e-72	2.04184e-70	tssA1	TssA1	YP_788239.1 ; WP_003111627.1	PA0082
PA14_01010	948.531	1.72636	0.0763969	22.5973	4.61157e-113	1.88232e-111	hsiB1	HsiB1	YP_788240.1 ; WP_003083666.1	PA0083
PA14_01020	3195.52	1.8947	0.0730365	25.9418	2.24872e-148	1.46604e-146	hsiC1	HsiC1	YP_788241.1 ; WP_003111626.1	PA0084
PA14_01030	1842.59	2.09887	0.130361	16.1004	2.53263e-58	4.0436e-57	hcp1	Hcp1	YP_788242.1 ; WP_003083670.1	PA0085
PA14_01040	759.739	2.31947	0.133996	17.3101	3.94963e-67	7.50589e-66	tagJ1	TagJ1	YP_788243.1 ; WP_003119488.1	PA0086
PA14_01110	752.583	1.86027	0.0853956	21.7841	3.28089e-105	1.20316e-103	vgrG1a	VgrG1a	YP_788248.1 ; WP_011666527.1	PA0091
PA14_01250	1572.49	-1.89752	0.067391	-28.1568	1.97607e-174	1.62731e-172		sulfate transporter	YP_788261.1 ; WP_003136999.1	PA0103
PA14_01490	13003.9	-1.60708	0.111302	-14.4388	2.94744e-47	3.86461e-46		hemolysin	YP_788280.1 ; WP_003110659.1	PA0122
PA14_01540	262.029	1.71871	0.112171	15.3222	5.43765e-53	7.80561e-52		hypothetical protein	YP_788284.1 ; WP_003137011.1	PA0126
PA14_01730	2682.2	2.90215	0.0611172	47.4849	0	0		hypothetical protein	YP_788298.1 ; WP_003137024.1	PA0141
PA14_02520	256.851	3.33618	0.128998	25.8623	1.76863e-147	1.12188e-145		hypothetical protein	YP_788357.1 ; WP_003111981.1	PA0200
PA14_03190	2508.23	-1.9267	0.104574	-18.4243	8.38904e-76	1.92089e-74	tli3	Tli3	YP_788412.1 ; WP_003133043.1
PA14_03590	166.012	2.39452	0.143744	16.6582	2.63839e-62	4.63842e-61		hypothetical protein	YP_788445.1 ; WP_003084225.1	PA0276
PA14_03610	204.268	2.04723	0.119905	17.0738	2.32395e-65	4.22815e-64		Zn-dependent protease with chaperone function	YP_788446.1 ; WP_003112168.1	PA0277
PA14_04100	4921.41	-1.70814	0.0704669	-24.2403	8.36605e-130	4.2685e-128		hypothetical protein	YP_788485.1 ; WP_003084345.1	PA0315
PA14_05510	3830.82	-1.68848	0.0881313	-19.1586	8.19882e-82	2.13807e-80		hypothetical protein	YP_788597.1 ; WP_003084626.1	PA0423
PA14_06620	711.411	1.69357	0.0898261	18.8538	2.73314e-79	6.54559e-78		acyl-CoA dehydrogenase	YP_788677.1 ; WP_003137312.1	PA0507
PA14_06640	2876.3	2.4156	0.0611982	39.4717	0	0		acyl-CoA dehydrogenase	YP_788678.1 ; WP_003084848.1	PA0508
PA14_06650	975.999	4.04716	0.0887488	45.6024	0	0	nirN	c-type cytochrome	YP_788679.1 ; WP_003137314.1	PA0509
PA14_06670	790.415	4.37076	0.134061	32.6028	3.74748e-233	4.51042e-231	nirJ	heme d1 biosynthesis protein NirJ	YP_788681.1 ; WP_003084852.1	PA0511
PA14_06720	1755.39	3.87361	0.0871997	44.4223	0	0	nirF	heme d1 biosynthesis protein NirF	YP_788686.1 ; WP_003084866.1	PA0516
PA14_06750	7344.33	6.20954	0.0764097	81.2663	0	0	nirS	nitrite reductase	YP_788689.1 ; WP_003084873.1	PA0519
PA14_06770	1605.58	3.61947	0.126669	28.5743	1.40378e-179	1.19806e-177	nirQ	regulatory protein NirQ	YP_788690.1 ; WP_003137319.1	PA0520
PA14_06790	197.949	4.19138	0.212872	19.6897	2.64399e-86	7.43167e-85		cytochrome c oxidase subunit	YP_788691.1 ; WP_003118864.1	PA0521
PA14_06800	64.7208	3.3404	0.27315	12.2292	2.17108e-34	2.15912e-33		hypothetical protein	YP_788692.1 ; WP_003084879.1	PA0522
PA14_06810	4364.93	7.42801	0.128678	57.7253	0	0	norC	nitric-oxide reductase subunit C	YP_788693.1 ; WP_003084881.1	PA0523
PA14_06860	471.02	5.4331	0.197405	27.5226	9.42153e-167	7.4957e-165		hypothetical protein	YP_788696.1 ; WP_003084889.1	PA0526
PA14_06890	357.53	2.48025	0.143359	17.3009	4.62708e-67	8.72269e-66		hypothetical protein	YP_788699.1 ; WP_003084895.1	PA0529
PA14_07070	482.564	2.1157	0.0817155	25.8911	8.39058e-148	5.39526e-146		hypothetical protein	YP_788716.1 ; WP_003137329.1	PA0545
PA14_09260	2053.78	-1.53937	0.0773608	-19.8986	4.18741e-88	1.19852e-86	pchR	transcriptional regulator PchR	YP_788892.1 ; WP_003106955.1	PA4227
PA14_09680	494.142	1.68368	0.127385	13.2172	6.98229e-40	7.89756e-39		two-component sensor	YP_788922.1 ; WP_003137505.1	PA4197
PA14_09810	386.047	2.2465	0.184469	12.1782	4.06293e-34	4.0066e-33		hypothetical protein	YP_788933.1 ; WP_003093570.1	PA4181
PA14_09880	369.748	-2.4699	0.140834	-17.5376	7.39412e-69	1.48325e-67		hypothetical protein	YP_788937.1 ; WP_003137513.1	PA4177
PA14_09890	3645.63	-1.97115	0.118083	-16.6929	1.47723e-62	2.60682e-61	ppiC2	peptidyl-prolyl cis-trans isomerase C2	YP_788938.1 ; WP_003093561.1	PA4176
PA14_09900	34207.2	-2.7225	0.10119	-26.9048	1.93188e-159	1.41692e-157	prpL	Pvds-regulated endoprotease, lysyl class	YP_788939.1 ; WP_003110541.1	PA4175
PA14_09940	906.618	-1.55345	0.0879346	-17.6659	7.6752e-70	1.58711e-68		protease	YP_788943.1 ; WP_003118177.1	PA4171
PA14_09950	951.842	-1.78404	0.106748	-16.7125	1.0622e-62	1.88862e-61		oxidoreductase	YP_788944.1 ; WP_003121894.1	PA4170
PA14_10350	4995.3	-2.19306	0.08081	-27.1385	3.46046e-162	2.57832e-160		secretion protein	YP_788978.1 ; WP_003137547.1	PA4142
PA14_10360	37486.1	-3.3283	0.15535	-21.4246	7.88827e-102	2.76325e-100		hypothetical protein	YP_788979.1 ; WP_003111247.1	PA4141
PA14_11270	12599.3	3.21379	0.0537242	59.82	0	0	oprG	outer membrane protein OprG precursor	YP_789053.1 ; WP_003093337.1	PA4067
PA14_11810	1289.66	-2.23804	0.0858645	-26.0648	9.15478e-150	6.13894e-148		aldehyde dehydrogenase	YP_789097.1 ; WP_009313359.1	PA4022
PA14_13110	1371.64	-3.21197	0.097765	-32.8539	1.00093e-236	1.23641e-234		long-chain-fatty-acid--CoA ligase	YP_789193.1 ; WP_003137739.1	PA3924
PA14_13130	2645.54	-3.33894	0.0881814	-37.8644	0	0		hypothetical protein	YP_789194.1 ; WP_003132618.1	PA3923
PA14_13140	2163.13	-3.1555	0.097425	-32.389	3.92002e-230	4.60015e-228		hypothetical protein	YP_789195.1 ; WP_003103009.1	PA3922
PA14_13260	541.373	4.60626	0.120231	38.3118	0	0	moaB1	MoaB1	YP_789205.1 ; WP_003137743.1	PA3915
PA14_13290	405.166	3.62358	0.103102	35.1455	1.36381e-270	2.13391e-268		protease	YP_789207.1 ; WP_003093020.1	PA3913
PA14_13300	307.421	3.64493	0.122576	29.7361	2.62135e-194	2.618e-192		hypothetical protein	YP_789208.1 ; WP_003137748.1	PA3912
PA14_13720	274.608	4.31107	0.168662	25.5605	4.19797e-144	2.49434e-142		hypothetical protein	YP_789241.1 ; WP_003092971.1	PA3880
PA14_13730	564.343	1.74488	0.106876	16.3262	6.42186e-60	1.06142e-58	narL	transcriptional regulator NarL	YP_789242.1 ; WP_003092968.1	PA3879
PA14_13750	1335.62	5.57592	0.126264	44.161	0	0	narK1	nitrite extrusion protein 1	YP_789244.1 ; WP_003105298.1	PA3877
PA14_13770	1343.6	5.48684	0.106262	51.6352	0	0	narK2	nitrite extrusion protein 2	YP_789245.1 ; WP_003092963.1	PA3876
PA14_13780	9598.68	6.12493	0.0889658	68.8459	0	0	narG	respiratory nitrate reductase alpha subun	YP_789246.1 ; WP_003092960.1	PA3875
PA14_13800	1407.21	4.65608	0.0887653	52.4538	0	0	narH	respiratory nitrate reductase beta subuni	YP_789247.1 ; WP_003092958.1	PA3874
PA14_13810	121.639	4.21409	0.222468	18.9425	5.09519e-80	1.24567e-78	narJ	respiratory nitrate reductase delta chain	YP_789248.1 ; WP_003092956.1	PA3873
PA14_13830	86.7415	3.66809	0.221234	16.5801	9.70149e-62	1.6804e-60	narI	respiratory nitrate reductase gamma chain	YP_789249.1 ; WP_003092953.1	PA3872
PA14_13840	112.277	3.57476	0.197918	18.0619	6.36182e-73	1.41528e-71		peptidyl-prolyl cis-trans isomerase, PpiC-type	YP_789250.1 ; WP_003137788.1	PA3871
PA14_13850	103.279	2.51696	0.197148	12.7668	2.51195e-37	2.70438e-36	moaA	molybdenum cofactor biosynthesis protein A	YP_789251.1 ; WP_003092949.1	PA3870
PA14_13860	23.5074	3.55439	0.388309	9.15352	5.51098e-20	3.41806e-19		hypothetical protein	YP_789252.1 ; WP_011666553.1
PA14_15120	4383.91	-2.12032	0.10221	-20.7448	1.3648e-95	4.21471e-94		hypothetical protein	YP_789347.1 ; WP_003109794.1	PA3785
PA14_15130	2228.92	-1.6773	0.0901305	-18.6097	2.68309e-77	6.26589e-76		hypothetical protein	YP_789348.1 ; WP_003092738.1	PA3784
PA14_15140	1326.77	-1.68374	0.0975134	-17.2668	8.36508e-67	1.55816e-65		hypothetical protein	YP_789349.1 ; WP_003137868.1	PA3783
PA14_15180	231.983	1.77243	0.107567	16.4775	5.327e-61	9.03368e-60		transporter	YP_789352.1 ; WP_003092733.1	PA3781
PA14_15200	732.195	2.30276	0.0956344	24.0788	4.17068e-128	2.03929e-126		hypothetical protein	YP_789354.1 ; WP_003092730.1	PA3779
PA14_16250	52833.1	-1.82199	0.105647	-17.246	1.19954e-66	2.22554e-65	lasB	elastase LasB	YP_789440.1 ; WP_003092588.1	PA3724
PA14_16290	176.136	1.7913	0.160327	11.1728	5.54232e-29	4.78229e-28		hypothetical protein	YP_789444.1 ; WP_003129878.1	PA3720
PA14_16790	697.683	1.8587	0.0681176	27.2867	6.10856e-164	4.62477e-162		TetR family transcriptional regulator	YP_789486.1 ; WP_003098648.1	PA3678
PA14_16800	361.071	2.82113	0.111623	25.2738	6.20592e-141	3.55251e-139		efflux transmembrane protein	YP_789487.1 ; WP_003129909.1	PA3677
PA14_17000	67.0917	1.78051	0.167181	10.6502	1.73979e-26	1.36564e-25		hypothetical protein	YP_789503.1 ; WP_003092416.1	PA3661
PA14_17580	3224.3	1.66792	0.0580174	28.7487	9.4014e-182	8.17226e-180		hypothetical protein	YP_789551.1 ; WP_003138037.1	PA3613
PA14_17700	4176.11	-1.94445	0.141278	-13.7632	4.24162e-43	5.15807e-42	rpmE2	50S ribosomal protein L31	YP_789563.1 ; WP_003092213.1	PA3601
PA14_17720	7610.75	-2.05847	0.124617	-16.5183	2.70719e-61	4.63778e-60		LuxR family transcriptional regulator	YP_789565.1 ; WP_003092207.1	PA3599
PA14_17930	2462.81	3.00321	0.0527749	56.906	0	0	glpD	glycerol-3-phosphate dehydrogenase	YP_789580.1 ; WP_003109717.1	PA3584
PA14_17980	562.744	2.08637	0.0836351	24.9461	2.35178e-137	1.26888e-135	glpF	glycerol uptake facilitator protein	YP_789583.1 ; WP_003092166.1	PA3581
PA14_18090	936.711	2.49525	0.0960521	25.9781	8.76326e-149	5.79363e-147		major facilitator subfamily transporter protein	YP_789592.1 ; WP_003092150.1	PA3573
PA14_18100	152.318	1.80597	0.131772	13.7053	9.43618e-43	1.13573e-41		hypothetical protein	YP_789593.1 ; WP_003104346.1	PA3572
PA14_18120	781.189	-3.10419	0.120343	-25.7945	1.02207e-146	6.23062e-145	mmsA	methylmalonate-semialdehyde dehydrogenase	YP_789595.1 ; WP_003092142.1	PA3570
PA14_18140	183.317	-3.22374	0.153407	-21.0143	4.85056e-98	1.55949e-96	mmsB	3-hydroxyisobutyrate dehydrogenase	YP_789596.1 ; WP_003130016.1	PA3569
PA14_19380	428.395	2.29723	0.130675	17.5798	3.51828e-69	7.14926e-68		transcriptional regulator	YP_789689.1 ; WP_003091943.1	PA3458
PA14_19650	397.125	3.64421	0.143543	25.3876	3.45652e-142	2.00307e-140		hypothetical protein	YP_789712.1 ; WP_003111015.1	PA3436
PA14_19680	116.827	2.31294	0.230092	10.0522	8.97984e-24	6.43532e-23		hypothetical protein	YP_789715.1 ; WP_003091885.1	PA3432
PA14_19730	386.781	1.62027	0.120076	13.4937	1.70293e-41	2.00843e-40		oxidoreductase	YP_789720.1 ; WP_003111019.1	PA3427
PA14_19850	251.177	2.42874	0.155844	15.5844	9.28985e-55	1.36905e-53		transcriptional regulator	YP_789727.1 ; WP_003138208.1	PA3420
PA14_20000	96.4136	-1.51376	0.180938	-8.36616	5.95269e-17	3.18245e-16		transmembrane sensor	YP_789739.1 ; WP_003138216.1	PA3409
PA14_20010	484.075	-2.03135	0.0970096	-20.9397	2.32743e-97	7.33217e-96	hasR	heme uptake outer membrane receptor HasR	YP_789740.1 ; WP_003119598.1	PA3408
PA14_20020	1078.04	-3.24389	0.122576	-26.4642	2.5051e-154	1.72926e-152	hasAp	heme acquisition protein HasAp	YP_789741.1 ; WP_003115011.1	PA3407
PA14_20030	92.4912	-2.15291	0.168301	-12.792	1.81652e-37	1.96923e-36	hasD	transport protein HasD	YP_789742.1 ; WP_003138219.1	PA3406
PA14_20150	76.6178	2.93625	0.207761	14.1329	2.38252e-45	2.99827e-44	nosL	NosL protein	YP_789753.1 ; WP_003091829.1	PA3396
PA14_20170	113.555	3.27352	0.189294	17.2933	5.27944e-67	9.87318e-66	nosY	NosY protein	YP_789754.1 ; WP_003091826.1	PA3395
PA14_20230	873.353	4.46101	0.103658	43.0358	0	0	nosR	regulatory protein NosR	YP_789758.1 ; WP_003138229.1	PA3391
PA14_20890	732.304	2.89924	0.0988196	29.3387	3.33018e-189	3.00613e-187	rfaD	ADP-L-glycero-D-manno-heptose-6-epimerase	YP_789815.1 ; WP_003138268.1	PA3337
PA14_20900	676.025	1.93937	0.11212	17.2973	4.92532e-67	9.24778e-66		MFS transporter	YP_789816.1 ; WP_003109309.1	PA3336
PA14_20920	702.23	1.60393	0.0754023	21.2716	2.07916e-100	7.22931e-99		hypothetical protein	YP_789817.1 ; WP_003130295.1	PA3335
PA14_20940	214.898	1.68346	0.127862	13.1662	1.37312e-39	1.54566e-38		acyl carrier protein	YP_789818.1 ; WP_003106204.1	PA3334
PA14_20950	1172.55	1.83244	0.107513	17.0438	3.8841e-65	7.03937e-64	fabH2	3-oxoacyl-ACP synthase	YP_789819.1 ; WP_003091712.1	PA3333
PA14_20960	1042.99	1.78744	0.0746361	23.9487	9.52993e-127	4.47335e-125		isomerase	YP_789820.1 ; WP_003091711.1	PA3332
PA14_21220	8655.63	2.0423	0.107724	18.9586	3.75014e-80	9.31385e-79		hypothetical protein	YP_789843.1 ; WP_003091672.1	PA3309
PA14_21260	566.422	3.66469	0.166825	21.9673	5.91348e-107	2.25674e-105		hypothetical protein	YP_789847.1 ; WP_003091657.1
PA14_21630	301.274	2.10091	0.169157	12.4199	2.03877e-35	2.10793e-34		hypothetical protein	YP_789876.1 ; WP_003091621.1	PA3278
PA14_22980	8266.85	-2.17899	0.0812767	-26.8096	2.49983e-158	1.80526e-156		sugar ABC transporter substrate-binding protein	YP_789990.1 ; WP_003091472.1	PA3190
PA14_22990	1595.39	-2.2291	0.110315	-20.2068	8.53205e-91	2.51883e-89		ABC sugar transporter permease	YP_789991.1 ; WP_003091471.1	PA3189
PA14_23010	2843.64	-2.03755	0.0876097	-23.2571	1.20461e-119	5.28451e-118	gltK	ABC transporter ATP-binding protein	YP_789993.1 ; WP_003114840.1	PA3187
PA14_23030	1124.73	-1.91688	0.0938328	-20.4287	9.29735e-93	2.83388e-91	oprB	glucose/carbohydrate outer membrane porin OprB precursor	YP_789994.1 ; WP_003116413.1	PA3186
PA14_24170	1317.13	2.82331	0.084157	33.5482	9.57256e-247	1.24816e-244	fadH1	2,4-dienoyl-CoA reductase	YP_790081.1 ; WP_003091351.1	PA3092
PA14_24860	724.202	-2.41273	0.127286	-18.9552	4.00408e-80	9.89218e-79	snr1	cytochrome c Snr1	YP_790140.1 ; WP_003130664.1	PA3032
PA14_25180	1494.05	2.14086	0.0607344	35.2495	3.49382e-272	5.65517e-270	psrA	transcriptional regulator PsrA	YP_790166.1 ; WP_003091195.1	PA3006
PA14_25840	5199.14	1.64475	0.0672365	24.4621	3.74105e-132	1.95117e-130		electron transfer flavoprotein-ubiquinone oxidoreductase	YP_790220.1 ; WP_003138616.1	PA2953
PA14_26020	40925.2	-1.64835	0.0944697	-17.4485	3.53476e-68	6.9715e-67		aminopeptidase	YP_790234.1 ; WP_003101464.1	PA2939
PA14_26130	216.223	2.22746	0.138503	16.0823	3.39307e-58	5.36265e-57	morB	morphinone reductase	YP_790241.1 ; WP_003101455.1
PA14_27370	556.835	1.79882	0.0765458	23.5	4.08167e-122	1.84225e-120		ATP-dependent RNA helicase	YP_790333.1 ; WP_003119873.1	PA2840
PA14_28410	151.895	2.17215	0.135295	16.0548	5.28798e-58	8.3016e-57		hypothetical protein	YP_790424.1 ; WP_003090814.1	PA2759
PA14_28500	309.251	3.89265	0.12375	31.4556	3.51747e-217	3.93119e-215		hypothetical protein	YP_790432.1 ; WP_003090800.1	PA2753
PA14_29040	42.1533	1.82227	0.22509	8.09577	5.69054e-16	2.91291e-15		ferredoxin	YP_790480.1 ; WP_003090580.1	PA2715
PA14_29050	436.397	2.2711	0.0856315	26.5218	5.42843e-155	3.80314e-153		molybdopterin oxidoreductase	YP_790481.1 ; WP_003138868.1	PA2714
PA14_29640	1063.13	2.32701	0.0666102	34.9348	2.20483e-267	3.33853e-265	fhp	nitric oxide dioxygenase	YP_790530.1 ; WP_003138913.1	PA2664
PA14_29650	328.392	3.3967	0.131576	25.8156	5.93173e-147	3.71247e-145		hypothetical protein	YP_790531.1 ; WP_003090502.1	PA2663
PA14_29680	546.051	1.65902	0.0724363	22.9032	4.32152e-116	1.8275e-114		hypothetical protein	YP_790533.1 ; WP_003131077.1	PA2661
PA14_31290	688.608	-2.94676	0.264407	-11.1448	7.59224e-29	6.46787e-28	pa1L	PA-I galactophilic lectin	YP_790664.1 ; WP_003102492.1	PA2570
PA14_31330	936.427	2.02802	0.0803175	25.25	1.13163e-140	6.32365e-139		EAL domain-containing protein	YP_790667.1 ;	PA2567
PA14_31470	582.259	-1.70092	0.083465	-20.3788	2.57756e-92	7.80585e-91		AMP-binding protein	YP_790680.1 ; WP_003139047.1	PA2557
PA14_31500	2142.4	-2.31609	0.101195	-22.8875	6.19046e-116	2.59447e-114		AMP-binding protein	YP_790682.1 ; WP_003139051.1	PA2555
PA14_31510	849.612	-2.11849	0.0974024	-21.7499	6.9196e-105	2.51788e-103		short-chain dehydrogenase	YP_790683.1 ; WP_003090005.1	PA2554
PA14_31530	2414.79	-1.97869	0.0920335	-21.4997	1.56817e-102	5.57649e-101		acyl-CoA thiolase	YP_790684.1 ; WP_003139052.1	PA2553
PA14_31540	2358.26	-1.93033	0.0868386	-22.229	1.80223e-109	6.99145e-108		acyl-CoA dehydrogenase	YP_790685.1 ; WP_003139055.1	PA2552
PA14_31580	725.197	1.8493	0.0940474	19.6635	4.43131e-86	1.23813e-84		acyl-CoA dehydrogenase	YP_790687.1 ; WP_003139060.1	PA2550
PA14_31820	682.073	-2.94698	0.116928	-25.2034	3.67819e-140	2.03122e-138		aminotransferase	YP_790706.1 ; WP_003139085.1	PA2531
PA14_32905	3081.85	-2.95827	0.140704	-21.0248	3.89392e-98	1.26055e-96		hypothetical protein	YP_790784.1 ; WP_003139194.1
PA14_32930	457.298	-1.82701	0.121724	-15.0095	6.36661e-51	8.86792e-50		hypothetical protein	YP_790785.1 ; WP_003139196.1	PA2450
PA14_32985	2211.54	-1.78437	0.0921832	-19.3567	1.7887e-83	4.79782e-82	gcvH2	glycine cleavage system protein H	YP_790789.1 ; WP_003089718.1	PA2446
PA14_33000	23068.1	-1.61703	0.131856	-12.2636	1.4204e-34	1.4277e-33	gcvP2	glycine dehydrogenase	YP_790790.1 ; WP_003139201.1	PA2445
PA14_33010	2934.76	-1.85769	0.151531	-12.2595	1.49376e-34	1.49823e-33	glyA2	serine hydroxymethyltransferase	YP_790791.1 ; WP_003162506.1	PA2444
PA14_33030	3498.25	-1.83699	0.14549	-12.6262	1.51382e-36	1.60767e-35	sdaA	L-serine dehydratase	YP_790792.1 ; WP_003139205.1	PA2443
PA14_33040	2349.84	-1.78137	0.135456	-13.151	1.68007e-39	1.88216e-38	gcvT2	glycine cleavage system protein T2	YP_790793.1 ; WP_003136335.1	PA2442
PA14_33260	1056.52	-2.89534	0.27348	-10.587	3.42313e-26	2.6647e-25	pvdS	extracytoplasmic-function sigma-70 factor	YP_790810.1 ; WP_003113068.1	PA2426
PA14_33270	1554.94	-3.78939	0.227586	-16.6504	3.00806e-62	5.24901e-61	pvdG	protein PvdG	YP_790811.1 ; WP_003139216.1	PA2425
PA14_33280	20658.9	-3.48938	0.143042	-24.3942	1.97298e-131	1.01771e-129	pvdL	peptide synthase	YP_790812.1 ; WP_003139218.1	PA2424
PA14_33460	1113.38	-2.01644	0.115617	-17.4407	4.05346e-68	7.9279e-67		hypothetical protein	YP_790828.1 ; WP_003111287.1	PA2415
PA14_33500	8534.79	-3.46347	0.138583	-24.9921	7.44669e-138	4.06451e-136	pvdH	diaminobutyrate--2-oxoglutarate aminotransferase	YP_790830.1 ; WP_003089638.1	PA2413
PA14_33510	2579.24	-3.02648	0.266965	-11.3366	8.644e-30	7.62687e-29		hypothetical protein	YP_790831.1 ; WP_003089636.1	PA2412
PA14_33610	6929.38	-2.7471	0.126103	-21.7845	3.25531e-105	1.20316e-103		peptide synthase	YP_790841.1 ; WP_011666644.1
PA14_33630	62.232	-2.46963	0.246403	-10.0228	1.21083e-23	8.63773e-23	pvdJ	protein PvdJ	YP_790842.1 ; WP_011666645.1	PA2400
PA14_33650	29.3263	-2.57515	0.36728	-7.0114	2.35943e-12	9.8446e-12	pvdD	pyoverdine synthetase D	YP_790843.1 ;	PA2399
PA14_33690	85.1646	-3.06113	0.186622	-16.4029	1.82373e-60	3.04648e-59	pvdE	pyoverdine biosynthesis protein PvdE	YP_790845.1 ; WP_003103601.1	PA2397
PA14_33700	242.578	-3.97605	0.2212	-17.9749	3.06425e-72	6.69004e-71	pvdF	pyoverdine synthetase F	YP_790846.1 ; WP_003114501.1	PA2396
PA14_33710	2242.6	-3.07737	0.223756	-13.7532	4.86957e-43	5.89118e-42	pvdO	protein PvdO	YP_790847.1 ; WP_003139292.1	PA2395
PA14_33720	2660.35	-3.13195	0.261877	-11.9596	5.78368e-33	5.49567e-32	pvdN	protein PvdN	YP_790848.1 ; WP_003122677.1	PA2394
PA14_33730	2507.02	-3.52448	0.252029	-13.9844	1.94047e-44	2.40967e-43		dipeptidase	YP_790849.1 ; WP_003103610.1	PA2393
PA14_33740	576.414	-3.15291	0.145397	-21.6849	2.84988e-104	1.02903e-102	pvdP	protein PvdP	YP_790850.1 ; WP_003139293.1	PA2392
PA14_33750	550.933	-2.1427	0.129378	-16.5616	1.31986e-61	2.27772e-60		outer membrane protein	YP_790851.1 ; WP_003139294.1	PA2391
PA14_33760	969.77	-2.15859	0.137865	-15.6573	2.9639e-55	4.45914e-54		ABC transporter ATP-binding protein/permease	YP_790852.1 ; WP_003139295.1	PA2390
PA14_33810	1712.34	-3.64123	0.289012	-12.5989	2.14104e-36	2.26352e-35	pvdA	L-ornithine N5-oxygenase	YP_790856.1 ; WP_003114509.1	PA2386
PA14_33820	3781.19	-3.277	0.14096	-23.2478	1.49905e-119	6.51531e-118	pvdQ	penicillin acylase-related protein	YP_790857.1 ; WP_003139299.1	PA2385
PA14_33830	2034.68	-2.62766	0.135852	-19.342	2.37926e-83	6.34559e-82		hypothetical protein	YP_790858.1 ; WP_003089535.1	PA2384
PA14_33840	428.453	-1.59051	0.12939	-12.2924	9.95233e-35	1.00682e-33		transcriptional regulator	YP_790859.1 ; WP_003124571.1	PA2383
PA14_33910	325.135	-1.83558	0.122193	-15.0219	5.27374e-51	7.38953e-50		hypothetical protein	YP_790865.1 ; WP_003139302.1	PA2377
PA14_34870	13455.4	-2.32943	0.10982	-21.2113	7.51226e-100	2.51875e-98	chiC	chitinase	YP_790939.1 ; WP_003139388.1	PA2300
PA14_34960	1135.2	-1.57814	0.0702089	-22.4778	6.84539e-112	2.70019e-110		glucose-sensitive porin	YP_790945.1 ; WP_003117825.1
PA14_35060	120.763	2.23533	0.14343	15.5848	9.24201e-55	1.36852e-53		hypothetical protein	YP_790954.1 ; WP_003139423.1	PA2282
PA14_35290	3607.25	1.57085	0.128377	12.2362	1.99125e-34	1.98448e-33	gnd	gluconate dehydrogenase	YP_790971.1 ; WP_003110747.1	PA2265
PA14_35830	18.9533	1.81398	0.324098	5.597	2.18094e-08	7.09939e-08	tnpT	cointegrate resolution protein T	YP_791015.1 ; WP_003117288.1
PA14_36570	2587.72	-1.57025	0.0653507	-24.0281	1.41582e-127	6.78148e-126	glgA	glycogen synthase	YP_791078.1 ; WP_009877798.1	PA2165
PA14_36650	1189.72	-1.56431	0.0985433	-15.8743	9.54579e-57	1.47395e-55		hypothetical protein	YP_791084.1 ; WP_003088942.1	PA2159
PA14_36850	164.625	-1.59967	0.187635	-8.52542	1.52253e-17	8.47776e-17		hypothetical protein	YP_791101.1 ; WP_003088904.1	PA2143
PA14_36980	725.058	-1.64089	0.116915	-14.035	9.52478e-45	1.18908e-43		hypothetical protein	YP_791112.1 ; WP_003120284.1	PA2134
PA14_37070	1049.99	1.81575	0.07093	25.5992	1.55828e-144	9.37766e-143		hypothetical protein	YP_791119.1 ; WP_003139581.1	PA2127
PA14_37080	287.586	2.03123	0.115747	17.5489	6.06505e-69	1.22713e-67		hypothetical protein	YP_791120.1 ; WP_003088853.1	PA2126
PA14_37170	9.40019	2.72184	0.544369	4.99999	5.73343e-07	1.65413e-06		hypothetical protein	YP_791127.1 ; WP_003109878.1
PA14_37640	695.847	3.77523	0.108758	34.7123	5.13112e-264	7.52671e-262		hypothetical protein	YP_791161.1 ; WP_003139624.1	PA2078
PA14_37650	712.735	3.28944	0.105643	31.1372	7.55388e-213	8.24603e-211		hypothetical protein	YP_791162.1 ; WP_003139626.1	PA2077
PA14_38210	514.156	-3.8024	0.142109	-26.757	1.02427e-157	7.28475e-156		hypothetical protein	YP_791205.1 ; WP_003100350.1	PA2034
PA14_38440	4135.31	-1.60983	0.0533175	-30.1934	2.8948e-200	3.0196e-198	gnyD	citronelloyl-CoA dehydrogenase, GnyD	YP_791224.1 ; WP_003088600.1	PA2015
PA14_38460	2218.39	-1.51419	0.0670255	-22.5913	5.27833e-113	2.1359e-111	gnyB	acyl-CoA carboxyltransferase subunit beta	YP_791225.1 ; WP_003100387.1	PA2014
PA14_38490	1978.78	-1.50681	0.0691605	-21.7872	3.06772e-105	1.14285e-103	gnyL	hydroxymethylglutaryl-CoA lyase	YP_791228.1 ; WP_003088593.1	PA2011
PA14_38840	608.128	-2.17491	0.118863	-18.2976	8.64313e-75	1.95052e-73		NAD+ dependent acetaldehyde dehydrogenase	YP_791255.1 ; WP_011666692.1	PA1984
PA14_39690	958.957	2.92299	0.0815319	35.8509	1.78208e-281	2.98753e-279		anaerobic ribonucleoside triphosphate reductase	YP_791318.1 ; WP_003088215.1	PA1920
PA14_39700	219.599	3.07491	0.154479	19.9051	3.67737e-88	1.05899e-86		hypothetical protein	YP_791319.1 ; WP_003088212.1
PA14_39780	1047.71	-3.21668	0.153259	-20.9885	8.36177e-98	2.65204e-96		hypothetical protein	YP_791325.1 ; WP_003112111.1	PA1914
PA14_40290	7982.96	-2.14577	0.0912692	-23.5103	3.19871e-122	1.45774e-120	lasA	LasA protease	YP_791368.1 ; WP_003139897.1	PA1871
PA14_40380	386.461	-2.4147	0.132123	-18.2761	1.28198e-74	2.87924e-73		TetR family transcriptional regulator	YP_791376.1 ; WP_003088072.1	PA1864
PA14_40390	1965.1	-2.46809	0.0835705	-29.533	1.08493e-191	1.06097e-189	modA	molybdate-binding periplasmic protein precursor modA	YP_791377.1 ; WP_003117674.1	PA1863
PA14_40410	573.262	-1.89934	0.0786366	-24.1534	6.87647e-129	3.47077e-127	modB	molybdenum transport protein ModB	YP_791378.1 ; WP_003088068.1	PA1862
PA14_40650	97.7134	1.64469	0.158701	10.3634	3.63624e-25	2.73096e-24		hypothetical protein	YP_791396.1 ; WP_003139919.1	PA1845
PA14_41420	370.696	1.72503	0.0913213	18.8897	1.38556e-79	3.33529e-78		hypothetical protein	YP_791454.1 ; WP_003087885.1	PA1791
PA14_41500	1398.68	-1.88911	0.102461	-18.4373	6.59202e-76	1.51681e-74		lyase	YP_791461.1 ; WP_003087865.1	PA1784
PA14_41950	1162.03	1.67483	0.0678954	24.6678	2.37377e-134	1.25197e-132		enoyl-CoA hydratase	YP_791497.1 ; WP_003087759.1	PA1748
PA14_41960	209.334	3.04619	0.143713	21.1963	1.03254e-99	3.41319e-98		hypothetical protein	YP_791498.1 ; WP_003087758.1	PA1747
PA14_41970	1136.02	3.59566	0.0839592	42.8263	0	0		hypothetical protein	YP_791499.1 ; WP_003087757.1	PA1746
PA14_42310	104.001	-1.55297	0.148981	-10.4239	1.92819e-25	1.45748e-24	pscF	type III export protein PscF	YP_791526.1 ; WP_003087729.1	PA1719
PA14_42320	26.904	-1.86658	0.265848	-7.02123	2.19924e-12	9.18438e-12	pscE	type III export protein PscE	YP_791527.1 ; WP_003100751.1	PA1718
PA14_42380	725.147	-1.51085	0.0666233	-22.6775	7.47156e-114	3.07645e-112		hypothetical protein	YP_791531.1 ; WP_003109509.1	PA1714
PA14_42390	720.031	-2.2124	0.143307	-15.4382	9.06183e-54	1.31691e-52	exsA	transcriptional regulator ExsA	YP_791532.1 ; WP_003120334.1	PA1713
PA14_42430	194.046	-1.85082	0.140848	-13.1406	1.92784e-39	2.15459e-38	exsC	exoenzyme S synthesis protein C	YP_791535.1 ; WP_003109505.1	PA1710
PA14_42440	153.225	-1.55411	0.1324	-11.738	8.14059e-32	7.52204e-31	popD	translocator outer membrane protein PopD precursor	YP_791536.1 ; WP_003109504.1	PA1709
PA14_42470	128.542	-1.50422	0.142387	-10.5643	4.36212e-26	3.37885e-25	pcrV	type III secretion protein PcrV	YP_791539.1 ; WP_003109502.1	PA1706
PA14_42860	1089.1	3.85285	0.10026	38.4287	0	0	mhr	microoxic hemerythrin, Mhr	YP_791573.1 ; WP_003087637.1	PA1673
PA14_43180	352.954	1.6731	0.114966	14.553	5.58848e-48	7.43126e-47		short chain dehydrogenase	YP_791601.1 ; WP_003140115.1	PA1649
PA14_44340	4592.89	3.68686	0.0633868	58.1645	0	0		cbb3-type cytochrome c oxidase subunit I	YP_791695.1 ; WP_003087322.1	PA1557
PA14_44350	2826.19	3.75879	0.0783245	47.99	0	0		cbb3-type cytochrome c oxidase subunit II	YP_791696.1 ; WP_003087318.1	PA1556
PA14_44360	4799.56	3.64019	0.0958824	37.9652	0	0		cytochrome c oxidase, cbb3-type subunit III	YP_791697.1 ; WP_003087308.1	PA1555
PA14_44420	1993.54	1.7911	0.060992	29.3662	1.48609e-189	1.36778e-187		ferredoxin	YP_791702.1 ; WP_003087288.1	PA1551
PA14_44470	4018.26	2.49912	0.0533997	46.8003	0	0	hemN	coproporphyrinogen III oxidase	YP_791707.1 ; WP_003087267.1	PA1546
PA14_44520	90.218	1.59471	0.169887	9.38688	6.18056e-21	4.01822e-20		drug efflux transporter	YP_791712.1 ; WP_003087256.1	PA1541
PA14_45970	1066.74	2.74683	0.0797343	34.4498	4.52958e-260	6.25348e-258		cation-transporting P-type ATPase	YP_791823.1 ; WP_003087057.1	PA1429
PA14_46150	557.967	1.65347	0.0888282	18.6142	2.46401e-77	5.78302e-76		hypothetical protein	YP_791836.1 ; WP_003082954.1	PA1415
PA14_46160	341.738	3.39025	0.161218	21.0289	3.56731e-98	1.16284e-96		hypothetical protein	YP_791837.1 ; WP_003082952.1
PA14_46900	45.3893	2.07539	0.225884	9.18785	4.00786e-20	2.50839e-19		hypothetical protein	YP_791902.1 ; WP_003140365.1	PA1343
PA14_47390	275.647	-2.75095	0.135213	-20.3453	5.10486e-92	1.52626e-90		transmembrane sensor	YP_791944.1 ; WP_003109267.1	PA1301
PA14_48060	8631.89	-2.29674	0.118769	-19.3379	2.57973e-83	6.84138e-82	aprA	alkaline metalloproteinase	YP_791996.1 ; WP_003086731.1	PA1249
PA14_48090	650.669	-1.68328	0.117058	-14.3799	6.92421e-47	9.00339e-46	aprF	alkaline protease secretion outer membrane protein AprF precursor	YP_791997.1 ; WP_003110827.1	PA1248
PA14_48100	811.183	-2.09601	0.0988577	-21.2023	9.10201e-100	3.03013e-98	aprE	alkaline protease secretion protein AprE	YP_791998.1 ; WP_003110826.1	PA1247
PA14_48140	4790.43	-2.91393	0.111621	-26.1055	3.15387e-150	2.14555e-148		hypothetical protein	YP_792000.1 ; WP_003082538.1	PA1245
PA14_48400	200.509	1.9666	0.200461	9.81036	1.01607e-22	7.03457e-22		hypothetical protein	YP_792018.1 ; WP_003086702.1	PA1228
PA14_48830	254.365	1.60157	0.11574	13.8377	1.5097e-43	1.85511e-42		transcriptional regulator	YP_792054.1 ; WP_003140491.1	PA1196
PA14_49200	1475.37	2.34932	0.0799805	29.3737	1.18942e-189	1.11663e-187	oprH	PhoP/Q and low Mg2+ inducible outer membrane prote	YP_792088.1 ; WP_003082431.1	PA1178
PA14_49690	347.409	2.45354	0.11595	21.1604	2.21482e-99	7.27019e-98		oxidoreductase	YP_792129.1 ; WP_003082297.1	PA1137
PA14_49720	144.238	-1.95036	0.1247	-15.6404	3.86272e-55	5.7744e-54		hypothetical protein	YP_792132.1 ; WP_003109099.1	PA1134
PA14_49850	385.7	1.55265	0.088189	17.606	2.21708e-69	4.52478e-68		hypothetical protein	YP_792143.1 ; WP_003082265.1	PA1123
PA14_49860	92.0057	1.91542	0.226585	8.45343	2.8287e-17	1.55116e-16		hypothetical protein	YP_792144.1 ;
PA14_53250	23357.1	-2.16035	0.101585	-21.2666	2.31598e-100	7.93519e-99	cpbD	chitin-binding protein CbpD	YP_792425.1 ; WP_003140848.1	PA0852
PA14_53400	937.72	2.34259	0.0851418	27.514	1.19532e-166	9.35137e-165		oxidoreductase	YP_792437.1 ; WP_003085824.1	PA0840
PA14_53410	267.567	2.14731	0.10837	19.8146	2.229e-87	6.30296e-86		transcriptional regulator	YP_792438.1 ; WP_003140857.1	PA0839
PA14_53450	467.507	1.77212	0.0778985	22.7491	1.46636e-114	6.09123e-113		hypothetical protein	YP_792441.1 ; WP_003454559.1
PA14_53910	351.48	-1.56057	0.12426	-12.5589	3.55211e-36	3.73012e-35	pmtA	phospholipid methyltransferase	YP_792484.1 ; WP_003140911.1	PA0798
PA14_54000	1894.62	-1.86761	0.0880392	-21.2134	7.17643e-100	2.42346e-98	prpD	2-methylcitrate dehydratase	YP_792490.1 ; WP_003140919.1	PA0792
PA14_54620	1045.21	-1.95433	0.0980683	-19.9282	2.31669e-88	6.71269e-87		aldehyde dehydrogenase	YP_792538.1 ; WP_003085501.1	PA0747
PA14_54630	866.72	-1.72491	0.0734141	-23.4957	4.51521e-122	2.01851e-120		acyl-CoA dehydrogenase	YP_792539.1 ; WP_003140948.1	PA0746
PA14_54830	430.922	-2.08522	0.109161	-19.1022	2.41856e-81	6.20368e-80		transferase	YP_792557.1 ; WP_003085447.1	PA0730
PA14_55160	345.359	-2.38366	0.121679	-19.5897	1.89192e-85	5.22393e-84	toxR	transcriptional regulator ToxR	YP_792587.1 ; WP_003141130.1	PA0707
PA14_55570	167.347	-1.78225	0.128496	-13.8701	9.61567e-44	1.18467e-42		hypothetical protein	YP_792621.1 ; WP_003116538.1	PA0673
PA14_55580	768.655	-2.27431	0.138026	-16.4774	5.33091e-61	9.03368e-60	nemO	heme oxygenase	YP_792622.1 ; WP_003085321.1	PA0672
PA14_55780	661.417	-1.82281	0.110692	-16.4674	6.29432e-61	1.06279e-59		two-component sensor	YP_792638.1 ; WP_003141183.1	PA4293
PA14_55790	251.013	-2.14489	0.150251	-14.2754	3.11545e-46	3.99561e-45		hypothetical protein	YP_792639.1 ; WP_003120840.1	PA4294
PA14_55810	3458.67	-1.71296	0.081551	-21.0047	5.93621e-98	1.89555e-96		two-component response regulator	YP_792641.1 ; WP_003103959.1	PA4296
PA14_55820	1117.01	-1.75892	0.103772	-16.9498	1.93097e-64	3.48615e-63		hypothetical protein	YP_792642.1 ; WP_003141184.1	PA4297
PA14_55840	34.2831	-2.04522	0.25189	-8.11952	4.68024e-16	2.41418e-15		hypothetical protein	YP_792643.1 ; WP_003103957.1	PA4298
PA14_55850	388.61	-2.46008	0.13469	-18.2647	1.58037e-74	3.5325e-73		pilus assembly protein	YP_792644.1 ; WP_003134587.1	PA4299
PA14_55880	594.773	-2.83974	0.169296	-16.7738	3.79299e-63	6.7697e-62		hypothetical protein	YP_792646.1 ; WP_003093848.1	PA4301
PA14_55920	1542.32	-2.65485	0.119687	-22.1816	5.16557e-109	1.98747e-107		type II secretion system protein	YP_792649.1 ; WP_003141187.1	PA4304
PA14_55930	834.917	-2.43978	0.101111	-24.1297	1.2205e-128	6.09469e-127		pilus assembly protein	YP_792650.1 ; WP_003141189.1	PA4305
PA14_55940	223.825	-3.43092	0.161294	-21.2712	2.09653e-100	7.23612e-99		hypothetical protein	YP_792651.1 ; WP_003141191.1	PA4306
PA14_56540	1509.82	3.18256	0.059838	53.1863	0	0		hypothetical protein	YP_792693.1 ; WP_003093967.1	PA4348
PA14_56550	260.101	1.88416	0.133585	14.1046	3.55983e-45	4.46787e-44		hypothetical protein	YP_792694.1 ; WP_003093969.1	PA4349
PA14_56560	848.598	2.99093	0.0977751	30.5899	1.6681e-205	1.77956e-203		hypothetical protein	YP_792695.1 ; WP_003093970.1	PA4350
PA14_56620	210.014	1.6365	0.1744	9.38361	6.37542e-21	4.13918e-20		hypothetical protein	YP_792699.1 ; WP_003093978.1	PA4354
PA14_56640	199.649	2.11399	0.149916	14.1011	3.73667e-45	4.67731e-44		MFS transporter	YP_792700.1 ; WP_003103801.1	PA4355
PA14_56670	182.745	2.37482	0.145106	16.366	3.34237e-60	5.5635e-59		hypothetical protein	YP_792702.1 ; WP_003093982.1	PA4357
PA14_56690	386.134	3.26478	0.136133	23.9823	4.25556e-127	2.01774e-125	feoA	ferrous iron transport protein A	YP_792704.1 ; WP_003103819.1	PA4359
PA14_56750	281.942	2.68301	0.138985	19.3044	4.93331e-83	1.30095e-81		hypothetical protein	YP_792709.1 ; WP_003094000.1	PA4364
PA14_57990	2681.62	-5.12365	0.148849	-34.4218	1.19052e-259	1.59666e-257		hypothetical protein	YP_792812.1 ; WP_003120918.1	PA4467
PA14_58000	2949.03	-5.10226	0.160063	-31.8766	5.63633e-223	6.45291e-221	sodM	superoxide dismutase	YP_792813.1 ; WP_003098862.1	PA4468
PA14_58010	1108.47	-5.06427	0.177995	-28.4517	4.63844e-178	3.888e-176		hypothetical protein	YP_792814.1 ; WP_003094369.1	PA4469
PA14_58030	7275.37	-4.64241	0.155867	-29.7845	6.19875e-195	6.32542e-193	fumC	fumarate hydratase	YP_792815.1 ; WP_003098863.1	PA4470
PA14_60480	625.626	-4.56726	0.26532	-17.2142	2.07892e-66	3.84191e-65		hypothetical protein	YP_793029.1 ; WP_003094765.1	PA4570
PA14_60490	1213.41	3.00633	0.0684533	43.9181	0	0		cytochrome c	YP_793030.1 ; WP_003141558.1	PA4571
PA14_60560	425.636	2.72937	0.13594	20.0777	1.1552e-89	3.36802e-88		hypothetical protein	YP_793036.1 ; WP_003112819.1	PA4577
PA14_60700	2450.71	3.85956	0.0719919	53.611	0	0	ccpR	cytochrome c551 peroxidase	YP_793046.1 ; WP_003094815.1	PA4587
PA14_61000	280.528	3.49833	0.145587	24.0292	1.37766e-127	6.66676e-126		hypothetical protein	YP_793069.1 ; WP_003141586.1	PA4610
PA14_61380	572.957	-3.26509	0.178354	-18.3068	7.30183e-75	1.65579e-73		hypothetical protein	YP_793100.1 ;
PA14_61500	1195.55	-2.52355	0.106639	-23.6644	8.38356e-124	3.89628e-122		hypothetical protein	YP_793110.1 ; WP_003099340.1	PA4648
PA14_61510	440.727	-1.79835	0.137294	-13.0985	3.35693e-39	3.72516e-38		hypothetical protein	YP_793111.1 ; WP_003135089.1	PA4649
PA14_61530	497.878	-1.91159	0.108331	-17.6459	1.09396e-69	2.25222e-68		pili assembly chaperone	YP_793113.1 ; WP_003141617.1	PA4651
PA14_62300	877.626	-1.71405	0.100253	-17.0973	1.55506e-65	2.84025e-64		hypothetical protein	YP_793171.1 ; WP_003141666.1	PA4708
PA14_62330	376.327	-1.54008	0.0979722	-15.7195	1.11119e-55	1.688e-54		hemin degrading factor	YP_793172.1 ; WP_004365355.1	PA4709
PA14_62350	1232.6	-1.64719	0.1487	-11.0772	1.61796e-28	1.34897e-27		heme/hemoglobin uptake outer membrane receptor PhuR	YP_793173.1 ; WP_003095102.1	PA4710
PA14_63770	3.60969	1.84575	0.693719	2.66065	0.0077989	0.0141453		hypothetical protein	YP_793289.1 ; WP_003121106.1	PA4823
PA14_64530	119.143	2.57549	0.2011	12.807	1.49853e-37	1.62827e-36		hypothetical protein	YP_793349.1 ; WP_003095507.1	PA4881
PA14_64650	94.9241	1.95457	0.179977	10.8601	1.78542e-27	1.45247e-26	ureE	urease accessory protein UreE	YP_793359.1 ; WP_003135457.1	PA4891
PA14_66350	707.608	1.95677	0.0867655	22.5524	1.27148e-112	5.10115e-111		acyl-CoA dehydrogenase	YP_793489.1 ; WP_003095792.1	PA5020
PA14_66460	1441.19	2.42316	0.0725634	33.3937	1.69009e-244	2.14413e-242		hypothetical protein	YP_793496.1 ; WP_003095811.1	PA5027
PA14_66840	3755.91	-1.62988	0.0929165	-17.5414	6.9217e-69	1.39444e-67	phaC2	poly(3-hydroxyalkanoic acid) synthase 2	YP_793527.1 ; WP_003116130.1	PA5058
PA14_68110	256.322	2.64541	0.141166	18.7397	2.34839e-78	5.56734e-77		transcriptional regulator	YP_793628.1 ; WP_003110596.1	PA5157
PA14_68120	534.757	1.96509	0.122418	16.0522	5.51557e-58	8.63004e-57		outer membrane protein	YP_793629.1 ; WP_003141885.1	PA5158
PA14_68300	5495.36	1.77922	0.0651471	27.3109	3.15237e-164	2.42578e-162	arcD	arginine/ornithine antiporter	YP_793641.1 ; WP_003141893.1	PA5170
PA14_68330	15287.5	1.98076	0.0548899	36.0861	3.74979e-285	6.51907e-283	arcA	arginine deiminase	YP_793642.1 ; WP_003141895.1	PA5171
PA14_68340	11674.6	1.67896	0.0745832	22.5112	3.22525e-112	1.28299e-110	arcB	ornithine carbamoyltransferase	YP_793643.1 ; WP_003096197.1	PA5172
PA14_69990	984.284	3.79312	0.0985339	38.4956	0	0	dadX	alanine racemase	YP_793776.1 ; WP_003096515.1	PA5302
PA14_70010	1192.06	3.70441	0.146618	25.2657	7.61695e-141	4.30771e-139		hypothetical protein	YP_793777.1 ; WP_003098273.1	PA5303
PA14_70950	1955.58	2.35465	0.0683351	34.4574	3.48894e-260	4.96276e-258	betB	betaine aldehyde dehydrogenase	YP_793847.1 ; WP_003142054.1	PA5373
PA14_70970	526.02	2.32233	0.0984983	23.5774	6.5812e-123	3.02864e-121	betI	transcriptional regulator BetI	YP_793848.1 ; WP_003096684.1	PA5374
PA14_71460	797.487	-1.6988	0.137882	-12.3207	7.00807e-35	7.13577e-34	glyA1	serine hydroxymethyltransferase	YP_793890.1 ; WP_003117183.1	PA5415
PA14_71630	5470.42	3.02137	0.102662	29.4303	2.25254e-190	2.15784e-188	adhA	alcohol dehydrogenase	YP_793902.1 ; WP_003142085.1	PA5427
PA14_71740	8257.8	1.9793	0.0767247	25.7975	9.46927e-147	5.84852e-145		pyruvate carboxylase subunit A	YP_793911.1 ; WP_003096848.1	PA5436
PA14_71820	693.981	1.90806	0.0680276	28.0484	4.18127e-173	3.38394e-171		peptidase	YP_793916.1 ; WP_003142098.1	PA5440
PA14_71900	1083.96	1.52311	0.109664	13.8889	7.39857e-44	9.13918e-43		hypothetical protein	YP_793923.1 ; WP_003096877.1	PA5446
PA14_72260	1429.18	3.0224	0.0738099	40.9485	0	0		hypothetical protein	YP_793952.1 ; WP_003096934.1	PA5475
PA14_73030	764.432	-1.76125	0.0996553	-17.6734	6.72345e-70	1.39645e-68		hypothetical protein	YP_794015.1 ; WP_003142158.1	PA5537
PA14_73050	3077.64	-1.753	0.156979	-11.1671	5.90591e-29	5.07735e-28		GTP cyclohydrolase	YP_794017.1 ; WP_003142159.1	PA5539
PA14_73070	3107.24	-1.8695	0.14002	-13.3516	1.15871e-40	1.34628e-39	pyrQ	dihydroorotase	YP_794019.1 ; WP_003142161.1	PA5541

## Sheet: UVA29272
Locus ID	baseMean	log2FoldChange	lfcSE	stat	pvalue	padj	Gene Name	Product Name	RefSeq Accession	PA01 orthologues
PA14_00560	8350.31	-3.51663	0.0660438	-53.2469	0	0	exoT	exoenzyme T	YP_788201.1 ; WP_003136948.1	PA0044
PA14_02060	192.673	2.00086	0.148498	13.474	2.22558e-41	3.98565e-40		hypothetical protein	YP_788323.1 ; WP_003102209.1	PA0165
PA14_03590	171.062	2.39553	0.178135	13.4479	3.1688e-41	5.65324e-40		hypothetical protein	YP_788445.1 ; WP_003084225.1	PA0276
PA14_03610	104.219	1.78469	0.155543	11.4739	1.78392e-30	2.32504e-29		Zn-dependent protease with chaperone function	YP_788446.1 ; WP_003112168.1	PA0277
PA14_04790	383.464	2.21496	0.0977597	22.6572	1.18519e-113	7.03916e-112	laoB	LaoB	YP_788537.1 ; WP_003084486.1	PA0365
PA14_04810	1433.78	1.80248	0.0632615	28.4925	1.4498e-178	1.58196e-176	laoC	LaoC	YP_788538.1 ; WP_004365023.1	PA0366
PA14_06600	12281.3	1.99488	0.0978052	20.3965	1.79684e-92	7.87923e-91		acyl-CoA dehydrogenase	YP_788676.1 ; WP_003084842.1	PA0506
PA14_06620	1217.43	2.54406	0.0784009	32.4494	5.53e-231	9.6099e-229		acyl-CoA dehydrogenase	YP_788677.1 ; WP_003137312.1	PA0507
PA14_06640	2215.36	2.85748	0.10551	27.0824	1.58586e-161	1.58317e-159		acyl-CoA dehydrogenase	YP_788678.1 ; WP_003084848.1	PA0508
PA14_09150	2621.96	1.74618	0.0976457	17.8828	1.60502e-71	5.26627e-70	katA	catalase	YP_788883.1 ; WP_003103909.1	PA4236
PA14_09210	507.887	-1.75865	0.0950302	-18.5063	1.83835e-76	6.53448e-75	pchA	salicylate biosynthesis isochorismate synthase	YP_788888.1 ; WP_003129314.1	PA4231
PA14_09260	3729.45	-2.00944	0.108861	-18.4588	4.42843e-76	1.55061e-74	pchR	transcriptional regulator PchR	YP_788892.1 ; WP_003106955.1	PA4227
PA14_09340	797.244	-2.00396	0.0832194	-24.0805	4.00325e-128	2.80347e-126	fptA	Fe(III)-pyochelin outer membrane receptor	YP_788898.1 ; WP_003111969.1	PA4221
PA14_10170	479.856	-1.66498	0.102331	-16.2705	1.59827e-59	4.41122e-58	fepB	iron-enterobactin transporter periplasmic binding protein	YP_788961.1 ; WP_003093531.1	PA4159
PA14_10200	1929.44	-1.65838	0.0803028	-20.6516	9.45118e-95	4.30533e-93		TonB-dependent receptor protein	YP_788964.1 ; WP_003093526.1	PA4156
PA14_10410	4.53592	2.36834	0.749115	3.16151	0.00156951	0.00350007		hypothetical protein	YP_788983.1 ; WP_011666545.1
PA14_11990	316.077	1.86714	0.120748	15.4631	6.15465e-54	1.48854e-52		hydrolase	YP_789111.1 ; WP_003137688.1	PA4008
PA14_13070	190.714	1.64285	0.128182	12.8165	1.32611e-37	2.1832e-36		MFS family transporter	YP_789191.1 ; WP_003137735.1	PA3926
PA14_13260	724.051	1.55613	0.106717	14.5818	3.66589e-48	7.67873e-47	moaB1	MoaB1	YP_789205.1 ; WP_003137743.1	PA3915
PA14_13290	320.903	1.64192	0.110712	14.8306	9.29557e-50	2.0192e-48		protease	YP_789207.1 ; WP_003093020.1	PA3913
PA14_13300	287.419	1.76736	0.126076	14.0182	1.20613e-44	2.30986e-43		hypothetical protein	YP_789208.1 ; WP_003137748.1	PA3912
PA14_13430	3447.64	2.56001	0.105457	24.2754	3.56423e-130	2.57282e-128	fecA	Fe(III) dicitrate transport protein FecA	YP_789219.1 ; WP_003137759.1	PA3901
PA14_13450	590.205	-1.60704	0.125349	-12.8205	1.25847e-37	2.07913e-36		transmembrane sensor	YP_789220.1 ; WP_003137760.1	PA3900
PA14_13720	242.712	1.65542	0.11117	14.8908	3.78225e-50	8.29267e-49		hypothetical protein	YP_789241.1 ; WP_003092971.1	PA3880
PA14_13770	2353.1	1.65106	0.0910285	18.1378	1.60255e-73	5.40946e-72	narK2	nitrite extrusion protein 2	YP_789245.1 ; WP_003092963.1	PA3876
PA14_13780	12903.1	1.76185	0.0875137	20.1323	3.8454e-90	1.64024e-88	narG	respiratory nitrate reductase alpha subun	YP_789246.1 ; WP_003092960.1	PA3875
PA14_13800	4144.08	1.56841	0.0940445	16.6774	1.91481e-62	5.47822e-61	narH	respiratory nitrate reductase beta subuni	YP_789247.1 ; WP_003092958.1	PA3874
PA14_13860	28.3792	-3.12522	0.366636	-8.52405	1.54063e-17	1.12947e-16		hypothetical protein	YP_789252.1 ; WP_011666553.1
PA14_14320	133.276	-2.15113	0.136845	-15.7195	1.11183e-55	2.81985e-54		hypothetical protein	YP_789285.1 ; WP_003124111.1
PA14_14330	1081.8	-2.99494	0.094981	-31.532	3.16772e-218	5.12515e-216		chaperone	YP_789286.1 ; WP_003137823.1	PA3842
PA14_14420	174.724	1.77306	0.11306	15.6826	1.99007e-55	5.02012e-54		hypothetical protein	YP_789293.1 ; WP_011666561.1
PA14_15790	432.443	1.78162	0.117174	15.205	3.27832e-52	7.65266e-51		phosphoenolpyruvate-protein phosphotransferase	YP_789403.1 ; WP_003137920.1	PA3760
PA14_15810	222.721	1.79259	0.119706	14.975	1.0703e-50	2.41435e-49		aminotransferase	YP_789404.1 ; WP_003137922.1	PA3759
PA14_15830	141.863	1.55264	0.148152	10.4801	1.06669e-25	1.16665e-24		GntR family transcriptional regulator	YP_789406.1 ; WP_003092669.1	PA3757
PA14_16800	255.682	2.18263	0.111449	19.5841	2.11504e-85	8.48187e-84		efflux transmembrane protein	YP_789487.1 ; WP_003129909.1	PA3677
PA14_17720	6906.65	-1.70779	0.0740779	-23.054	1.34136e-117	8.39156e-116		LuxR family transcriptional regulator	YP_789565.1 ; WP_003092207.1	PA3599
PA14_17960	2692.06	1.71002	0.0912791	18.7339	2.61811e-78	9.67257e-77	glpK	glycerol kinase	YP_789582.1 ; WP_003092168.1	PA3582
PA14_17980	587.608	2.25473	0.0867864	25.9802	8.28362e-149	7.19754e-147	glpF	glycerol uptake facilitator protein	YP_789583.1 ; WP_003092166.1	PA3581
PA14_18300	144.751	1.53831	0.126902	12.122	8.07368e-34	1.16919e-32		nucleotide sugar dehydrogenase	YP_789606.1 ; WP_003117510.1	PA3559
PA14_18640	550.562	1.99017	0.0900704	22.0957	3.47596e-108	1.96496e-106		oxidoreductase	YP_789631.1 ; WP_003138110.1	PA3534
PA14_18680	1969.57	-1.50006	0.136223	-11.0117	3.35443e-28	3.96448e-27		hypothetical protein	YP_789635.1 ; WP_003092075.1	PA3530
PA14_19270	104.847	3.03718	0.17534	17.3217	3.22842e-67	9.8362e-66		MFS transporter	YP_789680.1 ; WP_003091973.1	PA3467
PA14_19430	796.442	3.18239	0.105164	30.261	3.73455e-201	5.30986e-199		acyl-CoA thiolase	YP_789693.1 ; WP_003102299.1	PA3454
PA14_19730	773.282	2.00915	0.0833626	24.1013	2.42277e-128	1.72237e-126		oxidoreductase	YP_789720.1 ; WP_003111019.1	PA3427
PA14_19810	585.729	3.14302	0.145326	21.6273	9.94506e-104	5.24295e-102		hypothetical protein	YP_789725.1 ; WP_003102337.1	PA3422
PA14_19830	522.112	3.42458	0.132609	25.8246	4.69049e-147	4.00141e-145		hypothetical protein	YP_789726.1 ; WP_003138206.1	PA3421
PA14_19850	416.706	3.06178	0.139998	21.8702	4.99622e-106	2.75791e-104		transcriptional regulator	YP_789727.1 ; WP_003138208.1	PA3420
PA14_19900	1073.81	-1.70925	0.104797	-16.3102	8.3519e-60	2.31877e-58		pyruvate dehydrogenase E1 component subunit alpha	YP_789730.1 ; WP_003091858.1	PA3417
PA14_19920	897.112	-1.85435	0.093407	-19.8523	1.05218e-87	4.36886e-86		branched-chain alpha-keto acid dehydrogenase subunit E2	YP_789732.1 ; WP_003138213.1	PA3415
PA14_19970	18.4872	-2.14241	0.364374	-5.87969	4.11031e-09	1.74057e-08		hypothetical protein	YP_789737.1 ; WP_003112066.1	PA3411
PA14_20010	792.323	-1.64123	0.0844495	-19.4344	3.94855e-84	1.55686e-82	hasR	heme uptake outer membrane receptor HasR	YP_789740.1 ; WP_003119598.1	PA3408
PA14_20020	6614.52	-2.13498	0.117474	-18.1741	8.28009e-74	2.81523e-72	hasAp	heme acquisition protein HasAp	YP_789741.1 ; WP_003115011.1	PA3407
PA14_20270	140.893	2.43039	0.175764	13.8276	1.73766e-43	3.24825e-42	rhlG	beta-ketoacyl reductase	YP_789762.1 ; WP_003138231.1	PA3387
PA14_21640	579.631	1.98183	0.0831791	23.8261	1.79245e-125	1.18453e-123		short chain dehydrogenase	YP_789877.1 ; WP_003091619.1	PA3277
PA14_22330	892.715	4.14061	0.103366	40.0577	0	0		glycine betaine-binding protein	YP_789937.1 ; WP_003114808.1	PA3236
PA14_23530	120.758	2.63714	0.172236	15.3112	6.43859e-53	1.5335e-51		secretion protein	YP_790037.1 ; WP_003130540.1	PA3136
PA14_24170	926.447	3.6139	0.0858633	42.089	0	0	fadH1	2,4-dienoyl-CoA reductase	YP_790081.1 ; WP_003091351.1	PA3092
PA14_24310	1959.69	1.82248	0.0534045	34.126	3.03961e-255	6.79137e-253		BNR/Asp-box repeat-containing protein	YP_790093.1 ; WP_003110477.1	PA3080
PA14_24330	4097.06	1.67035	0.0581197	28.7398	1.21433e-181	1.35658e-179		hypothetical protein	YP_790094.1 ; WP_003138533.1	PA3079
PA14_24650	27810.8	-1.93218	0.0828024	-23.3349	1.96296e-120	1.2792e-118	rmf	ribosome modulation factor	YP_790122.1 ; WP_003103238.1	PA3049
PA14_24790	7148.92	1.57454	0.0777837	20.2426	4.12917e-91	1.77744e-89		outer membrane porin	YP_790134.1 ; WP_003091257.1	PA3038
PA14_25840	3469.73	2.70098	0.0795681	33.9455	1.42178e-252	3.03227e-250		electron transfer flavoprotein-ubiquinone oxidoreductase	YP_790220.1 ; WP_003138616.1	PA2953
PA14_26060	617.091	-1.59648	0.160301	-9.95922	2.29848e-23	2.28969e-22		hypothetical protein	YP_790236.1 ; WP_003138644.1	PA2937
PA14_27090	488.066	1.8754	0.0870686	21.5394	6.66167e-103	3.43479e-101	lipH	lipase chaperone	YP_790311.1 ; WP_003138729.1	PA2863
PA14_27100	4220.51	1.79752	0.0772921	23.2562	1.23007e-119	7.90617e-118	lipA	lactonizing lipase	YP_790312.1 ; WP_003090955.1	PA2862
PA14_28380	255.227	2.39702	0.112061	21.3904	1.64082e-101	8.19015e-100		hypothetical protein	YP_790421.1 ; WP_003090818.1	PA2762
PA14_28390	147.861	1.62119	0.144208	11.2421	2.53377e-29	3.12853e-28		hypothetical protein	YP_790422.1 ; WP_003138828.1	PA2761
PA14_28970	795.464	-2.66591	0.111014	-24.0142	1.97471e-127	1.36255e-125		hypothetical protein	YP_790473.1 ; WP_003131039.1
PA14_29640	3680.99	1.82726	0.0976591	18.7106	4.05958e-78	1.48809e-76	fhp	nitric oxide dioxygenase	YP_790530.1 ; WP_003138913.1	PA2664
PA14_29650	668.769	1.80364	0.0859753	20.9786	1.02915e-97	4.87756e-96		hypothetical protein	YP_790531.1 ; WP_003090502.1	PA2663
PA14_31580	976.028	2.53998	0.0663377	38.2887	0	0		acyl-CoA dehydrogenase	YP_790687.1 ; WP_003139060.1	PA2550
PA14_32280	1824.03	-1.5127	0.0697812	-21.6778	3.32419e-104	1.79277e-102		hypothetical protein	YP_790733.1 ; WP_003089860.1	PA2504
PA14_34610	62.6717	-1.59633	0.253158	-6.30568	2.86938e-10	1.32772e-09		hypothetical protein	YP_790917.1 ; WP_003111383.1
PA14_34640	516.016	-1.71345	0.174083	-9.84272	7.3694e-23	7.23373e-22		gluconokinase	YP_790919.1 ; WP_003139362.1	PA2321
PA14_34660	453.588	-1.51951	0.132797	-11.4424	2.56755e-30	3.29152e-29	gntR	transcriptional regulator GntR	YP_790920.1 ; WP_003111384.1	PA2320
PA14_35290	472.66	1.87596	0.088672	21.1562	2.41944e-99	1.1825e-97	gnd	gluconate dehydrogenase	YP_790971.1 ; WP_003110747.1	PA2265
PA14_35300	240.356	1.96705	0.114794	17.1355	8.072e-66	2.42781e-64		hypothetical protein	YP_790972.1 ; WP_003139440.1	PA2264
PA14_35320	294.298	2.38805	0.126154	18.9295	6.51213e-80	2.46411e-78		2-hydroxyacid dehydrogenase	YP_790973.1 ; WP_003139442.1	PA2263
PA14_35330	390.944	2.4442	0.102326	23.8864	4.24348e-126	2.88557e-124		2-ketogluconate transporter	YP_790974.1 ; WP_003113740.1	PA2262
PA14_35340	334.888	3.07303	0.123735	24.8356	3.70192e-136	2.8949e-134		2-ketogluconate kinase	YP_790975.1 ; WP_003139444.1	PA2261
PA14_35370	1414.31	1.68273	0.0953869	17.6411	1.19223e-69	3.70461e-68	ptxS	transcriptional regulator PtxS	YP_790977.1 ; WP_003089268.1	PA2259
PA14_36010	255.804	2.77941	0.121096	22.9522	1.39941e-116	8.63954e-115		hypothetical protein	YP_791030.1 ; WP_003089145.1
PA14_36345	626.98	-2.70521	0.101942	-26.5369	3.6401e-155	3.41587e-153	exoY	adenylate cyclase	YP_791058.1 ; WP_011666674.1	PA2191
PA14_37380	209.601	2.66444	0.150253	17.7331	2.33008e-70	7.33742e-69		flavin-binding monooxygenase	YP_791142.1 ; WP_003139608.1	PA2097
PA14_38200	868.608	-1.70374	0.0791316	-21.5304	8.0798e-103	4.1207e-101		thiamine pyrophosphate protein	YP_791204.1 ; WP_003139693.1	PA2035
PA14_38210	2428.49	-2.96144	0.10033	-29.5169	1.7474e-191	2.15758e-189		hypothetical protein	YP_791205.1 ; WP_003100350.1	PA2034
PA14_38340	626.033	-1.71369	0.108522	-15.7913	3.57323e-56	9.21187e-55		ring-cleaving dioxygenase	YP_791215.1 ; WP_003139700.1	PA2024
PA14_38850	53.649	1.60735	0.239857	6.70127	2.06622e-11	1.04357e-10	exaB	cytochrome c550	YP_791256.1 ; WP_003088533.1	PA1983
PA14_38860	620.621	2.29028	0.123005	18.6194	2.23745e-77	8.07549e-76	exaA	quinoprotein alcohol dehydrogenase	YP_791257.1 ; WP_003139755.1	PA1982
PA14_38880	33.5504	1.62904	0.249816	6.52097	6.98549e-11	3.37548e-10		hypothetical protein	YP_791258.1 ; WP_003139757.1	PA1981
PA14_39560	1692.86	-1.52957	0.0787912	-19.413	5.99442e-84	2.34382e-82		chemotaxis transducer	YP_791307.1 ; WP_003139806.1	PA1930
PA14_39590	357.375	-1.70489	0.100887	-16.899	4.57247e-64	1.34088e-62	metE	5- methyltetrahydropteroyltriglutamate/homocysteine S-methyltransferase	YP_791310.1 ; WP_003139809.1	PA1927
PA14_39800	1358.6	-2.19333	0.0646347	-33.9343	2.07639e-252	4.23584e-250		ECF subfamily RNA polymerase sigma-70 factor	YP_791327.1 ; WP_003088185.1	PA1912
PA14_39820	914.856	-1.63393	0.0733919	-22.2631	8.42207e-110	4.81907e-108		tonB-dependent receptor protein	YP_791329.1 ; WP_003139828.1	PA1910
PA14_39830	286.203	-1.52021	0.128828	-11.8003	3.88718e-32	5.27128e-31		hypothetical protein	YP_791330.1 ; WP_003088170.1	PA1909
PA14_40100	1844.66	-1.75788	0.0530774	-33.1191	1.57791e-240	2.96143e-238		hypothetical protein	YP_791351.1 ; WP_003139874.1	PA1888
PA14_40380	1230.84	-4.27879	0.132065	-32.399	2.83342e-230	4.74801e-228		TetR family transcriptional regulator	YP_791376.1 ; WP_003088072.1	PA1864
PA14_40390	4156.22	-4.01767	0.0882836	-45.5087	0	0	modA	molybdate-binding periplasmic protein precursor modA	YP_791377.1 ; WP_003117674.1	PA1863
PA14_40410	1000.95	-3.30591	0.134701	-24.5425	5.203e-133	3.9375e-131	modB	molybdenum transport protein ModB	YP_791378.1 ; WP_003088068.1	PA1862
PA14_40430	793.09	-1.60744	0.0852981	-18.845	3.23128e-79	1.21289e-77		hypothetical protein	YP_791380.1 ; WP_003132742.1	PA1860
PA14_40880	1119.04	1.75772	0.117257	14.9903	8.49393e-51	1.93464e-49		hypothetical protein	YP_791414.1 ; WP_003087989.1	PA1829
PA14_42250	221.567	-1.95497	0.113299	-17.2551	1.0253e-66	3.10367e-65	pscL	type III secretion system protein	YP_791520.1 ; WP_003087735.1	PA1725
PA14_42270	836.02	-2.62031	0.0844951	-31.0114	3.78477e-211	5.54942e-209	pscJ	pscJ type III export protein	YP_791522.1 ; WP_003120329.1	PA1723
PA14_42310	1030.64	-3.11338	0.103029	-30.2183	1.36024e-200	1.8235e-198	pscF	type III export protein PscF	YP_791526.1 ; WP_003087729.1	PA1719
PA14_42320	247.671	-2.89843	0.140663	-20.6055	2.44933e-94	1.0945e-92	pscE	type III export protein PscE	YP_791527.1 ; WP_003100751.1	PA1718
PA14_42380	3562.99	-2.97811	0.0902446	-33.0004	8.01791e-239	1.44692e-236		hypothetical protein	YP_791531.1 ; WP_003109509.1	PA1714
PA14_42390	2186.13	-2.54227	0.0840376	-30.2515	4.98149e-201	6.87446e-199	exsA	transcriptional regulator ExsA	YP_791532.1 ; WP_003120334.1	PA1713
PA14_42400	1204.09	-2.91396	0.0989573	-29.4467	1.38901e-190	1.67109e-188	exsB	exoenzyme S synthesis protein B	YP_791533.1 ; WP_003117721.1	PA1712
PA14_42410	140.736	-2.85886	0.463539	-6.16747	6.93923e-10	3.09201e-09		hypothetical protein	YP_791534.1 ; WP_003109506.1	PA1711
PA14_42430	3287.32	-3.18354	0.0844697	-37.6886	0	0	exsC	exoenzyme S synthesis protein C	YP_791535.1 ; WP_003109505.1	PA1710
PA14_42440	6340.63	-3.85925	0.0829907	-46.5022	0	0	popD	translocator outer membrane protein PopD precursor	YP_791536.1 ; WP_003109504.1	PA1709
PA14_42450	11630.5	-4.02273	0.0533911	-75.3446	0	0	popB	translocator protein PopB	YP_791537.1 ; WP_003087710.1	PA1708
PA14_42470	4137.64	-3.8281	0.0903008	-42.3928	0	0	pcrV	type III secretion protein PcrV	YP_791539.1 ; WP_003109502.1	PA1706
PA14_42480	157.882	-3.59138	0.210307	-17.0768	2.20733e-65	6.55493e-64	pcrG	regulator in type III secretion	YP_791540.1 ; WP_003109501.1	PA1705
PA14_42490	150.935	-2.83029	0.143268	-19.7552	7.24014e-87	2.95398e-85	pcrR	transcriptional regulator protein PcrR	YP_791541.1 ; WP_003100791.1	PA1704
PA14_42520	276.114	-2.93802	0.28387	-10.3499	4.19006e-25	4.42787e-24		hypothetical protein	YP_791544.1 ; WP_003140044.1	PA1701
PA14_42570	1065.49	-2.71631	0.0691026	-39.3083	0	0	pscN	type III secretion system ATPase	YP_791548.1 ; WP_003100796.1	PA1697
PA14_42630	258.192	-2.8895	0.143898	-20.0803	1.09815e-89	4.60047e-88		translocation protein in type III secretion	YP_791553.1 ; WP_003087672.1	PA1692
PA14_44311	956.85	2.14687	0.0945266	22.7118	3.42527e-114	2.08719e-112		hypothetical protein	YP_791693.1 ; WP_003140184.1
PA14_44510	529.179	1.64934	0.0989548	16.6676	2.25555e-62	6.41396e-61		hypothetical protein	YP_791711.1 ; WP_003087258.1	PA1542
PA14_44700	867.007	2.14103	0.0956075	22.3939	4.50856e-111	2.61163e-109	alkB2	alkane-1 monooxygenase	YP_791728.1 ; WP_003083349.1	PA1525
PA14_47380	691.492	-1.64555	0.0763244	-21.5599	4.27424e-103	2.2283e-101		heme utilization protein	YP_791943.1 ; WP_003109266.1	PA1302
PA14_47390	922.379	-2.4382	0.0819349	-29.7578	1.37665e-194	1.74574e-192		transmembrane sensor	YP_791944.1 ; WP_003109267.1	PA1301
PA14_47430	189.91	1.53611	0.115339	13.3183	1.81269e-40	3.15006e-39		metal transporter	YP_791948.1 ; WP_003109269.1	PA1297
PA14_49260	96.5621	1.56283	0.166417	9.39103	5.94151e-21	5.26986e-20	napB	cytochrome c-type protein NapB precursor	YP_792093.1 ; WP_003082414.1	PA1173
PA14_51520	8342.48	-3.79604	0.0862188	-44.028	0	0	spcU	SpcU	YP_792284.1 ; WP_003134054.1
PA14_52340	55.3933	1.6932	0.196861	8.60101	7.90147e-18	5.91287e-17		hypothetical protein	YP_792355.1 ; WP_003086013.1	PA0921
PA14_52380	132.698	1.81021	0.166087	10.8992	1.16304e-27	1.34409e-26		cytochrome b561	YP_792358.1 ; WP_003140803.1	PA0918
PA14_53360	202.895	1.64678	0.115009	14.3187	1.67278e-46	3.36853e-45	plcH	hemolytic phospholipase C	YP_792433.1 ; WP_003140852.1	PA0844
PA14_53400	977.417	2.86593	0.0825835	34.7034	7.00459e-264	1.72977e-261		oxidoreductase	YP_792437.1 ; WP_003085824.1	PA0840
PA14_53410	103.563	1.80645	0.157859	11.4434	2.53634e-30	3.26041e-29		transcriptional regulator	YP_792438.1 ; WP_003140857.1	PA0839
PA14_53530	968.326	2.0903	0.0965921	21.6405	7.47542e-104	3.98576e-102		hypothetical protein	YP_792448.1 ; WP_003140865.1	PA0830
PA14_53540	251.139	2.35877	0.114299	20.6368	1.28324e-94	5.7894e-93		hydrolase	YP_792449.1 ; WP_003085798.1	PA0829
PA14_54240	119.689	-1.61954	0.167827	-9.65001	4.91519e-22	4.58491e-21		hypothetical protein	YP_792508.1 ; WP_003085577.1	PA0776
PA14_54700	916.603	3.76977	0.12839	29.3618	1.68716e-189	1.97904e-187		beta-lactamase	YP_792545.1 ; WP_003140954.1	PA0740
PA14_56300	1974.25	1.56892	0.0694484	22.5911	5.29627e-113	3.10626e-111		fumarase	YP_792678.1 ; WP_003093938.1	PA4333
PA14_56780	3625.62	1.81769	0.131963	13.7743	3.64142e-43	6.67404e-42	sodB	superoxide dismutase	YP_792711.1 ; WP_003094005.1	PA4366
PA14_57590	4510.95	1.58587	0.0893486	17.7492	1.74816e-70	5.54214e-69	rplM	50S ribosomal protein L13	YP_792779.1 ; WP_003094164.1	PA4433
PA14_57650	390.627	1.55103	0.109386	14.1793	1.22983e-45	2.42452e-44		hypothetical protein	YP_792783.1 ; WP_003094297.1	PA4438
PA14_57990	8016.42	-3.20849	0.103072	-31.1286	9.88075e-213	1.4955e-210		hypothetical protein	YP_792812.1 ; WP_003120918.1	PA4467
PA14_58000	13062.6	-3.0532	0.0728976	-41.8834	0	0	sodM	superoxide dismutase	YP_792813.1 ; WP_003098862.1	PA4468
PA14_58010	5311.16	-2.80978	0.0895264	-31.3849	3.25402e-216	5.08929e-214		hypothetical protein	YP_792814.1 ; WP_003094369.1	PA4469
PA14_58030	26647.7	-2.92466	0.0830109	-35.2322	6.43224e-272	1.67667e-269	fumC	fumarate hydratase	YP_792815.1 ; WP_003098863.1	PA4470
PA14_60400	2184.68	1.55151	0.150446	10.3127	6.17296e-25	6.46508e-24	rpsT	30S ribosomal protein S20	YP_793022.1 ; WP_003094744.1	PA4563
PA14_60480	2956.86	-3.37989	0.136955	-24.6788	1.80529e-134	1.38859e-132		hypothetical protein	YP_793029.1 ; WP_003094765.1	PA4570
PA14_60490	553.078	1.8352	0.0978381	18.7575	1.68181e-78	6.26273e-77		cytochrome c	YP_793030.1 ; WP_003141558.1	PA4571
PA14_60520	556.793	-1.62376	0.108401	-14.9793	1.00328e-50	2.27411e-49		hypothetical protein	YP_793032.1 ; WP_003105116.1	PA4573
PA14_60700	1717.96	1.57237	0.0722105	21.7749	4.01556e-105	2.19081e-103	ccpR	cytochrome c551 peroxidase	YP_793046.1 ; WP_003094815.1	PA4587
PA14_60710	892.31	2.08898	0.0841075	24.8371	3.56814e-136	2.83758e-134	gdhA	glutamate dehydrogenase	YP_793047.1 ; WP_003094817.1	PA4588
PA14_60750	345.916	1.87488	0.100588	18.6392	1.5449e-77	5.61913e-76	pra	protein activator	YP_793049.1 ; WP_003119407.1	PA4590
PA14_60810	356.054	3.37038	0.119952	28.0979	1.04024e-173	1.10927e-171		transcriptional regulator NfxB	YP_793055.1 ; WP_003141571.1	PA4596
PA14_60820	330.494	2.71497	0.104036	26.0964	4.00794e-150	3.54816e-148	oprJ	outer membrane protein OprJ	YP_793056.1 ; WP_003116284.1	PA4597
PA14_60830	648.916	3.10262	0.0906617	34.222	1.13973e-256	2.67381e-254	mexD	multidrug efflux RND transporter MexD	YP_793057.1 ; WP_003141572.1	PA4598
PA14_60850	252.534	4.07014	0.153214	26.565	1.72162e-155	1.64854e-153	mexC	multidrug efflux RND membrane fusion protein	YP_793058.1 ; WP_003141574.1	PA4599
PA14_61260	80.1715	1.64712	0.159242	10.3435	4.47791e-25	4.71085e-24		hypothetical protein	YP_793089.1 ; WP_003094926.1	PA4629
PA14_61380	1907.63	-1.75093	0.263915	-6.63443	3.2576e-11	1.62085e-10		hypothetical protein	YP_793100.1 ;
PA14_63120	277.148	1.80292	0.121268	14.8672	5.3793e-50	1.17394e-48		hypothetical protein	YP_793238.1 ; WP_004365393.1	PA4774
PA14_63220	42.6378	2.19355	0.243122	9.02246	1.83916e-19	1.51127e-18		hypothetical protein	YP_793246.1 ; WP_003102243.1	PA4782
PA14_63580	139.14	2.57186	0.139144	18.4834	2.80861e-76	9.90827e-75	fdnH	nitrate-inducible formate dehydrogenase subunit beta	YP_793276.1 ; WP_004365410.1	PA4811
PA14_64520	2120.07	2.03574	0.0983592	20.697	3.68664e-95	1.69585e-93		bacterioferritin	YP_793348.1 ; WP_004365459.1	PA4880
PA14_64530	73.269	2.45007	0.197201	12.4242	1.93046e-35	2.96004e-34		hypothetical protein	YP_793349.1 ; WP_003095507.1	PA4881
PA14_64680	120.952	-1.54046	0.234737	-6.56247	5.29236e-11	2.58395e-10	ureJ	hypothetical protein	YP_793362.1 ; WP_003135459.1	PA4894
PA14_64690	781.36	-2.28747	0.0958835	-23.8568	8.6059e-126	5.76841e-124		transmembrane sensor	YP_793363.1 ; WP_003141679.1	PA4895
PA14_64710	716.9	-1.67468	0.0900351	-18.6003	3.19521e-77	1.14442e-75		extracellular heme-binding protein	YP_793365.1 ; WP_003141682.1	PA4897
PA14_66350	734.314	2.27399	0.0865307	26.2796	3.28296e-152	3.02032e-150		acyl-CoA dehydrogenase	YP_793489.1 ; WP_003095792.1	PA5020
PA14_66560	1171.7	1.65912	0.0683389	24.2779	3.35633e-130	2.46061e-128	gltD	glutamate synthase subunit beta	YP_793504.1 ; WP_003095829.1	PA5035
PA14_66570	2588.37	1.86607	0.0822482	22.6883	5.84696e-114	3.51717e-112	gltB	glutamate synthase subunit alpha	YP_793505.1 ; WP_003141775.1	PA5036
PA14_67860	242.428	1.70401	0.116723	14.5988	2.85894e-48	6.01531e-47		ABC-type amino acid transporter	YP_793609.1 ; WP_003111636.1	PA5139
PA14_69110	1236.19	1.74017	0.0690819	25.1899	5.16816e-140	4.25421e-138		oxidoreductase	YP_793706.1 ; WP_003096329.1	PA5234
PA14_70940	914.028	1.97065	0.0784025	25.135	2.06113e-139	1.66739e-137	betA	choline dehydrogenase	YP_793846.1 ; WP_003142051.1	PA5372
PA14_70950	1816.18	1.65453	0.0715078	23.1378	1.92967e-118	1.22351e-116	betB	betaine aldehyde dehydrogenase	YP_793847.1 ; WP_003142054.1	PA5373
PA14_70980	309.743	1.54303	0.0972078	15.8736	9.66145e-57	2.5045e-55	betT1	choline transporter BetT	YP_793849.1 ; WP_003142056.1	PA5375
PA14_71060	272.272	2.4929	0.127224	19.5946	1.72031e-85	6.95834e-84	sdaB	L-serine dehydratase	YP_793853.1 ; WP_003136285.1	PA5379
PA14_71240	603.735	3.90433	0.115575	33.7818	3.64595e-250	7.12783e-248		hypothetical protein	YP_793870.1 ; WP_003106042.1	PA5396
PA14_71250	245.696	4.77801	0.195273	24.4683	3.21235e-132	2.39244e-130		hypothetical protein	YP_793871.1 ; WP_003107282.1	PA5397
PA14_71260	1032.49	4.72748	0.112553	42.0024	0	0		FMN oxidoreductase	YP_793872.1 ; WP_003096745.1	PA5398
PA14_71280	393.769	3.23748	0.111889	28.9347	4.36856e-184	4.99934e-182		ferredoxin	YP_793873.1 ; WP_003096746.1	PA5399
PA14_71300	116.431	3.09105	0.174026	17.762	1.3909e-70	4.43952e-69		electron transfer flavoprotein alpha subunit	YP_793874.1 ; WP_003142072.1	PA5400
PA14_71310	51.0048	2.80995	0.244146	11.5093	1.18431e-30	1.55652e-29		hypothetical protein	YP_793875.1 ; WP_003105716.1	PA5401
PA14_71400	60.2352	3.03422	0.252022	12.0395	2.20278e-33	3.12249e-32		hypothetical protein	YP_793884.1 ; WP_003105706.1
PA14_71410	1379.49	5.32326	0.106461	50.0019	0	0		ring hydroxylating dioxygenase, alpha-subunit	YP_793885.1 ; WP_003142076.1	PA5410
PA14_71420	441.741	3.41215	0.113841	29.9729	2.21673e-197	2.88914e-195		ferredoxin	YP_793886.1 ; WP_003096769.1	PA5411
PA14_71470	758.832	4.22824	0.110364	38.3119	0	0	soxB	sarcosine oxidase beta subunit	YP_793891.1 ; WP_003096779.1	PA5416
PA14_71490	310.446	4.33764	0.168285	25.7756	1.66425e-146	1.39441e-144	soxD	sarcosine oxidase delta subunit	YP_793892.1 ; WP_003096781.1	PA5417
PA14_71510	296.939	3.42467	0.125316	27.3283	1.95639e-164	1.99552e-162	soxG	sarcosine oxidase gamma subunit	YP_793894.1 ; WP_003096784.1	PA5419
PA14_71530	562.118	3.10857	0.111847	27.793	5.27419e-170	5.49923e-168	purU2	formyltetrahydrofolate deformylase	YP_793895.1 ; WP_003096786.1	PA5420
PA14_71560	2390.35	2.75745	0.0649366	42.4638	0	0	fdhA	glutathione-independent formaldehyde dehydrogenase	YP_793896.1 ; WP_003096788.1	PA5421
PA14_71650	14944.6	-2.89842	0.0796654	-36.3824	8.08196e-290	2.23062e-287	aspA	aspartate ammonia-lyase	YP_793904.1 ; WP_003096822.1	PA5429
PA14_71820	448.014	1.68825	0.092866	18.1794	7.50899e-74	2.57169e-72		peptidase	YP_793916.1 ; WP_003142098.1	PA5440

## Sheet: UVA32920
Locus ID	baseMean	log2FoldChange	lfcSE	stat	pvalue	padj	Gene Name	Product Name	RefSeq Accession	PA01 orthologues
PA14_00620	218.505	1.69323	0.129272	13.0982	3.37101e-39	3.0489e-38		hypothetical protein	YP_788206.1 ; WP_003136949.1	PA0049
PA14_00640	186.875	-1.87384	0.120625	-15.5343	2.0318e-54	2.66873e-53	phzH	potential phenazine-modifying enzyme	YP_788208.1 ; WP_003111526.1	PA0051
PA14_00650	825.005	-1.85308	0.0869806	-21.3045	1.03148e-100	2.53853e-99		hypothetical protein	YP_788209.1 ; WP_003083588.1	PA0052
PA14_01490	16918.5	-3.298	0.0884466	-37.2881	2.56119e-304	2.66137e-302		hemolysin	YP_788280.1 ; WP_003110659.1	PA0122
PA14_01500	981.702	-1.9199	0.0811741	-23.6516	1.13534e-123	3.56298e-122		transcriptional regulator	YP_788281.1 ; WP_003083769.1	PA0123
PA14_01840	206.327	-1.66582	0.158118	-10.5353	5.94056e-26	3.48971e-25		RNA polymerase ECF-subfamily sigma-70 factor	YP_788307.1 ; WP_003112642.1	PA0149
PA14_03590	286.573	2.19731	0.140072	15.687	1.85629e-55	2.52326e-54		hypothetical protein	YP_788445.1 ; WP_003084225.1	PA0276
PA14_03610	145.847	2.23095	0.130586	17.0841	1.9485e-65	3.20816e-64		Zn-dependent protease with chaperone function	YP_788446.1 ; WP_003112168.1	PA0277
PA14_03700	605.324	1.52447	0.112151	13.593	4.40743e-42	4.30253e-41	sbp	sulfate-binding protein	YP_788452.1 ; WP_003084243.1	PA0283
PA14_04060	53.2194	2.30492	0.211667	10.8894	1.29492e-27	8.06263e-27		hypothetical protein	YP_788481.1 ; WP_003084327.1	PA0311
PA14_04290	1584.73	1.52524	0.0532965	28.618	4.00928e-180	2.08305e-178		hypothetical protein	YP_788498.1 ; WP_004364986.1	PA0328
PA14_04780	1255.58	1.85011	0.063806	28.9958	7.43855e-185	4.09208e-183	laoA	LaoA	YP_788536.1 ; WP_003102870.1	PA0364
PA14_06170	932.099	-2.3387	0.0703626	-33.2379	3.05585e-242	2.3047e-240		transmembrane sensor	YP_788644.1 ; WP_004365162.1	PA0471
PA14_06600	15842.1	1.67201	0.0647483	25.8231	4.87516e-147	1.88399e-145		acyl-CoA dehydrogenase	YP_788676.1 ; WP_003084842.1	PA0506
PA14_06620	919.92	2.56761	0.0720814	35.621	6.63725e-278	5.96842e-276		acyl-CoA dehydrogenase	YP_788677.1 ; WP_003137312.1	PA0507
PA14_06640	3063.95	3.46448	0.0689058	50.2784	0	0		acyl-CoA dehydrogenase	YP_788678.1 ; WP_003084848.1	PA0508
PA14_09150	6033.46	1.76712	0.0678127	26.0589	1.06627e-149	4.15491e-148	katA	catalase	YP_788883.1 ; WP_003103909.1	PA4236
PA14_09260	2839.42	-1.77176	0.0729385	-24.2911	2.43491e-130	8.13259e-129	pchR	transcriptional regulator PchR	YP_788892.1 ; WP_003106955.1	PA4227
PA14_09340	21780.8	-1.53746	0.0879489	-17.4813	1.9905e-68	3.39692e-67	fptA	Fe(III)-pyochelin outer membrane receptor	YP_788898.1 ; WP_003111969.1	PA4221
PA14_09400	6732.94	-3.18852	0.0778178	-40.9742	0	0	phzS	hypothetical protein	YP_788902.1 ; WP_003093633.1	PA4217
PA14_09410	1287.71	-3.74667	0.101269	-36.9971	1.27468e-299	1.24175e-297	phzG1	pyrodoxamine 5'-phosphate oxidase	YP_788903.1 ; WP_003118953.1	PA4216
PA14_09420	4.53854	-5.59359	1.0218	-5.47425	4.39375e-08	1.17133e-07	phzF1	phenazine biosynthesis protein	YP_788904.1 ; WP_003093628.1	PA4215
PA14_09440	878.029	-4.12206	0.0962944	-42.8069	0	0	phzE1	phenazine biosynthesis protein PhzE	YP_788905.1 ; WP_003137488.1	PA4214
PA14_09470	2481.52	-4.5114	0.102808	-43.8818	0	0	phzB1	phenazine biosynthesis protein	YP_788908.1 ; WP_003123955.1	PA4211
PA14_09480	364.534	-4.73732	0.166923	-28.3803	3.5377e-177	1.74129e-175	phzA1	phenazine biosynthesis protein	YP_788909.1 ; WP_003137497.1	PA4210
PA14_09490	4109.03	-4.04623	0.0590544	-68.5169	0	0	phzM	phenazine-specific methyltransferase	YP_788910.1 ; WP_003093617.1	PA4209
PA14_09500	808.643	-2.72904	0.216766	-12.5898	2.40261e-36	1.99195e-35	opmD	outer membrane protein	YP_788911.1 ; WP_003137498.1	PA4208
PA14_09970	2529.94	-2.60274	0.110957	-23.4571	1.11854e-121	3.41849e-120	fpvB	type I ferripyoverdine receptor, FpvB	YP_788946.1 ; WP_003137519.1	PA4168
PA14_09980	122.052	-1.52167	0.131662	-11.5574	6.76919e-31	4.72429e-30	dkgB	2,5-diketo-D-gluconate reductase B	YP_788947.1 ; WP_003137520.1	PA4167
PA14_10170	367.867	-2.38683	0.103941	-22.9633	1.08431e-116	3.11056e-115	fepB	iron-enterobactin transporter periplasmic binding protein	YP_788961.1 ; WP_003093531.1	PA4159
PA14_10180	148.826	-1.85704	0.126733	-14.6531	1.28677e-48	1.482e-47	fepC	ferric enterobactin transport protein FepC	YP_788962.1 ; WP_003093530.1	PA4158
PA14_10200	2144.55	-2.24351	0.104377	-21.4942	1.7652e-102	4.43767e-101		TonB-dependent receptor protein	YP_788964.1 ; WP_003093526.1	PA4156
PA14_10210	506.961	-2.0281	0.103334	-19.6267	9.15285e-86	1.88541e-84		oxidoreductase	YP_788965.1 ; WP_003137533.1	PA4155
PA14_10330	250.747	-2.80374	0.113657	-24.6684	2.3339e-134	7.90819e-133		outer membrane protein	YP_788976.1 ; WP_003118187.1	PA4144
PA14_10350	1328.13	-3.91372	0.0816419	-47.9377	0	0		secretion protein	YP_788978.1 ; WP_003137547.1	PA4142
PA14_10360	9917.05	-4.5163	0.0920735	-49.0511	0	0		hypothetical protein	YP_788979.1 ; WP_003111247.1	PA4141
PA14_10540	2107.36	1.79623	0.0621908	28.8826	1.97265e-183	1.04819e-181		iron-sulfur cluster-binding protein	YP_788991.1 ; WP_003137552.1	PA4131
PA14_11140	5604.61	-2.98971	0.0686317	-43.5616	0	0		nonribosomal peptide synthetase	YP_789042.1 ; WP_003137623.1	PA4078
PA14_13070	91.7927	1.74537	0.14848	11.7549	6.66013e-32	4.78384e-31		MFS family transporter	YP_789191.1 ; WP_003137735.1	PA3926
PA14_13090	1424.15	1.88571	0.0632977	29.7911	5.08705e-195	2.97338e-193		acyl-CoA thiolase	YP_789192.1 ; WP_003137737.1	PA3925
PA14_13260	287.594	-3.4317	0.142345	-24.1084	2.04322e-128	6.63478e-127	moaB1	MoaB1	YP_789205.1 ; WP_003137743.1	PA3915
PA14_13450	423.582	-2.46566	0.115896	-21.2747	1.94625e-100	4.76475e-99		transmembrane sensor	YP_789220.1 ; WP_003137760.1	PA3900
PA14_13750	829.187	-3.02152	0.0942849	-32.0467	2.43849e-225	1.65252e-223	narK1	nitrite extrusion protein 1	YP_789244.1 ; WP_003105298.1	PA3877
PA14_13770	564.569	-2.30883	0.0920627	-25.0789	8.44764e-139	3.06211e-137	narK2	nitrite extrusion protein 2	YP_789245.1 ; WP_003092963.1	PA3876
PA14_13780	3048.25	-2.07277	0.0788258	-26.2955	2.15638e-152	8.54512e-151	narG	respiratory nitrate reductase alpha subun	YP_789246.1 ; WP_003092960.1	PA3875
PA14_13800	1172.91	-1.81098	0.0781502	-23.1731	8.51059e-119	2.50286e-117	narH	respiratory nitrate reductase beta subuni	YP_789247.1 ; WP_003092958.1	PA3874
PA14_13810	297.698	-1.74222	0.118102	-14.7519	2.99329e-49	3.51674e-48	narJ	respiratory nitrate reductase delta chain	YP_789248.1 ; WP_003092956.1	PA3873
PA14_13830	335.952	-2.03347	0.116274	-17.4885	1.75286e-68	3.00233e-67	narI	respiratory nitrate reductase gamma chain	YP_789249.1 ; WP_003092953.1	PA3872
PA14_13840	352.504	-1.87694	0.0889513	-21.1008	7.82687e-99	1.89629e-97		peptidyl-prolyl cis-trans isomerase, PpiC-type	YP_789250.1 ; WP_003137788.1	PA3871
PA14_13850	180.13	-1.55572	0.1379	-11.2815	1.62005e-29	1.07604e-28	moaA	molybdenum cofactor biosynthesis protein A	YP_789251.1 ; WP_003092949.1	PA3870
PA14_13860	12.9734	-2.42903	0.410017	-5.92422	3.13785e-09	9.01264e-09		hypothetical protein	YP_789252.1 ; WP_011666553.1
PA14_15970	531.689	1.53041	0.125015	12.2418	1.8587e-34	1.45583e-33	rpsP	30S ribosomal protein S16	YP_789418.1 ; WP_003109644.1	PA3745
PA14_15990	1579.71	1.58316	0.109312	14.4829	1.55406e-47	1.73019e-46	trmD	tRNA (guanine-N(1)-)-methyltransferase	YP_789420.1 ; WP_003137931.1	PA3743
PA14_16100	1171.68	-3.05426	0.0827074	-36.9285	1.61322e-298	1.53947e-296		hypothetical protein	YP_789429.1 ; WP_011666581.1	PA3734
PA14_16800	313.435	1.88881	0.0958119	19.7137	1.64357e-86	3.41571e-85		efflux transmembrane protein	YP_789487.1 ; WP_003129909.1	PA3677
PA14_17060	5377.84	1.50396	0.0949098	15.8462	1.49412e-56	2.07315e-55	rpsB	30S ribosomal protein S2	YP_789508.1 ; WP_003092394.1	PA3656
PA14_17400	3412.43	1.62007	0.0599012	27.0456	4.29899e-161	1.89642e-159	adhC	alcohol dehydrogenase	YP_789535.1 ; WP_003124150.1	PA3629
PA14_17490	586.027	1.62237	0.101135	16.0417	6.53252e-58	9.42779e-57	fdxA	ferredoxin I	YP_789543.1 ; WP_003092272.1	PA3621
PA14_17700	8889.66	-2.05152	0.0975351	-21.0337	3.22514e-98	7.7736e-97	rpmE2	50S ribosomal protein L31	YP_789563.1 ; WP_003092213.1	PA3601
PA14_17720	5136.23	-1.74524	0.0574952	-30.3545	2.19279e-202	1.34914e-200		LuxR family transcriptional regulator	YP_789565.1 ; WP_003092207.1	PA3599
PA14_17930	1202.63	1.8766	0.0630127	29.7813	6.82594e-195	3.9405e-193	glpD	glycerol-3-phosphate dehydrogenase	YP_789580.1 ; WP_003109717.1	PA3584
PA14_17960	4128.31	1.94783	0.0511487	38.0817	0	0	glpK	glycerol kinase	YP_789582.1 ; WP_003092168.1	PA3582
PA14_17980	773.595	2.15998	0.0947049	22.8075	3.86003e-115	1.07438e-113	glpF	glycerol uptake facilitator protein	YP_789583.1 ; WP_003092166.1	PA3581
PA14_18090	493.491	1.50316	0.108819	13.8134	2.11655e-43	2.14221e-42		major facilitator subfamily transporter protein	YP_789592.1 ; WP_003092150.1	PA3573
PA14_18300	290.554	2.52392	0.108622	23.2358	1.97901e-119	5.85687e-118		nucleotide sugar dehydrogenase	YP_789606.1 ; WP_003117510.1	PA3559
PA14_18680	1943.71	-2.18575	0.100745	-21.6959	2.24509e-104	5.73664e-103		hypothetical protein	YP_789635.1 ; WP_003092075.1	PA3530
PA14_18800	169.814	-1.96513	0.135198	-14.5352	7.24584e-48	8.12507e-47		hypothetical protein	YP_789645.1 ; WP_003092060.1	PA3520
PA14_19100	5839.56	-2.7955	0.0657275	-42.5317	0	0	rhlA	rhamnosyltransferase chain A	YP_789668.1 ; WP_003092013.1	PA3479
PA14_19110	3361.93	-2.88269	0.0702513	-41.034	0	0	rhlB	rhamnosyltransferase chain B	YP_789669.1 ; WP_003092007.1	PA3478
PA14_19270	319.545	3.38696	0.131602	25.7363	4.58828e-146	1.75859e-144		MFS transporter	YP_789680.1 ; WP_003091973.1	PA3467
PA14_19320	210.309	1.52639	0.103124	14.8015	1.43294e-49	1.68776e-48		hypothetical protein	YP_789683.1 ; WP_003130162.1	PA3464
PA14_19430	690.304	2.54778	0.0844364	30.1739	5.20932e-200	3.08339e-198		acyl-CoA thiolase	YP_789693.1 ; WP_003102299.1	PA3454
PA14_19730	573.954	1.89143	0.0862986	21.9172	1.77907e-106	4.62163e-105		oxidoreductase	YP_789720.1 ; WP_003111019.1	PA3427
PA14_19810	406.62	2.08338	0.0886357	23.505	3.62701e-122	1.12317e-120		hypothetical protein	YP_789725.1 ; WP_003102337.1	PA3422
PA14_19830	426.694	1.89665	0.0910587	20.8288	2.3723e-96	5.63091e-95		hypothetical protein	YP_789726.1 ; WP_003138206.1	PA3421
PA14_19850	427.484	2.7023	0.103311	26.1571	8.18373e-151	3.21572e-149		transcriptional regulator	YP_789727.1 ; WP_003138208.1	PA3420
PA14_19990	343.654	-3.31329	0.14425	-22.9691	9.49515e-117	2.7407e-115		RNA polymerase ECF-subfamily sigma-70 factor	YP_789738.1 ; WP_003107536.1	PA3410
PA14_20000	152.831	-2.28331	0.164492	-13.881	8.26182e-44	8.47199e-43		transmembrane sensor	YP_789739.1 ; WP_003138216.1	PA3409
PA14_20010	621.127	-2.57013	0.0961797	-26.7222	2.60202e-157	1.08634e-155	hasR	heme uptake outer membrane receptor HasR	YP_789740.1 ; WP_003119598.1	PA3408
PA14_20020	2945	-3.57841	0.0809949	-44.1807	0	0	hasAp	heme acquisition protein HasAp	YP_789741.1 ; WP_003115011.1	PA3407
PA14_20030	85.3953	-2.51607	0.167026	-15.0639	2.79694e-51	3.40585e-50	hasD	transport protein HasD	YP_789742.1 ; WP_003138219.1	PA3406
PA14_20270	85.1501	1.5216	0.151331	10.0548	8.75411e-24	4.74875e-23	rhlG	beta-ketoacyl reductase	YP_789762.1 ; WP_003138231.1	PA3387
PA14_20610	1487.69	-5.1145	0.0955573	-53.5229	0	0	lecB	fucose-binding lectin PA-IIL	YP_789791.1 ; WP_003138256.1
PA14_21370	3776.6	1.72645	0.0727002	23.7475	1.16584e-124	3.68344e-123	fadD1	long-chain-fatty-acid--CoA ligase	YP_789854.1 ; WP_003138294.1	PA3299
PA14_21640	422.837	1.52365	0.0943703	16.1454	1.22281e-58	1.78683e-57		short chain dehydrogenase	YP_789877.1 ; WP_003091619.1	PA3277
PA14_22270	0.903709	-3.2508	1.52995	-2.12477	0.0336054	0.0498379		recombinase	YP_789932.1 ; WP_003138396.1
PA14_22330	1869.66	5.08939	0.102207	49.7949	0	0		glycine betaine-binding protein	YP_789937.1 ; WP_003114808.1	PA3236
PA14_22400	1816.92	-1.58835	0.118955	-13.3525	1.14562e-40	1.0866e-39		hypothetical protein	YP_789942.1 ; WP_003091542.1	PA3231
PA14_22560	167.065	1.56841	0.135546	11.5711	5.77706e-31	4.04394e-30		permease	YP_789957.1 ; WP_003138422.1	PA3222
PA14_22700	32.9415	1.84969	0.248603	7.44035	1.00415e-13	3.61186e-13		ferredoxin	YP_789970.1 ; WP_003114826.1	PA3209
PA14_23530	116.262	2.21238	0.159689	13.8543	1.19865e-43	1.2211e-42		secretion protein	YP_790037.1 ; WP_003130540.1	PA3136
PA14_24170	1151.31	3.46374	0.0849954	40.7521	0	0	fadH1	2,4-dienoyl-CoA reductase	YP_790081.1 ; WP_003091351.1	PA3092
PA14_24290	1580.91	2.75981	0.0740345	37.2774	3.81803e-304	3.88111e-302	gbt	glycine betaine transmethylase	YP_790091.1 ; WP_003110074.1	PA3082
PA14_24300	963.698	2.58455	0.085535	30.2163	1.44522e-200	8.66392e-199		hypothetical protein	YP_790092.1 ; WP_003091320.1	PA3081
PA14_24650	34449	-1.91454	0.0983042	-19.4756	1.76774e-84	3.54763e-83	rmf	ribosome modulation factor	YP_790122.1 ; WP_003103238.1	PA3049
PA14_24790	10330.5	1.60144	0.064513	24.8235	5.00437e-136	1.7463e-134		outer membrane porin	YP_790134.1 ; WP_003091257.1	PA3038
PA14_24940	771.597	1.77043	0.0715779	24.7343	4.57338e-135	1.56096e-133		hypothetical protein	YP_790146.1 ; WP_003138574.1	PA3026
PA14_24950	370.622	1.8613	0.127654	14.5807	3.72475e-48	4.21717e-47		FAD-dependent glycerol-3-phosphate dehydrogenase	YP_790147.1 ;	PA3025
PA14_25080	9339.27	1.65396	0.0584487	28.2977	3.68633e-176	1.79555e-174	fadB	multifunctional fatty acid oxidation complex subunit alpha	YP_790158.1 ; WP_003091204.1	PA3014
PA14_25840	4068.75	2.86473	0.0716268	39.9953	0	0		electron transfer flavoprotein-ubiquinone oxidoreductase	YP_790220.1 ; WP_003138616.1	PA2953
PA14_25980	872.8	2.18035	0.145254	15.0106	6.25646e-51	7.59876e-50	aroF	phospho-2-dehydro-3-deoxyheptonate aldolase	YP_790230.1 ; WP_003091055.1	PA2943
PA14_26060	1633.26	-1.77563	0.105921	-16.7638	4.49018e-63	7.14152e-62		hypothetical protein	YP_790236.1 ; WP_003138644.1	PA2937
PA14_27090	823.005	1.60903	0.0737181	21.8268	1.29073e-105	3.31619e-104	lipH	lipase chaperone	YP_790311.1 ; WP_003138729.1	PA2863
PA14_27100	8100.25	1.70891	0.0671889	25.4344	1.05182e-142	3.90343e-141	lipA	lactonizing lipase	YP_790312.1 ; WP_003090955.1	PA2862
PA14_28360	166.252	-2.07299	0.165718	-12.5091	6.65378e-36	5.45844e-35		hypothetical protein	YP_790419.1 ; WP_003090822.1
PA14_28380	603.07	4.06834	0.128489	31.663	5.02204e-220	3.30747e-218		hypothetical protein	YP_790421.1 ; WP_003090818.1	PA2762
PA14_28390	191.393	2.1175	0.127314	16.6321	4.08101e-62	6.3188e-61		hypothetical protein	YP_790422.1 ; WP_003138828.1	PA2761
PA14_28750	0.967792	-3.36324	1.40152	-2.39971	0.0164081	0.0257464		hypothetical protein	YP_790453.1 ; WP_003099082.1
PA14_29050	315.258	1.90111	0.0944579	20.1266	4.31827e-90	9.56978e-89		molybdopterin oxidoreductase	YP_790481.1 ; WP_003138868.1	PA2714
PA14_29360	419.661	-2.20285	0.0995004	-22.1391	1.3298e-108	3.51308e-107	pfeS	two-component sensor PfeS	YP_790508.1 ; WP_003138880.1	PA2687
PA14_30600	177.075	-1.70588	0.114664	-14.8772	4.63554e-50	5.51547e-49		permease	YP_790605.1 ;	PA2589
PA14_30620	1268.52	-1.56111	0.0645823	-24.1724	4.33777e-129	1.43854e-127		AraC family transcriptional regulator	YP_790606.1 ; WP_003138966.1	PA2588
PA14_31290	397.081	-4.83594	0.178828	-27.0424	4.6918e-161	2.05036e-159	pa1L	PA-I galactophilic lectin	YP_790664.1 ; WP_003102492.1	PA2570
PA14_31350	2707.98	-2.5659	0.0674935	-38.017	0	0		hypothetical protein	YP_790669.1 ; WP_009314119.1	PA2566
PA14_31360	819.467	-2.6237	0.0943527	-27.8073	3.53858e-170	1.65464e-168		hypothetical protein	YP_790670.1 ; WP_003090035.1	PA2565
PA14_31380	703.282	-2.17776	0.0751673	-28.9722	1.47538e-184	8.02196e-183		sulfate transporter	YP_790672.1 ; WP_003139042.1	PA2563
PA14_31580	683.206	2.2134	0.077775	28.459	3.76886e-178	1.87481e-176		acyl-CoA dehydrogenase	YP_790687.1 ; WP_003139060.1	PA2550
PA14_31820	442.361	-1.50037	0.115551	-12.9845	1.49888e-38	1.3224e-37		aminotransferase	YP_790706.1 ; WP_003139085.1	PA2531
PA14_32710	749.33	-2.44242	0.0803711	-30.3893	7.60134e-203	4.73918e-201		ECF subfamily RNA polymerase sigma-70 factor	YP_790769.1 ; WP_003089775.1	PA2468
PA14_32720	657.9	-2.04113	0.201633	-10.123	4.3687e-24	2.4033e-23		transmembrane sensor	YP_790770.1 ; WP_003111631.1	PA2467
PA14_32740	484.688	-1.62707	0.100395	-16.2066	4.53e-59	6.66109e-58		TonB-dependent receptor	YP_790771.1 ; WP_003116885.1	PA2466
PA14_32905	1123.17	-1.90289	0.12246	-15.5388	1.89352e-54	2.49411e-53		hypothetical protein	YP_790784.1 ; WP_003139194.1
PA14_32950	890.112	-1.57771	0.0936943	-16.8389	1.26585e-63	2.0271e-62		hypothetical protein	YP_790787.1 ; WP_003139199.1	PA2448
PA14_33010	1134.31	2.33874	0.082806	28.2436	1.70353e-175	8.21205e-174	glyA2	serine hydroxymethyltransferase	YP_790791.1 ; WP_003162506.1	PA2444
PA14_33250	761.295	-2.9832	0.104603	-28.5191	6.78875e-179	3.45046e-177		hypothetical protein	YP_790809.1 ; WP_003139215.1	PA2427
PA14_33260	4041.5	-3.60568	0.124479	-28.9661	1.75823e-184	9.45001e-183	pvdS	extracytoplasmic-function sigma-70 factor	YP_790810.1 ; WP_003113068.1	PA2426
PA14_33270	1345.48	-2.77928	0.103658	-26.8121	2.33538e-158	9.92749e-157	pvdG	protein PvdG	YP_790811.1 ; WP_003139216.1	PA2425
PA14_33280	21769.5	-2.08912	0.127616	-16.3704	3.11051e-60	4.64688e-59	pvdL	peptide synthase	YP_790812.1 ; WP_003139218.1	PA2424
PA14_33500	10312.1	-2.27156	0.129177	-17.5849	3.2168e-69	5.6548e-68	pvdH	diaminobutyrate--2-oxoglutarate aminotransferase	YP_790830.1 ; WP_003089638.1	PA2413
PA14_33510	2837	-2.13941	0.203578	-10.5091	7.84723e-26	4.5867e-25		hypothetical protein	YP_790831.1 ; WP_003089636.1	PA2412
PA14_33610	203.269	-2.08293	0.157757	-13.2034	8.38726e-40	7.70507e-39		peptide synthase	YP_790841.1 ; WP_011666644.1
PA14_33650	83.5368	-1.6663	0.157436	-10.584	3.53668e-26	2.09601e-25	pvdD	pyoverdine synthetase D	YP_790843.1 ;	PA2399
PA14_33700	4946.28	-2.06351	0.124203	-16.614	5.52078e-62	8.51985e-61	pvdF	pyoverdine synthetase F	YP_790846.1 ; WP_003114501.1	PA2396
PA14_33720	1290.18	-1.96596	0.135898	-14.4664	1.97461e-47	2.19318e-46	pvdN	protein PvdN	YP_790848.1 ; WP_003122677.1	PA2394
PA14_33730	314.91	-1.97302	0.258691	-7.62694	2.40399e-14	9.00004e-14		dipeptidase	YP_790849.1 ; WP_003103610.1	PA2393
PA14_33740	215.969	-2.04324	0.11494	-17.7766	1.07297e-70	1.92969e-69	pvdP	protein PvdP	YP_790850.1 ; WP_003139293.1	PA2392
PA14_33750	565.964	-1.62241	0.130088	-12.4717	1.06532e-35	8.6333e-35		outer membrane protein	YP_790851.1 ; WP_003139294.1	PA2391
PA14_33760	781.962	-1.81911	0.0950254	-19.1434	1.09934e-81	2.16899e-80		ABC transporter ATP-binding protein/permease	YP_790852.1 ; WP_003139295.1	PA2390
PA14_33810	15142.6	-2.31457	0.124213	-18.6339	1.70658e-77	3.23076e-76	pvdA	L-ornithine N5-oxygenase	YP_790856.1 ; WP_003114509.1	PA2386
PA14_33820	2283.88	-1.68047	0.121011	-13.8869	7.60686e-44	7.83473e-43	pvdQ	penicillin acylase-related protein	YP_790857.1 ; WP_003139299.1	PA2385
PA14_33830	1255.49	-2.81357	0.097885	-28.7436	1.08828e-181	5.71774e-180		hypothetical protein	YP_790858.1 ; WP_003089535.1	PA2384
PA14_34740	25.8628	1.53181	0.26477	5.78545	7.23176e-09	2.03342e-08		hypothetical protein	YP_790928.1 ; WP_003089396.1	PA2311
PA14_34870	343.414	-3.33896	0.113001	-29.548	6.96579e-192	3.92434e-190	chiC	chitinase	YP_790939.1 ; WP_003139388.1	PA2300
PA14_34880	202.157	-2.95278	0.128899	-22.9078	3.88843e-116	1.10868e-114		GntR family transcriptional regulator	YP_790940.1 ; WP_003089358.1	PA2299
PA14_34920	20.8145	-2.03773	0.31543	-6.46017	1.04584e-10	3.27771e-10		ferredoxin	YP_790942.1 ; WP_003089354.1	PA2297
PA14_35270	841.812	1.6351	0.0636789	25.6772	2.09976e-145	7.91811e-144		cytochrome c precursor	YP_790970.1 ; WP_003139438.1	PA2266
PA14_35290	1070.99	1.52049	0.0670914	22.663	1.03948e-113	2.8761e-112	gnd	gluconate dehydrogenase	YP_790971.1 ; WP_003110747.1	PA2265
PA14_35340	369.288	1.6966	0.149786	11.3268	9.66477e-30	6.49317e-29		2-ketogluconate kinase	YP_790975.1 ; WP_003139444.1	PA2261
PA14_36310	3636.29	-1.51542	0.0627161	-24.1631	5.43601e-129	1.79005e-127	hcnC	hydrogen cyanide synthase HcnC	YP_791055.1 ; WP_011666673.1	PA2195
PA14_36360	499.894	-2.05002	0.124152	-16.5122	2.99619e-61	4.5785e-60		hypothetical protein	YP_791060.1 ; WP_003089012.1
PA14_36370	617.89	-1.63231	0.110077	-14.8288	9.5433e-50	1.12688e-48		carboxylate-amine ligase	YP_791061.1 ; WP_009315730.1	PA2181
PA14_36410	886.65	-1.57346	0.0761784	-20.6549	8.81797e-95	2.05138e-93		hypothetical protein	YP_791065.1 ; WP_003110768.1	PA2178
PA14_36480	558.924	-1.75004	0.0871565	-20.0793	1.12035e-89	2.45951e-88		hypothetical protein	YP_791070.1 ; WP_003088976.1	PA2173a
PA14_36650	5243.12	-1.8632	0.0868202	-21.4605	3.64374e-102	9.11129e-101		hypothetical protein	YP_791084.1 ; WP_003088942.1	PA2159
PA14_36860	484.61	-1.91323	0.0814278	-23.496	4.48377e-122	1.37935e-120		hypothetical protein	YP_791102.1 ; WP_003088902.1	PA2142a
PA14_36870	2445.55	-2.16962	0.0641887	-33.8007	1.92492e-250	1.55188e-248		short-chain dehydrogenase	YP_791103.1 ; WP_003109865.1	PA2142
PA14_36880	345.288	-1.7388	0.164749	-10.5542	4.8565e-26	2.87092e-25		ompetence-damaged protein	YP_791104.1 ; WP_003088899.1	PA2141
PA14_36890	128.942	-1.72891	0.321093	-5.38447	7.26581e-08	1.91624e-07		metallothionein	YP_791105.1 ; WP_003100805.1	PA2140
PA14_36900	290.213	-2.53676	0.132679	-19.1195	1.73845e-81	3.40125e-80		hypothetical protein	YP_791106.1 ; WP_003088893.1
PA14_36940	137.402	-1.86055	0.138583	-13.4255	4.28422e-41	4.11356e-40		hypothetical protein	YP_791110.1 ; WP_003088873.1
PA14_36980	5214.06	-1.73646	0.0918878	-18.8976	1.19411e-79	2.30731e-78		hypothetical protein	YP_791112.1 ; WP_003120284.1	PA2134
PA14_37745	4182.43	-4.39343	0.0624545	-70.346	0	0		carbamoyl transferase	YP_791169.1 ; WP_003139645.1	PA2069
PA14_37760	878.354	-3.15138	0.09806	-32.1373	1.32869e-226	9.27304e-225		MFS transporter	YP_791170.1 ; WP_003109654.1	PA2068
PA14_38210	837.352	-3.5008	0.12293	-28.478	2.19286e-178	1.10256e-176		hypothetical protein	YP_791205.1 ; WP_003100350.1	PA2034
PA14_38260	1244.35	-2.46636	0.0911094	-27.0703	2.20171e-161	9.80496e-160		hypothetical protein	YP_791208.1 ; WP_003139695.1	PA2031
PA14_38340	1166.25	-1.58994	0.101512	-15.6625	2.72835e-55	3.66602e-54		ring-cleaving dioxygenase	YP_791215.1 ; WP_003139700.1	PA2024
PA14_38395	451.417	2.23663	0.110978	20.1539	2.48799e-90	5.53992e-89		periplasmic multidrug efflux lipoprotein	YP_791220.1 ; WP_003088624.1	PA2019
PA14_38850	291.816	3.74101	0.150305	24.8895	9.66868e-137	3.4512e-135	exaB	cytochrome c550	YP_791256.1 ; WP_003088533.1	PA1983
PA14_38860	1764.15	3.60408	0.105864	34.0443	4.92602e-254	4.18801e-252	exaA	quinoprotein alcohol dehydrogenase	YP_791257.1 ; WP_003139755.1	PA1982
PA14_38880	86.4283	2.948	0.226856	12.995	1.3057e-38	1.15633e-37		hypothetical protein	YP_791258.1 ; WP_003139757.1	PA1981
PA14_39560	4088.05	-1.53507	0.0939169	-16.345	4.72363e-60	7.0343e-59		chemotaxis transducer	YP_791307.1 ; WP_003139806.1	PA1930
PA14_39590	756.577	-1.83268	0.122483	-14.9627	1.28616e-50	1.55805e-49	metE	5- methyltetrahydropteroyltriglutamate/homocysteine S-methyltransferase	YP_791310.1 ; WP_003139809.1	PA1927
PA14_39800	1033.23	-3.09997	0.0929503	-33.3508	7.08664e-244	5.52286e-242		ECF subfamily RNA polymerase sigma-70 factor	YP_791327.1 ; WP_003088185.1	PA1912
PA14_39820	346.241	-2.04703	0.0912302	-22.4381	1.67308e-111	4.47046e-110		tonB-dependent receptor protein	YP_791329.1 ; WP_003139828.1	PA1910
PA14_39830	96.4145	-1.5943	0.139469	-11.4312	2.92048e-30	2.01122e-29		hypothetical protein	YP_791330.1 ; WP_003088170.1	PA1909
PA14_39850	53.003	-1.50911	0.20092	-7.511	5.86781e-14	2.15199e-13		MFS transporter	YP_791331.1 ; WP_011666695.1	PA1908
PA14_39880	234.798	-3.6142	0.135998	-26.5754	1.30683e-155	5.40771e-154	phzG2	pyridoxamine 5'-phosphate oxidase	YP_791334.1 ; WP_011666696.1	PA1905
PA14_39890	5.71624	-3.71893	0.808924	-4.59739	4.27826e-06	9.84504e-06	phzF2	phenazine biosynthesis protein	YP_791335.1 ; WP_003093628.1	PA1904
PA14_39910	10.9094	-5.12185	0.880519	-5.81685	5.99666e-09	1.69839e-08	phzE2	phenazine biosynthesis protein PhzE	YP_791336.1 ;	PA1903
PA14_39960	91.2891	-5.18793	0.355222	-14.6047	2.62e-48	2.97357e-47	phzB2	phenazine biosynthesis protein	YP_791339.1 ; WP_003115119.1	PA1900
PA14_39970	153.674	-4.36289	0.204382	-21.3468	4.17992e-101	1.03965e-99	phzA2	phenazine biosynthesis protein	YP_791340.1 ; WP_009877875.1	PA1899
PA14_39990	2124.61	2.26138	0.0707873	31.9461	6.11316e-224	4.08359e-222		hypothetical protein	YP_791342.1 ; WP_003102692.1	PA1897
PA14_40010	2267.83	2.22244	0.0670108	33.1654	3.40196e-241	2.52501e-239		hypothetical protein	YP_791343.1 ; WP_003088150.1	PA1896
PA14_40020	4685.29	1.64062	0.0612399	26.7901	4.21396e-158	1.77518e-156		hypothetical protein	YP_791344.1 ;
PA14_40040	2797.82	1.55712	0.0536569	29.02	3.6841e-185	2.05082e-183		hypothetical protein	YP_791346.1 ; WP_003139868.1	PA1893
PA14_40290	8483.76	-2.71289	0.0590755	-45.9223	0	0	lasA	LasA protease	YP_791368.1 ; WP_003139897.1	PA1871
PA14_40300	1215.76	-1.87444	0.206546	-9.0752	1.13471e-19	5.33257e-19		hypothetical protein	YP_791369.1 ; WP_003139898.1	PA1870
PA14_40380	703.631	-4.53975	0.140846	-32.2321	6.27132e-228	4.44314e-226		TetR family transcriptional regulator	YP_791376.1 ; WP_003088072.1	PA1864
PA14_40390	1463.64	-3.37884	0.131488	-25.6969	1.2667e-145	4.81552e-144	modA	molybdate-binding periplasmic protein precursor modA	YP_791377.1 ; WP_003117674.1	PA1863
PA14_40410	352.823	-1.80063	0.0878356	-20.5	2.15321e-93	4.93549e-92	modB	molybdenum transport protein ModB	YP_791378.1 ; WP_003088068.1	PA1862
PA14_40770	1804.69	1.94452	0.0865316	22.4718	7.83252e-112	2.10488e-110	cysI	sulfite reductase	YP_791405.1 ; WP_003098180.1	PA1838
PA14_41420	126.233	1.8911	0.145228	13.0216	9.22086e-39	8.22839e-38		hypothetical protein	YP_791454.1 ; WP_003087885.1	PA1791
PA14_41430	128.421	1.50207	0.127142	11.8141	3.29999e-32	2.38866e-31		hypothetical protein	YP_791455.1 ; WP_003139946.1	PA1790
PA14_41470	14764.4	1.91001	0.0578567	33.0128	5.31522e-239	3.88343e-237	acnB	bifunctional aconitate hydratase 2/2-methylisocitrate dehydratase	YP_791458.1 ; WP_003087875.1	PA1787
PA14_41500	2574.73	-1.88751	0.0927527	-20.3499	4.65055e-92	1.04548e-90		lyase	YP_791461.1 ; WP_003087865.1	PA1784
PA14_42390	295.943	-2.13953	0.145576	-14.697	6.73985e-49	7.83968e-48	exsA	transcriptional regulator ExsA	YP_791532.1 ; WP_003120334.1	PA1713
PA14_42400	95.0309	-1.88336	0.172485	-10.919	9.35573e-28	5.85641e-27	exsB	exoenzyme S synthesis protein B	YP_791533.1 ; WP_003117721.1	PA1712
PA14_42410	14.6798	-1.80209	0.379091	-4.75371	1.99715e-06	4.72844e-06		hypothetical protein	YP_791534.1 ; WP_003109506.1	PA1711
PA14_42430	194.721	-1.93948	0.13905	-13.9481	3.23031e-44	3.35665e-43	exsC	exoenzyme S synthesis protein C	YP_791535.1 ; WP_003109505.1	PA1710
PA14_42440	171.134	-1.56323	0.128688	-12.1474	5.92236e-34	4.53983e-33	popD	translocator outer membrane protein PopD precursor	YP_791536.1 ; WP_003109504.1	PA1709
PA14_42450	329.73	-1.55387	0.0942531	-16.4862	4.61269e-61	7.02572e-60	popB	translocator protein PopB	YP_791537.1 ; WP_003087710.1	PA1708
PA14_42470	118.974	-1.97779	0.145882	-13.5574	7.16023e-42	6.97525e-41	pcrV	type III secretion protein PcrV	YP_791539.1 ; WP_003109502.1	PA1706
PA14_42480	9.37149	-1.52072	0.445564	-3.41302	0.000642467	0.00119784	pcrG	regulator in type III secretion	YP_791540.1 ; WP_003109501.1	PA1705
PA14_43180	249.369	1.57836	0.101939	15.4834	4.48844e-54	5.86256e-53		short chain dehydrogenase	YP_791601.1 ; WP_003140115.1	PA1649
PA14_43810	91.8656	1.54504	0.142932	10.8096	3.09964e-27	1.90709e-26		cytochrome c	YP_791651.1 ; WP_003140154.1	PA1600
PA14_44030	8370.15	1.6594	0.0581317	28.5455	3.19092e-179	1.63964e-177	sdhA	succinate dehydrogenase flavoprotein subunit	YP_791668.1 ; WP_003087407.1	PA1583
PA14_44311	1882.52	2.81896	0.0831291	33.9106	4.64611e-252	3.81144e-250		hypothetical protein	YP_791693.1 ; WP_003140184.1
PA14_44340	3361.02	1.71724	0.0567734	30.2473	5.65595e-201	3.43471e-199		cbb3-type cytochrome c oxidase subunit I	YP_791695.1 ; WP_003087322.1	PA1557
PA14_44350	1771.71	1.88543	0.0837606	22.5098	3.32629e-112	9.09575e-111		cbb3-type cytochrome c oxidase subunit II	YP_791696.1 ; WP_003087318.1	PA1556
PA14_44360	3522.45	1.80275	0.0762883	23.6308	1.86151e-123	5.80293e-122		cytochrome c oxidase, cbb3-type subunit III	YP_791697.1 ; WP_003087308.1	PA1555
PA14_44370	3596.33	1.7632	0.0804947	21.9045	2.35429e-106	6.08214e-105		cbb3-type cytochrome c oxidase subunit I	YP_791698.1 ; WP_003087306.1	PA1554
PA14_44380	1564.15	1.58931	0.0703051	22.6059	3.79555e-113	1.044e-111		cbb3-type cytochrome c oxidase subunit II	YP_791699.1 ; WP_003087303.1	PA1553
PA14_44700	976.051	2.10918	0.097891	21.5462	5.74957e-103	1.45324e-101	alkB2	alkane-1 monooxygenase	YP_791728.1 ; WP_003083349.1	PA1525
PA14_47150	160.676	-2.10046	0.13031	-16.119	1.87763e-58	2.72664e-57	cyoE	protoheme IX farnesyltransferase	YP_791924.1 ; WP_003082726.1	PA1321
PA14_47210	211.709	-1.52993	0.136943	-11.172	5.59184e-29	3.63159e-28	cyoA	cytochrome o ubiquinol oxidase subunit II	YP_791928.1 ; WP_003086856.1	PA1317
PA14_47380	461.773	-2.62418	0.11261	-23.3033	4.10604e-120	1.22292e-118		heme utilization protein	YP_791943.1 ; WP_003109266.1	PA1302
PA14_47390	763.451	-4.18059	0.112309	-37.2239	2.80646e-303	2.79212e-301		transmembrane sensor	YP_791944.1 ; WP_003109267.1	PA1301
PA14_48140	5477.45	-2.01192	0.098414	-20.4434	6.87275e-93	1.56005e-91		hypothetical protein	YP_792000.1 ; WP_003082538.1	PA1245
PA14_49200	521.691	1.51494	0.0919829	16.4698	6.04901e-61	9.12425e-60	oprH	PhoP/Q and low Mg2+ inducible outer membrane prote	YP_792088.1 ; WP_003082431.1	PA1178
PA14_49720	162.877	-1.93211	0.1236	-15.632	4.41059e-55	5.90943e-54		hypothetical protein	YP_792132.1 ; WP_003109099.1	PA1134
PA14_50060	377.942	-1.77205	0.0951114	-18.6314	1.78944e-77	3.37395e-76		hypothetical protein	YP_792162.1 ; WP_011666724.1	PA1107
PA14_51380	4163.87	-4.57489	0.072015	-63.5269	0	0	pqsE	quinolone signal response protein	YP_792271.1 ; WP_003086247.1	PA1000
PA14_51410	7025.95	-4.86067	0.102352	-47.49	0	0	pqsC	PqsC	YP_792273.1 ; WP_003108612.1	PA0998
PA14_51450	825.819	-1.69409	0.0783135	-21.6321	8.96036e-104	2.2771e-102	cupC3	usher CupC3	YP_792277.1 ; WP_003134047.1	PA0994
PA14_52230	645.416	-1.9944	0.100769	-19.7918	3.50014e-87	7.40573e-86		outer membrane receptor FepA	YP_792345.1 ; WP_003117107.1	PA0931
PA14_52340	88.4574	1.80684	0.151296	11.9424	7.11219e-33	5.30408e-32		hypothetical protein	YP_792355.1 ; WP_003086013.1	PA0921
PA14_52380	488.918	2.22745	0.089584	24.8644	1.80822e-136	6.35731e-135		cytochrome b561	YP_792358.1 ; WP_003140803.1	PA0918
PA14_52990	16841.3	-2.04364	0.125035	-16.3446	4.75556e-60	7.05937e-59	phhA	phenylalanine 4-monooxygenase	YP_792404.1 ; WP_003140840.1	PA0872
PA14_53250	10283	-2.72192	0.0460036	-59.1674	0	0	cpbD	chitin-binding protein CbpD	YP_792425.1 ; WP_003140848.1	PA0852
PA14_53340	346.503	1.5489	0.136987	11.307	1.21223e-29	8.12087e-29		hypothetical protein	YP_792432.1 ; WP_003140850.1	PA0845
PA14_53360	791.933	3.48994	0.0981881	35.5434	1.04931e-276	9.2577e-275	plcH	hemolytic phospholipase C	YP_792433.1 ; WP_003140852.1	PA0844
PA14_53400	732.219	2.442	0.0867203	28.1595	1.83265e-174	8.74437e-173		oxidoreductase	YP_792437.1 ; WP_003085824.1	PA0840
PA14_53530	925.138	1.95711	0.0740327	26.4358	5.31123e-154	2.15959e-152		hypothetical protein	YP_792448.1 ; WP_003140865.1	PA0830
PA14_53540	245.37	2.58426	0.124588	20.7426	1.43095e-95	3.34556e-94		hydrolase	YP_792449.1 ; WP_003085798.1	PA0829
PA14_53970	8128.48	1.52799	0.0515921	29.6167	9.09707e-193	5.18755e-191		aconitate hydratase	YP_792488.1 ; WP_003085627.1	PA0794
PA14_54690	692.845	2.11021	0.0847869	24.8884	9.94771e-137	3.5239e-135		hypothetical protein	YP_792544.1 ; WP_003098346.1	PA0741
PA14_54700	7671.79	5.66031	0.080594	70.2324	0	0		beta-lactamase	YP_792545.1 ; WP_003140954.1	PA0740
PA14_54950	0.898703	-3.24411	1.498	-2.16562	0.0303401	0.0454473		hypothetical protein	YP_792568.1 ; WP_003141098.1
PA14_55160	345.643	-2.43782	0.104456	-23.3384	1.80791e-120	5.41911e-119	toxR	transcriptional regulator ToxR	YP_792587.1 ; WP_003141130.1	PA0707
PA14_55550	36.3927	-1.6563	0.222388	-7.44779	9.49203e-14	3.42475e-13		ECF subfamily RNA polymerase sigma-70 factor	YP_792619.1 ; WP_003085329.1	PA0675
PA14_55570	324.912	-1.54837	0.0929981	-16.6495	3.05325e-62	4.77492e-61		hypothetical protein	YP_792621.1 ; WP_003116538.1	PA0673
PA14_55580	3165.49	-3.08538	0.0926689	-33.2946	4.6179e-243	3.53988e-241	nemO	heme oxygenase	YP_792622.1 ; WP_003085321.1	PA0672
PA14_56300	1827.01	2.41671	0.0722319	33.4577	1.99165e-245	1.57847e-243		fumarase	YP_792678.1 ; WP_003093938.1	PA4333
PA14_56780	4687.67	1.75934	0.112606	15.6238	5.01354e-55	6.69809e-54	sodB	superoxide dismutase	YP_792711.1 ; WP_003094005.1	PA4366
PA14_56990	292.633	-1.6539	0.116056	-14.251	4.42224e-46	4.77561e-45		hypothetical protein	YP_792730.1 ; WP_003094054.1	PA4384
PA14_57540	2957.43	2.01144	0.0591812	33.9878	3.37578e-253	2.81877e-251		cytochrome c1	YP_792775.1 ; WP_003094157.1	PA4429
PA14_57590	3755.81	1.60853	0.104081	15.4546	7.02586e-54	9.15123e-53	rplM	50S ribosomal protein L13	YP_792779.1 ; WP_003094164.1	PA4433
PA14_57650	297.475	1.66632	0.114627	14.5369	7.06783e-48	7.94452e-47		hypothetical protein	YP_792783.1 ; WP_003094297.1	PA4438
PA14_57710	1568.73	1.71383	0.0943794	18.1589	1.0914e-73	1.97806e-72	cysN	bifunctional sulfate adenylyltransferase subunit 1/adenylylsulfate kinase	YP_792787.1 ; WP_003110029.1	PA4442
PA14_57720	916.815	1.70643	0.0982728	17.3642	1.54001e-67	2.60908e-66	cysD	sulfate adenylyltransferase subunit 2	YP_792788.1 ; WP_003094311.1	PA4443
PA14_57990	4823.35	-4.8086	0.105559	-45.5538	0	0		hypothetical protein	YP_792812.1 ; WP_003120918.1	PA4467
PA14_58000	10412.8	-5.07966	0.0984623	-51.5899	0	0	sodM	superoxide dismutase	YP_792813.1 ; WP_003098862.1	PA4468
PA14_58010	4845.05	-5.63914	0.100414	-56.1586	0	0		hypothetical protein	YP_792814.1 ; WP_003094369.1	PA4469
PA14_58030	23855	-5.03041	0.108139	-46.518	0	0	fumC	fumarate hydratase	YP_792815.1 ; WP_003098863.1	PA4470
PA14_58410	1253.15	2.04276	0.0658968	30.9993	5.50369e-211	3.47774e-209	opdP	glycine-glutamate dipeptide porin OpdP	YP_792846.1 ; WP_003141335.1	PA4501
PA14_58450	770.945	1.51018	0.0653955	23.0929	5.45096e-118	1.59304e-116	dppC	dipeptide ABC transporter permease DppC	YP_792849.1 ; WP_003094448.1	PA4504
PA14_58580	1061.48	-1.60952	0.0822179	-19.5762	2.4664e-85	5.05828e-84		hydroxylase	YP_792860.1 ; WP_003110338.1	PA4515
PA14_59180	530.085	-2.28997	0.0956309	-23.946	1.01802e-126	3.23826e-125		topoisomerase I - like protein	YP_792914.1 ; WP_003141417.1
PA14_59430	44.3236	-1.6492	0.25798	-6.39274	1.62937e-10	5.06241e-10		hypothetical protein	YP_792935.1 ; WP_003141444.1
PA14_59820	5.88589	-1.97241	0.570847	-3.45524	0.000549801	0.00103622		hypothetical protein	YP_792969.1 ; WP_011666758.1
PA14_60480	2760.95	-5.11622	0.0929311	-55.0538	0	0		hypothetical protein	YP_793029.1 ; WP_003094765.1	PA4570
PA14_60700	1420.9	1.96436	0.0818328	24.0046	2.49259e-127	7.98313e-126	ccpR	cytochrome c551 peroxidase	YP_793046.1 ; WP_003094815.1	PA4587
PA14_60710	672.776	1.78705	0.100798	17.7289	2.50709e-70	4.49163e-69	gdhA	glutamate dehydrogenase	YP_793047.1 ; WP_003094817.1	PA4588
PA14_60730	4387.72	4.95501	0.0853968	58.0233	0	0		outer membrane protein	YP_793048.1 ; WP_003141567.1	PA4589
PA14_60750	20973	4.62414	0.0793425	58.2807	0	0	pra	protein activator	YP_793049.1 ; WP_003119407.1	PA4590
PA14_60850	79.7315	2.30016	0.176893	13.0031	1.17435e-38	1.04199e-37	mexC	multidrug efflux RND membrane fusion protein	YP_793058.1 ; WP_003141574.1	PA4599
PA14_61060	718.296	-1.86432	0.0930579	-20.034	2.78579e-89	6.08707e-88		oxidoreductase	YP_793074.1 ; WP_003110878.1	PA4615
PA14_61380	2288.67	-1.92223	0.203584	-9.44196	3.65887e-21	1.80664e-20		hypothetical protein	YP_793100.1 ;
PA14_61770	2622.85	1.66118	0.106603	15.5828	9.52726e-55	1.26561e-53	prs	ribose-phosphate pyrophosphokinase	YP_793132.1 ; WP_003099281.1	PA4670
PA14_61780	2651.71	1.55097	0.113374	13.6801	1.33452e-42	1.3165e-41		50S ribosomal protein L25	YP_793133.1 ; WP_003095013.1	PA4671
PA14_62300	1696.87	-2.04494	0.100695	-20.3083	1.08517e-91	2.42787e-90		hypothetical protein	YP_793171.1 ; WP_003141666.1	PA4708
PA14_62330	952.329	-2.29296	0.119841	-19.1333	1.33358e-81	2.6201e-80		hemin degrading factor	YP_793172.1 ; WP_004365355.1	PA4709
PA14_62350	2869.99	-2.23447	0.135681	-16.4686	6.17265e-61	9.2808e-60		heme/hemoglobin uptake outer membrane receptor PhuR	YP_793173.1 ; WP_003095102.1	PA4710
PA14_63110	171.849	2.5072	0.163563	15.3286	4.92272e-53	6.27211e-52		S-adenosylmethionine decarboxylase	YP_793237.1 ; WP_003095236.1	PA4773
PA14_63120	307.732	2.8303	0.120891	23.412	3.2277e-121	9.80048e-120		hypothetical protein	YP_793238.1 ; WP_004365393.1	PA4774
PA14_63220	43.9555	2.34975	0.232867	10.0905	6.08637e-24	3.317e-23		hypothetical protein	YP_793246.1 ; WP_003102243.1	PA4782
PA14_63550	312.758	1.85991	0.0983356	18.9139	8.75941e-80	1.69954e-78	fdhE	formate dehydrogenase accessory protein FdhE	YP_793274.1 ; WP_003116089.1	PA4809
PA14_63570	212.032	2.46678	0.149081	16.5466	1.69438e-61	2.59767e-60	fdnI	nitrate-inducible formate dehydrogenase subunit gamma	YP_793275.1 ; WP_003095316.1	PA4810
PA14_63580	500.732	2.92968	0.0912616	32.102	4.13661e-226	2.84453e-224	fdnH	nitrate-inducible formate dehydrogenase subunit beta	YP_793276.1 ; WP_004365410.1	PA4811
PA14_63605	3633.69	1.52923	0.0616179	24.818	5.73547e-136	1.9866e-134	fdnG	formate dehydrogenase-O, major subunit	YP_793277.1 ;
PA14_63620	1367.76	2.20147	0.0833388	26.416	8.98301e-154	3.62108e-152	lipC	lipase LipC	YP_793278.1 ; WP_003095318.1	PA4813
PA14_63770	6.80167	2.593	0.627312	4.13351	3.57258e-05	7.62456e-05		hypothetical protein	YP_793289.1 ; WP_003121106.1	PA4823
PA14_63780	38.0955	3.3132	0.302705	10.9453	6.99689e-28	4.40936e-27		hypothetical protein	YP_793290.1 ; WP_003135296.1	PA4824
PA14_63800	472.322	2.50683	0.128746	19.4711	1.93185e-84	3.8604e-83	mgtA	Mg(2+) transport ATPase, P-type 2	YP_793291.1 ; WP_004365415.1	PA4825
PA14_64520	4319.14	1.67094	0.107601	15.529	2.20691e-54	2.89062e-53		bacterioferritin	YP_793348.1 ; WP_004365459.1	PA4880
PA14_64690	191.922	-2.68265	0.153125	-17.5194	1.01945e-68	1.75903e-67		transmembrane sensor	YP_793363.1 ; WP_003141679.1	PA4895
PA14_64890	1203.3	1.63915	0.0596328	27.4874	2.48374e-166	1.13862e-164		branched chain amino acid ABC transporter permease	YP_793380.1 ; WP_003095571.1	PA4912
PA14_64940	549.305	-1.65141	0.135786	-12.1619	4.96201e-34	3.82477e-33		hypothetical protein	YP_793385.1 ; WP_003141692.1	PA4917
PA14_64990	627.798	2.37358	0.089554	26.5044	8.61588e-155	3.53402e-153		hypothetical protein	YP_793389.1 ; WP_003141695.1	PA4921
PA14_65150	1841.44	1.66548	0.083731	19.8909	4.88293e-88	1.04737e-86	rplI	50S ribosomal protein L9	YP_793400.1 ; WP_003095627.1	PA4932
PA14_65160	2078.92	2.07666	0.0903663	22.9805	7.30512e-117	2.12166e-115		hypothetical protein	YP_793401.1 ; WP_003095630.1	PA4933
PA14_65170	730.495	1.58968	0.133439	11.9132	1.01051e-32	7.46466e-32	rpsR	30S ribosomal protein S18	YP_793402.1 ; WP_003095634.1	PA4934
PA14_65180	2268.33	1.74105	0.105673	16.4758	5.47372e-61	8.3101e-60	rpsF	30S ribosomal protein S6	YP_793403.1 ; WP_003095636.1	PA4935
PA14_65920	176.179	1.50395	0.114368	13.15	1.70121e-39	1.55066e-38		hypothetical protein	YP_793454.1 ; WP_003095722.1	PA4985
PA14_66570	1800.94	1.58659	0.0646026	24.5592	3.44814e-133	1.15996e-131	gltB	glutamate synthase subunit alpha	YP_793505.1 ; WP_003141775.1	PA5036
PA14_67010	274.998	1.91859	0.125411	15.2985	7.82519e-53	9.88934e-52		chemotaxis transducer	YP_793541.1 ; WP_003141819.1	PA5072
PA14_68040	969.212	-1.50973	0.0737163	-20.4803	3.22727e-93	7.36133e-92		short-chain dehydrogenase	YP_793621.1 ; WP_003141882.1	PA5150
PA14_69110	936.662	1.54898	0.0661975	23.3994	4.33902e-121	1.30898e-119		oxidoreductase	YP_793706.1 ; WP_003096329.1	PA5234
PA14_69870	808.571	2.11351	0.077011	27.4443	8.12782e-166	3.68987e-164	pchP	phosphorylcholine phosphatase	YP_793766.1 ; WP_003110458.1	PA5292
PA14_69970	1383.45	1.71233	0.0708966	24.1525	7.02433e-129	2.29691e-127	cycB	cytochrome c5	YP_793774.1 ; WP_003098270.1	PA5300
PA14_70180	100.921	1.53092	0.151092	10.1323	3.97054e-24	2.18942e-23	rpmG	50S ribosomal protein L33	YP_793789.1 ; WP_003096555.1	PA5315
PA14_70340	26.0701	3.6366	0.386657	9.40523	5.19146e-21	2.55529e-20	sphB	SphB	YP_793802.1 ; WP_003142009.1	PA5328
PA14_70640	55.8517	1.84985	0.203337	9.09749	9.2441e-20	4.3618e-19	rubA1	rubredoxin 1	YP_793825.1 ; WP_003098330.1	PA5351
PA14_70680	125.409	1.91183	0.135955	14.0622	6.47989e-45	6.8552e-44	glcE	glycolate oxidase FAD binding subunit	YP_793828.1 ; WP_003142023.1	PA5354
PA14_70940	1506.92	2.47445	0.0672158	36.8136	1.11912e-296	1.0466e-294	betA	choline dehydrogenase	YP_793846.1 ; WP_003142051.1	PA5372
PA14_70950	2668.84	2.02011	0.0621756	32.4903	1.4595e-231	1.04994e-229	betB	betaine aldehyde dehydrogenase	YP_793847.1 ; WP_003142054.1	PA5373
PA14_70970	299.976	1.68747	0.0958027	17.614	1.92459e-69	3.40885e-68	betI	transcriptional regulator BetI	YP_793848.1 ; WP_003096684.1	PA5374
PA14_70980	242.52	1.72202	0.093721	18.3739	2.12545e-75	3.91284e-74	betT1	choline transporter BetT	YP_793849.1 ; WP_003142056.1	PA5375
PA14_71000	1979.14	2.13375	0.0610713	34.9387	1.92507e-267	1.66697e-265		lycine betaine/L-proline ABC transporter, ATP-binding subunit	YP_793850.1 ; WP_003096690.1	PA5376
PA14_71020	1318.31	2.11525	0.068225	31.0041	4.75066e-211	3.04302e-209		BC-type proline/glycine betaine transport system, permease component	YP_793851.1 ; WP_003096692.1	PA5377
PA14_71030	2596.14	1.90946	0.0858388	22.2447	1.27e-109	3.37417e-108		hypothetical protein	YP_793852.1 ; WP_003104841.1	PA5378
PA14_71060	703.13	3.94017	0.107726	36.5759	6.90186e-293	6.32806e-291	sdaB	L-serine dehydratase	YP_793853.1 ; WP_003136285.1	PA5379
PA14_71070	3308.77	1.5532	0.0732905	21.1924	1.12118e-99	2.73054e-98		AraC family transcriptional regulator	YP_793854.1 ; WP_003096699.1	PA5380
PA14_71080	214.738	2.08836	0.130285	16.0291	8.00259e-58	1.15139e-56		hypothetical protein	YP_793855.1 ; WP_003142058.1	PA5381
PA14_71150	53.6335	1.55819	0.191796	8.12424	4.50164e-16	1.8304e-15		hypothetical protein	YP_793861.1 ; WP_003142066.1	PA5387
PA14_71160	100.038	1.57898	0.154806	10.1998	1.9872e-24	1.11017e-23		hypothetical protein	YP_793862.1 ; WP_003096718.1	PA5388
PA14_71240	2146.36	5.25539	0.110646	47.4972	0	0		hypothetical protein	YP_793870.1 ; WP_003106042.1	PA5396
PA14_71250	969.506	6.61966	0.161606	40.9617	0	0		hypothetical protein	YP_793871.1 ; WP_003107282.1	PA5397
PA14_71260	4177.23	5.88129	0.0845176	69.5866	0	0		FMN oxidoreductase	YP_793872.1 ; WP_003096745.1	PA5398
PA14_71280	1699.5	5.0107	0.110274	45.4385	0	0		ferredoxin	YP_793873.1 ; WP_003096746.1	PA5399
PA14_71300	601.072	5.17115	0.137253	37.6761	0	0		electron transfer flavoprotein alpha subunit	YP_793874.1 ; WP_003142072.1	PA5400
PA14_71310	350.039	4.31593	0.137255	31.4446	4.9698e-217	3.22761e-215		hypothetical protein	YP_793875.1 ; WP_003105716.1	PA5401
PA14_71400	280.815	3.39382	0.120778	28.0997	9.86627e-174	4.66007e-172		hypothetical protein	YP_793884.1 ; WP_003105706.1
PA14_71410	6085.46	6.68287	0.0986586	67.7373	0	0		ring hydroxylating dioxygenase, alpha-subunit	YP_793885.1 ; WP_003142076.1	PA5410
PA14_71420	1409.25	4.71215	0.093254	50.5303	0	0		ferredoxin	YP_793886.1 ; WP_003096769.1	PA5411
PA14_71460	2150.79	3.44693	0.0667628	51.6295	0	0	glyA1	serine hydroxymethyltransferase	YP_793890.1 ; WP_003117183.1	PA5415
PA14_71470	2703.86	6.02236	0.0954927	63.0661	0	0	soxB	sarcosine oxidase beta subunit	YP_793891.1 ; WP_003096779.1	PA5416
PA14_71490	958.64	5.84193	0.133591	43.7301	0	0	soxD	sarcosine oxidase delta subunit	YP_793892.1 ; WP_003096781.1	PA5417
PA14_71510	989.652	5.67679	0.125531	45.2223	0	0	soxG	sarcosine oxidase gamma subunit	YP_793894.1 ; WP_003096784.1	PA5419
PA14_71530	1542.78	4.76059	0.108783	43.7622	0	0	purU2	formyltetrahydrofolate deformylase	YP_793895.1 ; WP_003096786.1	PA5420
PA14_71560	8577.96	4.94215	0.0719566	68.6824	0	0	fdhA	glutathione-independent formaldehyde dehydrogenase	YP_793896.1 ; WP_003096788.1	PA5421
PA14_71650	11865.1	-2.83149	0.0696458	-40.6556	0	0	aspA	aspartate ammonia-lyase	YP_793904.1 ; WP_003096822.1	PA5429
PA14_71820	380.968	1.70063	0.0861554	19.7391	9.95526e-87	2.07816e-85		peptidase	YP_793916.1 ; WP_003142098.1	PA5440
PA14_72970	3017.61	-1.50982	0.0559461	-26.9871	2.09195e-160	9.05736e-159	tonB	TonB protein	YP_794009.1 ; WP_003142155.1	PA5531

## Sheet: UVA34914
Locus ID	baseMean	log2FoldChange	lfcSE	stat	pvalue	padj	Gene Name	Product Name	RefSeq Accession	PA01 orthologues
PA14_00570	464.709	1.65409	0.107376	15.4046	1.52438e-53	2.52063e-52		lipoprotein	YP_788202.1 ; WP_003083559.1	PA0045
PA14_00580	296.12	1.80702	0.135625	13.3237	1.68589e-40	1.95555e-39		lipoprotein	YP_788203.1 ; WP_003083569.1	PA0046
PA14_00590	292.054	2.00621	0.135644	14.7902	1.69412e-49	2.52387e-48		lipoprotein	YP_788204.1 ; WP_003118560.1	PA0047
PA14_00620	383.256	1.91615	0.107421	17.8376	3.60652e-71	8.58019e-70		hypothetical protein	YP_788206.1 ; WP_003136949.1	PA0049
PA14_00650	520.047	-2.11714	0.108466	-19.519	7.56769e-85	2.43366e-83		hypothetical protein	YP_788209.1 ; WP_003083588.1	PA0052
PA14_00710	1202.22	-1.77401	0.130407	-13.6036	3.81139e-42	4.62826e-41	osmC	osmotically inducible protein OsmC	YP_788215.1 ; WP_003118563.1	PA0059
PA14_01490	25546.9	-2.10306	0.204599	-10.279	8.76606e-25	5.69306e-24		hemolysin	YP_788280.1 ; WP_003110659.1	PA0122
PA14_01840	266.816	-1.58762	0.156585	-10.139	3.70797e-24	2.35242e-23		RNA polymerase ECF-subfamily sigma-70 factor	YP_788307.1 ; WP_003112642.1	PA0149
PA14_02060	275.248	1.56863	0.142188	11.0321	2.6758e-28	1.99636e-27		hypothetical protein	YP_788323.1 ; WP_003102209.1	PA0165
PA14_03160	819.365	-1.61921	0.0831145	-19.4817	1.5699e-84	5.01402e-83		hypothetical protein	YP_788407.1 ; WP_003084116.1	PA0256
PA14_03590	130.816	1.84941	0.173835	10.6389	1.96517e-26	1.36566e-25		hypothetical protein	YP_788445.1 ; WP_003084225.1	PA0276
PA14_03610	213.01	2.06021	0.1262	16.325	6.55146e-60	1.24185e-58		Zn-dependent protease with chaperone function	YP_788446.1 ; WP_003112168.1	PA0277
PA14_04060	55.2421	2.21902	0.20875	10.63	2.16114e-26	1.49961e-25		hypothetical protein	YP_788481.1 ; WP_003084327.1	PA0311
PA14_04290	1687.4	1.8419	0.0699616	26.3274	9.32456e-153	7.36957e-151		hypothetical protein	YP_788498.1 ; WP_004364986.1	PA0328
PA14_04780	1089.33	2.07932	0.069825	29.779	7.29823e-195	8.30041e-193	laoA	LaoA	YP_788536.1 ; WP_003102870.1	PA0364
PA14_05770	179.509	-1.82465	0.113084	-16.1353	1.44097e-58	2.66637e-57	dhT	phenylhydantoinase	YP_788615.1 ; WP_003099919.1	PA0441
PA14_05880	437.489	-1.81873	0.152857	-11.8983	1.20795e-32	1.05679e-31		membrane-bound protease	YP_788624.1 ; WP_004365143.1	PA0451
PA14_06170	1081.39	-1.74603	0.0751844	-23.2233	2.6463e-119	1.41836e-117		transmembrane sensor	YP_788644.1 ; WP_004365162.1	PA0471
PA14_06580	433.503	-1.56473	0.0967086	-16.1798	6.99852e-59	1.30016e-57		hypothetical protein	YP_788675.1 ; WP_003103338.1	PA0505
PA14_06600	15597	1.84439	0.0748883	24.6286	6.24123e-134	4.15755e-132		acyl-CoA dehydrogenase	YP_788676.1 ; WP_003084842.1	PA0506
PA14_06620	1101.94	2.79958	0.0840525	33.3075	3.00302e-243	7.37005e-241		acyl-CoA dehydrogenase	YP_788677.1 ; WP_003137312.1	PA0507
PA14_06640	2992.62	2.71354	0.086106	31.5139	5.59588e-218	1.04374e-215		acyl-CoA dehydrogenase	YP_788678.1 ; WP_003084848.1	PA0508
PA14_06790	39.8389	-1.71098	0.234049	-7.31036	2.66435e-13	1.03446e-12		cytochrome c oxidase subunit	YP_788691.1 ; WP_003118864.1	PA0521
PA14_06810	963.713	-3.32928	0.0986504	-33.7483	1.13305e-249	2.93523e-247	norC	nitric-oxide reductase subunit C	YP_788693.1 ; WP_003084881.1	PA0523
PA14_07850	459.985	1.52099	0.105252	14.4508	2.47637e-47	3.48862e-46		ABC transporter substrate-binding protein	YP_788775.1 ; WP_003137373.1	PA0602
PA14_08740	7646.53	1.57024	0.104161	15.0751	2.36217e-51	3.72122e-50	rplJ	50S ribosomal protein L10	YP_788847.1 ; WP_003093748.1	PA4272
PA14_09000	5270.67	1.50505	0.0786841	19.1278	1.48196e-81	4.48726e-80	rplF	50S ribosomal protein L6	YP_788871.1 ; WP_003093699.1	PA4248
PA14_10170	352.788	-1.52005	0.113684	-13.3708	8.95558e-41	1.044e-39	fepB	iron-enterobactin transporter periplasmic binding protein	YP_788961.1 ; WP_003093531.1	PA4159
PA14_10410	12.6669	-1.71565	0.463841	-3.69879	0.000216628	0.000444016		hypothetical protein	YP_788983.1 ; WP_011666545.1
PA14_10820	681.666	-1.51147	0.0735098	-20.5615	6.07469e-94	2.16231e-92		HDIG domain-containing protein	YP_789014.1 ; WP_003137575.1	PA4108
PA14_11010	695.628	-1.65925	0.232014	-7.15149	8.58408e-13	3.26489e-12		hypothetical protein	YP_789030.1 ; WP_003093387.1	PA4090
PA14_11140	7338.4	-2.23369	0.269455	-8.28966	1.1357e-16	5.233e-16		nonribosomal peptide synthetase	YP_789042.1 ; WP_003137623.1	PA4078
PA14_11790	2142.84	1.71245	0.125023	13.6971	1.0572e-42	1.30416e-41		amino acid transporter	YP_789096.1 ; WP_003093230.1	PA4023
PA14_12260	738.547	-2.10207	0.150428	-13.9739	2.25116e-44	2.924e-43		hypothetical protein	YP_789132.1 ; WP_003137702.1	PA3986
PA14_13070	97.2533	1.52238	0.155867	9.76715	1.55779e-22	9.1717e-22		MFS family transporter	YP_789191.1 ; WP_003137735.1	PA3926
PA14_13090	1592.15	2.08216	0.0890519	23.3814	6.60838e-121	3.75791e-119		acyl-CoA thiolase	YP_789192.1 ; WP_003137737.1	PA3925
PA14_13260	175.161	-2.94145	0.142577	-20.6306	1.45785e-94	5.3109e-93	moaB1	MoaB1	YP_789205.1 ; WP_003137743.1	PA3915
PA14_13450	421.74	-1.55447	0.114726	-13.5494	7.98908e-42	9.55207e-41		transmembrane sensor	YP_789220.1 ; WP_003137760.1	PA3900
PA14_13750	555.837	-2.91344	0.109811	-26.5315	4.19963e-155	3.37636e-153	narK1	nitrite extrusion protein 1	YP_789244.1 ; WP_003105298.1	PA3877
PA14_13770	316.552	-2.05601	0.112834	-18.2216	3.48105e-74	9.01786e-73	narK2	nitrite extrusion protein 2	YP_789245.1 ; WP_003092963.1	PA3876
PA14_13860	6.14345	-2.58026	0.610922	-4.22355	2.40485e-05	5.39125e-05		hypothetical protein	YP_789252.1 ; WP_011666553.1
PA14_14060	2064.31	1.54573	0.0750422	20.5982	2.85064e-94	1.03043e-92		AMP-binding protein	YP_789266.1 ; WP_003137805.1	PA3860
PA14_15280	103.312	-1.75091	0.16953	-10.328	5.26543e-25	3.44358e-24		hypothetical protein	YP_789361.1 ; WP_003137876.1	PA3772
PA14_15780	539.364	2.20655	0.10853	20.3312	6.80742e-92	2.35133e-90		PTS system N-acetylglucosamine-specific IIBC component	YP_789402.1 ; WP_003104812.1	PA3761
PA14_15790	780.292	2.07873	0.0936142	22.2053	3.05155e-109	1.42294e-107		phosphoenolpyruvate-protein phosphotransferase	YP_789403.1 ; WP_003137920.1	PA3760
PA14_15810	359.138	1.90776	0.10876	17.5409	6.97833e-69	1.58731e-67		aminotransferase	YP_789404.1 ; WP_003137922.1	PA3759
PA14_16100	936.898	-2.28267	0.26104	-8.74454	2.23934e-18	1.1228e-17		hypothetical protein	YP_789429.1 ; WP_011666581.1	PA3734
PA14_16640	10583.2	-1.59229	0.089321	-17.8266	4.39474e-71	1.04024e-69		lipoprotein	YP_789473.1 ; WP_003092495.1	PA3691
PA14_17700	12270.8	-1.78076	0.140943	-12.6346	1.35999e-36	1.38767e-35	rpmE2	50S ribosomal protein L31	YP_789563.1 ; WP_003092213.1	PA3601
PA14_17960	2735.61	2.46564	0.0811334	30.3899	7.46753e-203	1.02415e-200	glpK	glycerol kinase	YP_789582.1 ; WP_003092168.1	PA3582
PA14_17980	532.224	1.96902	0.0909565	21.6479	6.35989e-104	2.79775e-102	glpF	glycerol uptake facilitator protein	YP_789583.1 ; WP_003092166.1	PA3581
PA14_18300	360.19	3.28224	0.11768	27.8912	3.41067e-171	3.2457e-169		nucleotide sugar dehydrogenase	YP_789606.1 ; WP_003117510.1	PA3559
PA14_18640	438.6	1.74069	0.0853072	20.4049	1.512e-92	5.26153e-91		oxidoreductase	YP_789631.1 ; WP_003138110.1	PA3534
PA14_18680	1622.33	-1.96125	0.095529	-20.5304	1.15189e-93	4.03853e-92		hypothetical protein	YP_789635.1 ; WP_003092075.1	PA3530
PA14_18800	184.077	-1.63126	0.138699	-11.7612	6.18332e-32	5.29042e-31		hypothetical protein	YP_789645.1 ; WP_003092060.1	PA3520
PA14_19110	4423.06	-1.58303	0.241156	-6.56434	5.2264e-11	1.79197e-10	rhlB	rhamnosyltransferase chain B	YP_789669.1 ; WP_003092007.1	PA3478
PA14_19270	165.418	2.61314	0.137514	19.0027	1.62079e-80	4.72359e-79		MFS transporter	YP_789680.1 ; WP_003091973.1	PA3467
PA14_19350	1931.9	-1.77392	0.105253	-16.8539	9.81879e-64	1.98203e-62		hypothetical protein	YP_789686.1 ; WP_003111432.1	PA3461
PA14_19370	3448.28	-1.61902	0.0706137	-22.9279	2.44788e-116	1.25434e-114		asparagine synthetase	YP_789688.1 ; WP_003106635.1	PA3459
PA14_19430	917.51	3.28534	0.104785	31.3532	8.79781e-216	1.57785e-213		acyl-CoA thiolase	YP_789693.1 ; WP_003102299.1	PA3454
PA14_19480	447.66	-1.61952	0.101661	-15.9306	3.88903e-57	6.97483e-56		hypothetical protein	YP_789696.1 ; WP_003091929.1	PA3451
PA14_19730	663.916	2.47401	0.0875984	28.2426	1.7531e-175	1.8166e-173		oxidoreductase	YP_789720.1 ; WP_003111019.1	PA3427
PA14_19810	531.791	2.66585	0.150857	17.6713	6.97673e-70	1.61853e-68		hypothetical protein	YP_789725.1 ; WP_003102337.1	PA3422
PA14_19830	409.862	2.39435	0.123639	19.3657	1.50416e-83	4.73913e-82		hypothetical protein	YP_789726.1 ; WP_003138206.1	PA3421
PA14_19850	403.773	2.93339	0.116401	25.2008	3.92649e-140	2.73272e-138		transcriptional regulator	YP_789727.1 ; WP_003138208.1	PA3420
PA14_19870	3466.79	-1.7984	0.0836571	-21.4972	1.65248e-102	7.005e-101	ldh	leucine dehydrogenase	YP_789729.1 ; WP_003091859.1	PA3418
PA14_19900	962.211	-1.90059	0.127719	-14.881	4.37751e-50	6.64896e-49		pyruvate dehydrogenase E1 component subunit alpha	YP_789730.1 ; WP_003091858.1	PA3417
PA14_19920	885.034	-1.83097	0.10244	-17.8736	1.89238e-71	4.61999e-70		branched-chain alpha-keto acid dehydrogenase subunit E2	YP_789732.1 ; WP_003138213.1	PA3415
PA14_19990	331.918	-1.85443	0.097871	-18.9477	4.61691e-80	1.29691e-78		RNA polymerase ECF-subfamily sigma-70 factor	YP_789738.1 ; WP_003107536.1	PA3410
PA14_20020	5825.85	-1.96212	0.0826372	-23.7438	1.27202e-124	7.70313e-123	hasAp	heme acquisition protein HasAp	YP_789741.1 ; WP_003115011.1	PA3407
PA14_20030	107.237	-1.73621	0.164718	-10.5405	5.61967e-26	3.81434e-25	hasD	transport protein HasD	YP_789742.1 ; WP_003138219.1	PA3406
PA14_20170	44.924	-1.53736	0.220567	-6.97006	3.16796e-12	1.16225e-11	nosY	NosY protein	YP_789754.1 ; WP_003091826.1	PA3395
PA14_20230	226.846	-1.68337	0.128577	-13.0922	3.64648e-39	4.00084e-38	nosR	regulatory protein NosR	YP_789758.1 ; WP_003138229.1	PA3391
PA14_20270	88.6448	1.71747	0.176185	9.74813	1.87895e-22	1.1007e-21	rhlG	beta-ketoacyl reductase	YP_789762.1 ; WP_003138231.1	PA3387
PA14_20290	7344.99	-1.54851	0.0987361	-15.6833	1.96676e-55	3.39666e-54	amrZ	DNA binding-protein	YP_789764.1 ; WP_003091802.1	PA3385
PA14_20480	701.994	-1.51819	0.0865194	-17.5474	6.22977e-69	1.43101e-67		hypothetical protein	YP_789780.1 ; WP_003109295.1	PA3369
PA14_20610	2218.91	-2.28044	0.328286	-6.94648	3.74502e-12	1.36643e-11	lecB	fucose-binding lectin PA-IIL	YP_789791.1 ; WP_003138256.1
PA14_21190	970.743	-1.50088	0.0594896	-25.2293	1.90963e-140	1.34918e-138		hypothetical protein	YP_789841.1 ; WP_003138287.1	PA3311
PA14_21640	459.519	1.9856	0.0925573	21.4527	4.30833e-102	1.79373e-100		short chain dehydrogenase	YP_789877.1 ; WP_003091619.1	PA3277
PA14_21670	246.173	-2.32748	0.110622	-21.04	2.82462e-98	1.0976e-96		hypothetical protein	YP_789880.1 ; WP_003091615.1	PA3274
PA14_22330	676.944	3.70383	0.124196	29.8225	1.99799e-195	2.32916e-193		glycine betaine-binding protein	YP_789937.1 ; WP_003114808.1	PA3236
PA14_22400	114.668	-1.58509	0.156309	-10.1407	3.64348e-24	2.31781e-23		hypothetical protein	YP_789942.1 ; WP_003091542.1	PA3231
PA14_22880	100.069	-2.10881	0.171046	-12.3289	6.33193e-35	6.10037e-34		Fe-S protein	YP_789984.1 ; WP_009313739.1
PA14_23530	116.036	2.64386	0.170232	15.531	2.14166e-54	3.64473e-53		secretion protein	YP_790037.1 ; WP_003130540.1	PA3136
PA14_24170	918.352	3.36028	0.0948677	35.4207	8.19325e-275	2.24736e-272	fadH1	2,4-dienoyl-CoA reductase	YP_790081.1 ; WP_003091351.1	PA3092
PA14_24290	1838.57	2.65878	0.0864739	30.7466	1.3586e-207	2.26255e-205	gbt	glycine betaine transmethylase	YP_790091.1 ; WP_003110074.1	PA3082
PA14_24300	1150	2.34713	0.0832595	28.1905	7.64581e-175	7.75052e-173		hypothetical protein	YP_790092.1 ; WP_003091320.1	PA3081
PA14_24650	29587.6	-2.41307	0.104206	-23.1567	1.24381e-118	6.51674e-117	rmf	ribosome modulation factor	YP_790122.1 ; WP_003103238.1	PA3049
PA14_24790	7757.01	1.99005	0.0826819	24.0687	5.31911e-128	3.35176e-126		outer membrane porin	YP_790134.1 ; WP_003091257.1	PA3038
PA14_24960	438.584	1.52673	0.0851911	17.9213	8.04477e-72	1.9848e-70		carbohydrate kinase	YP_790148.1 ; WP_003109491.1	PA3024
PA14_25080	9390.67	1.84824	0.0784005	23.5743	7.06584e-123	4.06765e-121	fadB	multifunctional fatty acid oxidation complex subunit alpha	YP_790158.1 ; WP_003091204.1	PA3014
PA14_25090	5136.22	1.68788	0.0901203	18.7291	2.86557e-78	7.90661e-77	fadA	3-ketoacyl-CoA thiolase	YP_790159.1 ; WP_003138585.1	PA3013
PA14_25840	4060.62	2.46744	0.0640967	38.4956	0	0		electron transfer flavoprotein-ubiquinone oxidoreductase	YP_790220.1 ; WP_003138616.1	PA2953
PA14_26060	1162.43	-2.96943	0.117128	-25.3519	8.56256e-142	6.14265e-140		hypothetical protein	YP_790236.1 ; WP_003138644.1	PA2937
PA14_27090	453.451	1.58923	0.0973185	16.3302	6.01827e-60	1.15013e-58	lipH	lipase chaperone	YP_790311.1 ; WP_003138729.1	PA2863
PA14_27100	4417.24	1.90901	0.0861874	22.1496	1.05296e-108	4.86135e-107	lipA	lactonizing lipase	YP_790312.1 ; WP_003090955.1	PA2862
PA14_28250	8.39751	-1.67752	0.534249	-3.13996	0.00168969	0.0031032		secreted acid phosphatase	YP_790409.1 ;
PA14_28380	256.776	3.20004	0.138668	23.0771	7.86398e-118	4.07441e-116		hypothetical protein	YP_790421.1 ; WP_003090818.1	PA2762
PA14_28390	141.985	1.72773	0.145827	11.8477	2.21079e-32	1.9269e-31		hypothetical protein	YP_790422.1 ; WP_003138828.1	PA2761
PA14_28400	12861.2	1.51727	0.114749	13.2225	6.5062e-40	7.32812e-39		outer membrane OprD family porin	YP_790423.1 ; WP_003099122.1	PA2760
PA14_28460	765.328	-1.61708	0.111227	-14.5385	6.90567e-48	9.87765e-47		hypothetical protein	YP_790429.1 ; WP_003090806.1	PA2755a
PA14_28600	1559.42	-1.69568	0.0624415	-27.1563	2.13415e-162	1.87765e-160		hypothetical protein	YP_790441.1 ; WP_003090684.1	PA2747
PA14_28610	499.122	-1.6886	0.116627	-14.4786	1.65411e-47	2.35874e-46		hypothetical protein	YP_790442.1 ; WP_003099098.1	PA2746a
PA14_29050	243.148	1.81923	0.11516	15.7973	3.24532e-56	5.73216e-55		molybdopterin oxidoreductase	YP_790481.1 ; WP_003138868.1	PA2714
PA14_29120	296.301	-1.50703	0.0993024	-15.1762	5.0865e-52	8.12273e-51		hypothetical protein	YP_790487.1 ; WP_003090572.1	PA2708
PA14_30030	39.2971	1.52433	0.22142	6.88431	5.80689e-12	2.09903e-11		hypothetical protein	YP_790558.1 ; WP_003119967.1	PA2636
PA14_30210	1596.37	-1.51817	0.103358	-14.6885	7.64139e-49	1.12403e-47	clpS	ATP-dependent Clp protease adaptor protein ClpS	YP_790573.1 ; WP_003097649.1	PA2621
PA14_30260	902.965	-1.80557	0.0836966	-21.5729	3.23141e-103	1.39519e-101		arginyl-tRNA-protein transferase	YP_790576.1 ; WP_003108766.1	PA2618
PA14_30690	10.824	-1.54496	0.60324	-2.56111	0.0104338	0.0172466		hypothetical protein	YP_790611.1 ; WP_003138967.1
PA14_30820	2777.71	-1.62313	0.0588449	-27.5832	1.7711e-167	1.65173e-165		methyl-accepting chemotaxis transducer	YP_790622.1 ; WP_003090055.1	PA2573
PA14_30830	1697.82	-1.61833	0.0708016	-22.8572	1.23833e-115	6.20895e-114		two-component response regulator	YP_790623.1 ; WP_003090053.1	PA2572
PA14_30840	1250.45	-1.60353	0.0890302	-18.0111	1.5944e-72	3.97578e-71		signal transduction histidine kinase	YP_790624.1 ; WP_003138970.1	PA2571
PA14_31290	229.118	-3.27907	0.28121	-11.6606	2.02708e-31	1.69396e-30	pa1L	PA-I galactophilic lectin	YP_790664.1 ; WP_003102492.1	PA2570
PA14_31580	931.164	2.81555	0.0924251	30.463	8.05495e-204	1.17376e-201		acyl-CoA dehydrogenase	YP_790687.1 ; WP_003139060.1	PA2550
PA14_31800	1054.16	1.74285	0.0905738	19.2423	1.63705e-82	5.02209e-81		sodium:alanine symporter	YP_790704.1 ; WP_003089954.1	PA2533
PA14_32280	2342.45	-1.78328	0.0698103	-25.5447	6.29433e-144	4.58601e-142		hypothetical protein	YP_790733.1 ; WP_003089860.1	PA2504
PA14_32710	849.193	-1.84815	0.0955476	-19.3427	2.34843e-83	7.34949e-82		ECF subfamily RNA polymerase sigma-70 factor	YP_790769.1 ; WP_003089775.1	PA2468
PA14_32720	644.019	-1.7066	0.124838	-13.6705	1.52356e-42	1.86957e-41		transmembrane sensor	YP_790770.1 ; WP_003111631.1	PA2467
PA14_32950	967.37	-1.53468	0.148302	-10.3483	4.25761e-25	2.78837e-24		hypothetical protein	YP_790787.1 ; WP_003139199.1	PA2448
PA14_33160	1867.54	-1.94424	0.0719865	-27.0084	1.17786e-160	1.0171e-158		hypothetical protein	YP_790802.1 ; WP_003089681.1	PA2433
PA14_33250	121.602	-1.6607	0.146285	-11.3525	7.20628e-30	5.69025e-29		hypothetical protein	YP_790809.1 ; WP_003139215.1	PA2427
PA14_33260	6566.38	-2.2662	0.0739489	-30.6455	3.03491e-206	4.87992e-204	pvdS	extracytoplasmic-function sigma-70 factor	YP_790810.1 ; WP_003113068.1	PA2426
PA14_33830	255.193	-2.34	0.135416	-17.2801	6.64109e-67	1.43368e-65		hypothetical protein	YP_790858.1 ; WP_003089535.1	PA2384
PA14_33930	317.646	-1.62126	0.108363	-14.9614	1.31281e-50	2.02703e-49		hypothetical protein	YP_790867.1 ; WP_003089513.1	PA2375
PA14_34250	114.879	1.64282	0.147223	11.1588	6.48767e-29	4.92704e-28		glycerophosphoryl diester phosphodiesterase	YP_790891.1 ; WP_003139338.1	PA2352
PA14_34640	547.595	-2.54896	0.117433	-21.7056	1.81499e-104	8.0603e-103		gluconokinase	YP_790919.1 ; WP_003139362.1	PA2321
PA14_34660	434.498	-1.69152	0.128834	-13.1294	2.23324e-39	2.45604e-38	gntR	transcriptional regulator GntR	YP_790920.1 ; WP_003111384.1	PA2320
PA14_34870	4670.88	-2.13002	0.465104	-4.57967	4.65718e-06	1.11883e-05	chiC	chitinase	YP_790939.1 ; WP_003139388.1	PA2300
PA14_35320	286.359	2.23961	0.114102	19.6281	8.89699e-86	2.90117e-84		2-hydroxyacid dehydrogenase	YP_790973.1 ; WP_003139442.1	PA2263
PA14_35330	423.063	2.49328	0.0973964	25.5993	1.55176e-144	1.14855e-142		2-ketogluconate transporter	YP_790974.1 ; WP_003113740.1	PA2262
PA14_35340	274.986	3.17708	0.138574	22.9269	2.50643e-116	1.27038e-114		2-ketogluconate kinase	YP_790975.1 ; WP_003139444.1	PA2261
PA14_35370	1137.96	1.58361	0.0903433	17.5289	8.62919e-69	1.93452e-67	ptxS	transcriptional regulator PtxS	YP_790977.1 ; WP_003089268.1	PA2259
PA14_36360	68.5501	-3.61278	0.260297	-13.8795	8.43579e-44	1.07476e-42		hypothetical protein	YP_791060.1 ; WP_003089012.1
PA14_36370	75.8364	-2.05865	0.171284	-12.0189	2.82539e-33	2.54831e-32		carboxylate-amine ligase	YP_791061.1 ; WP_009315730.1	PA2181
PA14_36375	342.343	-1.94627	0.110941	-17.5433	6.69613e-69	1.53059e-67		hypothetical protein	YP_791062.1 ;	PA2180
PA14_36450	375.779	-1.74709	0.108522	-16.099	2.59394e-58	4.78084e-57		hypothetical protein	YP_791067.1 ; WP_003088985.1	PA2176
PA14_36470	269.721	-2.1932	0.104323	-21.0231	4.03452e-98	1.55479e-96		hypothetical protein	YP_791069.1 ; WP_003132124.1	PA2174
PA14_36480	73.784	-2.05992	0.209745	-9.82107	9.1371e-23	5.40004e-22		hypothetical protein	YP_791070.1 ; WP_003088976.1	PA2173a
PA14_36490	95.4518	-2.09794	0.177783	-11.8005	3.87796e-32	3.3425e-31		hypothetical protein	YP_791071.1 ; WP_003088973.1	PA2173
PA14_36530	197.04	-2.46044	0.145476	-16.913	3.60863e-64	7.3161e-63		hypothetical protein	YP_791074.1 ; WP_003088965.1	PA2169
PA14_36540	249.348	-2.31755	0.172701	-13.4194	4.65285e-41	5.47884e-40		hypothetical protein	YP_791075.1 ; WP_003110771.1	PA2168
PA14_36560	485.183	-1.81045	0.120726	-14.9963	7.76584e-51	1.20707e-49		hypothetical protein	YP_791077.1 ; WP_003110773.1
PA14_36570	757.031	-2.24568	0.12567	-17.8697	2.03224e-71	4.8847e-70	glgA	glycogen synthase	YP_791078.1 ; WP_009877798.1	PA2165
PA14_36630	1199.45	-2.47262	0.104207	-23.728	1.85416e-124	1.10846e-122		glycosyl hydrolase	YP_791083.1 ; WP_003132147.1	PA2160
PA14_36650	425.655	-2.75062	0.114997	-23.9191	1.9381e-126	1.20498e-124		hypothetical protein	YP_791084.1 ; WP_003088942.1	PA2159
PA14_36660	312.674	-2.09269	0.126266	-16.5736	1.08137e-61	2.11868e-60		alcohol dehydrogenase	YP_791085.1 ; WP_003088939.1	PA2158
PA14_36670	100.881	-1.81326	0.165231	-10.9741	5.08958e-28	3.76113e-27		hypothetical protein	YP_791086.1 ; WP_003139560.1	PA2157
PA14_36740	609.251	-1.87244	0.0929789	-20.1383	3.40717e-90	1.15128e-88		hypothetical protein	YP_791092.1 ; WP_003109862.1	PA2151
PA14_36760	199.143	-1.95934	0.138247	-14.1727	1.35236e-45	1.82257e-44		KU domain-containing protein	YP_791093.1 ; WP_003139563.1	PA2150
PA14_36770	35.5966	-2.19506	0.283804	-7.73442	1.03879e-14	4.34818e-14		hypothetical protein	YP_791094.1 ; WP_003088922.1	PA2149
PA14_36780	95.2541	-2.0552	0.169004	-12.1607	5.03353e-34	4.69427e-33		hypothetical protein	YP_791095.1 ; WP_003088919.1	PA2148
PA14_36820	73.4823	-3.06869	0.223796	-13.712	8.60666e-43	1.06453e-41		hypothetical protein	YP_791098.1 ; WP_003088912.1	PA2146
PA14_36830	47.0376	-1.58439	0.199313	-7.94928	1.87604e-15	8.16803e-15		hypothetical protein	YP_791099.1 ; WP_003100818.1	PA2145
PA14_36840	1025.74	-1.97781	0.0929903	-21.269	2.19842e-100	8.91413e-99	glgP	glycogen phosphorylase	YP_791100.1 ; WP_003088906.1	PA2144
PA14_36850	53.9325	-1.94064	0.224104	-8.65955	4.73627e-18	2.3445e-17		hypothetical protein	YP_791101.1 ; WP_003088904.1	PA2143
PA14_36860	187.548	-2.09889	0.183517	-11.437	2.73225e-30	2.18533e-29		hypothetical protein	YP_791102.1 ; WP_003088902.1	PA2142a
PA14_36870	285.488	-2.29182	0.120365	-19.0406	7.8647e-81	2.30648e-79		short-chain dehydrogenase	YP_791103.1 ; WP_003109865.1	PA2142
PA14_36880	29.6105	-2.74866	0.301124	-9.128	6.97757e-20	3.70153e-19		ompetence-damaged protein	YP_791104.1 ; WP_003088899.1	PA2141
PA14_36890	9.78778	-2.69172	0.546967	-4.92117	8.60279e-07	2.20532e-06		metallothionein	YP_791105.1 ; WP_003100805.1	PA2140
PA14_36900	21.8888	-2.17258	0.328239	-6.61889	3.619e-11	1.25468e-10		hypothetical protein	YP_791106.1 ; WP_003088893.1
PA14_36980	501.616	-2.81603	0.108444	-25.9675	1.15413e-148	8.8225e-147		hypothetical protein	YP_791112.1 ; WP_003120284.1	PA2134
PA14_37250	311.508	2.07996	0.134393	15.4767	4.98672e-54	8.36442e-53		major facilitator transporter	YP_791132.1 ; WP_003088828.1	PA2114
PA14_37260	160.771	2.09128	0.133973	15.6097	6.25595e-55	1.07248e-53		porin	YP_791133.1 ; WP_003139590.1	PA2113
PA14_37380	321.552	1.58219	0.0998067	15.8526	1.34956e-56	2.41111e-55		flavin-binding monooxygenase	YP_791142.1 ; WP_003139608.1	PA2097
PA14_37690	1198.8	-1.71258	0.0912062	-18.7771	1.16322e-78	3.22862e-77		sensory box protein	YP_791166.1 ; WP_003139631.1	PA2072
PA14_38200	847.251	-1.73994	0.0728933	-23.8697	6.32073e-126	3.8781e-124		thiamine pyrophosphate protein	YP_791204.1 ; WP_003139693.1	PA2035
PA14_38210	2227.61	-2.85725	0.102365	-27.9123	1.89147e-171	1.83749e-169		hypothetical protein	YP_791205.1 ; WP_003100350.1	PA2034
PA14_38260	973.625	-2.34282	0.136045	-17.221	1.84779e-66	3.91647e-65		hypothetical protein	YP_791208.1 ; WP_003139695.1	PA2031
PA14_38340	681.093	-2.04522	0.0989943	-20.66	7.93873e-95	2.93796e-93		ring-cleaving dioxygenase	YP_791215.1 ; WP_003139700.1	PA2024
PA14_38370	134.486	-2.02797	0.169345	-11.9754	4.78252e-33	4.25589e-32		hypothetical protein	YP_791218.1 ; WP_003088627.1	PA2021
PA14_38395	146.532	1.8318	0.133266	13.7455	5.4211e-43	6.75898e-42		periplasmic multidrug efflux lipoprotein	YP_791220.1 ; WP_003088624.1	PA2019
PA14_38825	900.408	-1.67129	0.299546	-5.5794	2.41348e-08	6.95552e-08	pqqA	coenzyme PQQ synthesis protein PqqA	YP_791254.1 ; WP_003106462.1
PA14_38850	206.721	4.14832	0.218636	18.9737	2.81619e-80	7.95872e-79	exaB	cytochrome c550	YP_791256.1 ; WP_003088533.1	PA1983
PA14_38860	695.873	4.15542	0.23357	17.7909	8.31555e-71	1.94851e-69	exaA	quinoprotein alcohol dehydrogenase	YP_791257.1 ; WP_003139755.1	PA1982
PA14_38880	33.3918	2.87831	0.333528	8.62989	6.14117e-18	3.02389e-17		hypothetical protein	YP_791258.1 ; WP_003139757.1	PA1981
PA14_39560	2165.87	-2.37134	0.0792112	-29.937	6.50633e-197	8.19973e-195		chemotaxis transducer	YP_791307.1 ; WP_003139806.1	PA1930
PA14_39780	3346.34	-1.83936	0.112838	-16.3009	9.72073e-60	1.82773e-58		hypothetical protein	YP_791325.1 ; WP_003112111.1	PA1914
PA14_39800	1157.89	-1.99471	0.068315	-29.1988	2.00956e-187	2.23109e-185		ECF subfamily RNA polymerase sigma-70 factor	YP_791327.1 ; WP_003088185.1	PA1912
PA14_40290	12085.9	-1.68165	0.232376	-7.23676	4.5953e-13	1.76361e-12	lasA	LasA protease	YP_791368.1 ; WP_003139897.1	PA1871
PA14_40300	212.549	-2.27956	0.169816	-13.4237	4.39022e-41	5.18269e-40		hypothetical protein	YP_791369.1 ; WP_003139898.1	PA1870
PA14_40380	617.308	-5.16206	0.13059	-39.5287	0	0		TetR family transcriptional regulator	YP_791376.1 ; WP_003088072.1	PA1864
PA14_40390	1295.96	-3.49769	0.116882	-29.9249	9.32379e-197	1.14413e-194	modA	molybdate-binding periplasmic protein precursor modA	YP_791377.1 ; WP_003117674.1	PA1863
PA14_40410	316.333	-2.0952	0.0964969	-21.7126	1.55925e-104	6.99115e-103	modB	molybdenum transport protein ModB	YP_791378.1 ; WP_003088068.1	PA1862
PA14_40750	93.5346	-1.5296	0.177454	-8.61971	6.71217e-18	3.29461e-17		hypothetical protein	YP_791404.1 ; WP_004343031.1
PA14_40890	1402.02	1.52422	0.0871843	17.4827	1.93974e-68	4.32775e-67		short chain dehydrogenase	YP_791415.1 ; WP_003087987.1	PA1828
PA14_41280	405.873	1.66727	0.103821	16.0591	4.9366e-58	9.02721e-57		beta-lactamase	YP_791446.1 ; WP_003139940.1	PA1797
PA14_41420	381.421	1.90171	0.0998505	19.0456	7.15064e-81	2.11034e-79		hypothetical protein	YP_791454.1 ; WP_003087885.1	PA1791
PA14_41470	15838.2	2.05128	0.0881907	23.2595	1.1392e-119	6.17684e-118	acnB	bifunctional aconitate hydratase 2/2-methylisocitrate dehydratase	YP_791458.1 ; WP_003087875.1	PA1787
PA14_41500	2652.27	-2.47062	0.101134	-24.4293	8.35542e-132	5.48751e-130		lyase	YP_791461.1 ; WP_003087865.1	PA1784
PA14_42200	1291.21	-1.76566	0.0804305	-21.9526	8.17853e-107	3.70257e-105		hypothetical protein	YP_791517.1 ; WP_003087738.1	PA1728
PA14_43180	273.715	1.89223	0.118163	16.0137	1.02602e-57	1.86161e-56		short chain dehydrogenase	YP_791601.1 ; WP_003140115.1	PA1649
PA14_43190	625.819	1.66933	0.132493	12.5994	2.12663e-36	2.15108e-35		oxidoreductase	YP_791602.1 ; WP_003120416.1	PA1648
PA14_43405	1.21826	-3.72795	1.37517	-2.7109	0.00671018	0.0113988	kdbF	potassium-transporting ATPase subunit F	YP_791619.1 ; WP_003097848.1
PA14_44030	8941.06	1.70392	0.0929074	18.34	3.97118e-75	1.04032e-73	sdhA	succinate dehydrogenase flavoprotein subunit	YP_791668.1 ; WP_003087407.1	PA1583
PA14_44311	1707.86	3.29752	0.106232	31.0407	1.52425e-211	2.63244e-209		hypothetical protein	YP_791693.1 ; WP_003140184.1
PA14_44340	2964.53	1.7514	0.0945602	18.5215	1.3856e-76	3.71324e-75		cbb3-type cytochrome c oxidase subunit I	YP_791695.1 ; WP_003087322.1	PA1557
PA14_44350	1661.62	1.92512	0.111122	17.3244	3.08123e-67	6.77724e-66		cbb3-type cytochrome c oxidase subunit II	YP_791696.1 ; WP_003087318.1	PA1556
PA14_44360	3107.81	1.65154	0.0899462	18.3614	2.67795e-75	7.05497e-74		cytochrome c oxidase, cbb3-type subunit III	YP_791697.1 ; WP_003087308.1	PA1555
PA14_44370	3554.25	1.6578	0.0827757	20.0276	3.16522e-89	1.03939e-87		cbb3-type cytochrome c oxidase subunit I	YP_791698.1 ; WP_003087306.1	PA1554
PA14_44380	1804.34	1.65824	0.0971837	17.0629	2.80075e-65	5.83031e-64		cbb3-type cytochrome c oxidase subunit II	YP_791699.1 ; WP_003087303.1	PA1553
PA14_44560	657.056	2.06683	0.0921728	22.4234	2.32663e-111	1.11846e-109		flavin-containing monooxygenase	YP_791715.1 ; WP_003121915.1	PA1538
PA14_44700	875.214	2.55315	0.0798384	31.979	2.13411e-224	4.32668e-222	alkB2	alkane-1 monooxygenase	YP_791728.1 ; WP_003083349.1	PA1525
PA14_45950	3435.34	-2.00929	0.219749	-9.14356	6.0427e-20	3.21656e-19	rsaL	regulatory protein RsaL	YP_791821.1 ; WP_003083010.1
PA14_46280	443.589	-2.27292	0.229309	-9.91204	3.69021e-23	2.2146e-22		hypothetical protein	YP_791847.1 ; WP_003082927.1	PA1404
PA14_46320	396.764	1.81831	0.0897367	20.2627	2.74588e-91	9.34601e-90		pyruvate carboxylase	YP_791851.1 ; WP_003140313.1	PA1400
PA14_46760	68.5372	-1.98045	0.499632	-3.96382	7.37608e-05	0.000157846		hypothetical protein	YP_791890.1 ; WP_003140349.1	PA1355
PA14_46900	12.7227	2.18893	0.418232	5.23377	1.66085e-07	4.51315e-07		hypothetical protein	YP_791902.1 ; WP_003140365.1	PA1343
PA14_47120	10038.5	-1.57695	0.0845643	-18.6479	1.3129e-77	3.58014e-76		hypothetical protein	YP_791921.1 ; WP_003082734.1	PA1324
PA14_47130	3467.91	-1.59614	0.119864	-13.3163	1.8606e-40	2.15284e-39		hypothetical protein	YP_791922.1 ; WP_003082731.1	PA1323
PA14_47380	561.71	-1.53911	0.0747721	-20.584	3.82225e-94	1.37101e-92		heme utilization protein	YP_791943.1 ; WP_003109266.1	PA1302
PA14_47390	819.081	-2.58975	0.0849407	-30.4889	3.65766e-204	5.50183e-202		transmembrane sensor	YP_791944.1 ; WP_003109267.1	PA1301
PA14_47530	796.457	-2.48848	0.106835	-23.2927	5.25657e-120	2.88369e-118		hypothetical protein	YP_791956.1 ; WP_003082640.1	PA1289
PA14_47920	224.182	1.56634	0.137041	11.4297	2.96982e-30	2.37128e-29		ABC transporter substrate-binding protein	YP_791985.1 ; WP_003140426.1	PA1260
PA14_48140	5256.74	-1.54679	0.101195	-15.2853	9.58599e-53	1.5467e-51		hypothetical protein	YP_792000.1 ; WP_003082538.1	PA1245
PA14_48530	699.455	1.56813	0.247619	6.33281	2.40739e-10	7.87764e-10		AMP-binding protein	YP_792029.1 ; WP_003140477.1	PA1221
PA14_48600	1345.67	2.51666	0.259719	9.68994	3.32722e-22	1.9297e-21		AMP-binding protein	YP_792035.1 ; WP_003140480.1	PA1215
PA14_49200	489.915	1.53788	0.105021	14.6436	1.48023e-48	2.16373e-47	oprH	PhoP/Q and low Mg2+ inducible outer membrane prote	YP_792088.1 ; WP_003082431.1	PA1178
PA14_49210	434.159	-1.68575	0.158734	-10.62	2.40657e-26	1.66249e-25	napE	periplasmic nitrate reductase NapE	YP_792089.1 ; WP_003082429.1	PA1177
PA14_49220	467.838	-1.5558	0.232049	-6.70459	2.01977e-11	7.10269e-11	napF	ferredoxin protein NapF	YP_792090.1 ; WP_003140527.1	PA1176
PA14_50060	252.444	-1.86412	0.118076	-15.7874	3.79864e-56	6.66358e-55		hypothetical protein	YP_792162.1 ; WP_011666724.1	PA1107
PA14_52340	76.0487	1.50917	0.245111	6.15708	7.40966e-10	2.35982e-09		hypothetical protein	YP_792355.1 ; WP_003086013.1	PA0921
PA14_52800	24675	1.60959	0.086194	18.6741	8.04661e-78	2.20714e-76	acsA	acetyl-CoA synthetase	YP_792389.1 ; WP_003110260.1	PA0887
PA14_53050	2811.95	1.63568	0.0701188	23.3273	2.34308e-120	1.31636e-118	aroP2	aromatic amino acid transport protein AroP2	YP_792410.1 ; WP_003085884.1	PA0866
PA14_53250	13629.9	-2.12346	0.27922	-7.60497	2.8497e-14	1.16257e-13	cpbD	chitin-binding protein CbpD	YP_792425.1 ; WP_003140848.1	PA0852
PA14_53360	381.984	2.70432	0.101914	26.5352	3.80264e-155	3.11082e-153	plcH	hemolytic phospholipase C	YP_792433.1 ; WP_003140852.1	PA0844
PA14_53400	1091.27	2.95651	0.107601	27.4767	3.33317e-166	3.04756e-164		oxidoreductase	YP_792437.1 ; WP_003085824.1	PA0840
PA14_53530	1013.59	2.3339	0.0767681	30.402	5.17388e-203	7.31084e-201		hypothetical protein	YP_792448.1 ; WP_003140865.1	PA0830
PA14_53540	343.926	3.54102	0.124833	28.3661	5.29333e-177	5.60972e-175		hydrolase	YP_792449.1 ; WP_003085798.1	PA0829
PA14_54000	7958.83	-1.65547	0.0687686	-24.073	4.79581e-128	3.06341e-126	prpD	2-methylcitrate dehydratase	YP_792490.1 ; WP_003140919.1	PA0792
PA14_54040	1968.34	1.86184	0.0980517	18.9883	2.13003e-80	6.09345e-79		amino acid permease	YP_792493.1 ; WP_003140920.1	PA0789
PA14_54050	3.25829	-1.85271	0.795955	-2.32766	0.0199304	0.031376		hypothetical protein	YP_792494.1 ; WP_003140921.1
PA14_54080	1564.92	-1.80985	0.0671852	-26.9382	7.84031e-160	6.52846e-158		hypothetical protein	YP_792496.1 ; WP_003140922.1	PA0788
PA14_54150	4455.74	2.14212	0.0904161	23.6918	4.37766e-124	2.55163e-122	putP	sodium/proline symporter PutP	YP_792501.1 ; WP_003085592.1	PA0783
PA14_54170	12679.3	1.52841	0.0903125	16.9236	3.01556e-64	6.16735e-63	putA	bifunctional proline dehydrogenase/pyrroline-5-carboxylate dehydrogenase	YP_792502.1 ; WP_003140924.1	PA0782
PA14_54690	387.128	1.54355	0.127753	12.0823	1.30993e-33	1.19769e-32		hypothetical protein	YP_792544.1 ; WP_003098346.1	PA0741
PA14_54700	3709.23	6.56241	0.121071	54.203	0	0		beta-lactamase	YP_792545.1 ; WP_003140954.1	PA0740
PA14_54750	447.341	-1.63353	0.12268	-13.3154	1.88255e-40	2.17286e-39		hypothetical protein	YP_792550.1 ; WP_003085471.1
PA14_55790	246.951	-1.61955	0.124735	-12.9839	1.5096e-38	1.60714e-37		hypothetical protein	YP_792639.1 ; WP_003120840.1	PA4294
PA14_55840	86.1988	-1.87719	0.367315	-5.11057	3.21185e-07	8.52412e-07		hypothetical protein	YP_792643.1 ; WP_003103957.1	PA4298
PA14_55940	945.062	-1.79937	0.251964	-7.1414	9.2387e-13	3.50529e-12		hypothetical protein	YP_792651.1 ; WP_003141191.1	PA4306
PA14_56300	2117.67	2.06667	0.0908461	22.7492	1.46205e-114	7.17636e-113		fumarase	YP_792678.1 ; WP_003093938.1	PA4333
PA14_56910	1457.15	-2.61457	0.115905	-22.5579	1.12308e-112	5.45514e-111		hypothetical protein	YP_792722.1 ; WP_003102660.1	PA4377
PA14_57540	2852.8	1.81984	0.0767861	23.7001	3.60046e-124	2.12518e-122		cytochrome c1	YP_792775.1 ; WP_003094157.1	PA4429
PA14_57640	202.997	1.88386	0.117132	16.0832	3.34449e-58	6.13991e-57		hypothetical protein	YP_792782.1 ; WP_003110032.1	PA4437
PA14_57990	3970.63	-2.63009	0.0817991	-32.153	8.00984e-227	1.69772e-224		hypothetical protein	YP_792812.1 ; WP_003120918.1	PA4467
PA14_58000	7912.52	-2.89059	0.0703778	-41.0725	0	0	sodM	superoxide dismutase	YP_792813.1 ; WP_003098862.1	PA4468
PA14_58010	4110.25	-3.12512	0.0799357	-39.0954	0	0		hypothetical protein	YP_792814.1 ; WP_003094369.1	PA4469
PA14_58030	21312.9	-2.61318	0.0516036	-50.6395	0	0	fumC	fumarate hydratase	YP_792815.1 ; WP_003098863.1	PA4470
PA14_59220	3.91075	-1.52669	0.70543	-2.1642	0.0304493	0.0463549		pyocin S5	YP_792918.1 ; WP_003141425.1
PA14_59550	11.1166	-2.04692	0.513347	-3.9874	6.68004e-05	0.000143676		hypothetical protein	YP_792945.1 ; WP_003141459.1
PA14_60310	6.6019	-1.6431	0.543986	-3.02048	0.00252374	0.00452623	pilY1	type 4 fimbrial biogenesis protein PilY1	YP_793014.1 ; WP_003141555.1
PA14_60480	2749.05	-3.61958	0.118477	-30.5509	5.50303e-205	8.55354e-203		hypothetical protein	YP_793029.1 ; WP_003094765.1	PA4570
PA14_60520	668.661	-2.34255	0.0805783	-29.0718	8.16674e-186	8.85616e-184		hypothetical protein	YP_793032.1 ; WP_003105116.1	PA4573
PA14_60700	1037.3	1.68695	0.0783174	21.5398	6.59233e-103	2.82019e-101	ccpR	cytochrome c551 peroxidase	YP_793046.1 ; WP_003094815.1	PA4587
PA14_60710	1204.42	2.19486	0.0882205	24.8792	1.24991e-136	8.57105e-135	gdhA	glutamate dehydrogenase	YP_793047.1 ; WP_003094817.1	PA4588
PA14_60730	4093.57	3.92004	0.0905462	43.2933	0	0		outer membrane protein	YP_793048.1 ; WP_003141567.1	PA4589
PA14_60750	18383.2	3.29734	0.0803114	41.0569	0	0	pra	protein activator	YP_793049.1 ; WP_003119407.1	PA4590
PA14_60850	45.2175	1.56852	0.229865	6.82365	8.87549e-12	3.16895e-11	mexC	multidrug efflux RND membrane fusion protein	YP_793058.1 ; WP_003141574.1	PA4599
PA14_60890	2892.18	1.55984	0.0740382	21.068	1.56328e-98	6.1257e-97	glyA	serine hydroxymethyltransferase	YP_793061.1 ; WP_003141578.1	PA4602
PA14_61380	4869.34	-2.95019	0.275581	-10.7054	9.60585e-27	6.7458e-26		hypothetical protein	YP_793100.1 ;
PA14_61500	787.152	-1.83843	0.103206	-17.8132	5.5781e-71	1.31367e-69		hypothetical protein	YP_793110.1 ; WP_003099340.1	PA4648
PA14_61780	4618.28	1.69607	0.107017	15.8486	1.43846e-56	2.56012e-55		50S ribosomal protein L25	YP_793133.1 ; WP_003095013.1	PA4671
PA14_62240	798.444	-1.51321	0.107727	-14.0467	8.07061e-45	1.06913e-43		hypothetical protein	YP_793165.1 ; WP_003095090.1	PA4702
PA14_62680	2392.38	-2.05092	0.205811	-9.96503	2.16801e-23	1.32496e-22		hypothetical protein	YP_793202.1 ; WP_003095174.1	PA4738
PA14_62690	5454.01	-1.81878	0.0878273	-20.7086	2.89737e-95	1.08083e-93		hypothetical protein	YP_793203.1 ; WP_003095177.1	PA4739
PA14_63080	1939.2	2.11458	0.116558	18.1418	1.48971e-73	3.83786e-72	lldP	L-lactate permease	YP_793234.1 ; WP_003100495.1	PA4770
PA14_63090	911.64	1.69238	0.0824076	20.5367	1.0127e-93	3.57745e-92	lldD	L-lactate dehydrogenase	YP_793235.1 ; WP_004365390.1	PA4771
PA14_63100	1318.3	1.80763	0.10115	17.8707	1.99418e-71	4.81806e-70		ferredoxin	YP_793236.1 ; WP_004365391.1	PA4772
PA14_63110	239.757	3.4555	0.138989	24.8618	1.92901e-136	1.30362e-134		S-adenosylmethionine decarboxylase	YP_793237.1 ; WP_003095236.1	PA4773
PA14_63120	513.904	4.25541	0.151946	28.0061	1.36947e-172	1.35869e-170		hypothetical protein	YP_793238.1 ; WP_004365393.1	PA4774
PA14_63210	1687.31	-1.56771	0.0925621	-16.9368	2.40713e-64	4.94469e-63		two-component response regulator	YP_793245.1 ; WP_003095256.1	PA4781
PA14_63220	62.6488	3.11214	0.238157	13.0676	5.04277e-39	5.46847e-38		hypothetical protein	YP_793246.1 ; WP_003102243.1	PA4782
PA14_63580	69.5504	1.54814	0.165739	9.34084	9.55715e-21	5.24912e-20	fdnH	nitrate-inducible formate dehydrogenase subunit beta	YP_793276.1 ; WP_004365410.1	PA4811
PA14_63620	850.026	2.3285	0.109877	21.1919	1.13309e-99	4.47762e-98	lipC	lipase LipC	YP_793278.1 ; WP_003095318.1	PA4813
PA14_64480	5635.11	-1.57666	0.0872844	-18.0635	6.17588e-73	1.57367e-71	osmE	DNA-binding transcriptional activator OsmE	YP_793344.1 ; WP_003095488.1	PA4876
PA14_64490	418.832	-1.69106	0.249032	-6.79051	1.11736e-11	3.9652e-11		hypothetical protein	YP_793345.1 ; WP_003095492.1	PA4877
PA14_64920	1381.16	-1.52119	0.075897	-20.0428	2.33194e-89	7.71193e-88		methyl-accepting chemotaxis protein	YP_793383.1 ; WP_003141691.1	PA4915
PA14_64940	675.866	-1.61934	0.15992	-10.1259	4.23937e-24	2.67399e-23		hypothetical protein	YP_793385.1 ; WP_003141692.1	PA4917
PA14_65040	877.033	-1.61746	0.0693425	-23.3256	2.43776e-120	1.35325e-118		hypothetical protein	YP_793393.1 ; WP_003141704.1	PA4925
PA14_65150	3320.93	1.83114	0.125409	14.6014	2.75251e-48	3.97366e-47	rplI	50S ribosomal protein L9	YP_793400.1 ; WP_003095627.1	PA4932
PA14_65160	3858.63	2.16652	0.0982628	22.0482	9.93849e-108	4.54345e-106		hypothetical protein	YP_793401.1 ; WP_003095630.1	PA4933
PA14_65170	1357.01	1.67119	0.0877271	19.0499	6.58388e-81	1.95545e-79	rpsR	30S ribosomal protein S18	YP_793402.1 ; WP_003095634.1	PA4934
PA14_65920	168.55	1.71536	0.139763	12.2734	1.25922e-34	1.19831e-33		hypothetical protein	YP_793454.1 ; WP_003095722.1	PA4985
PA14_66040	307.058	1.96066	0.0974064	20.1287	4.13976e-90	1.38875e-88		acyl-CoA dehydrogenase	YP_793463.1 ; WP_003095742.1	PA4994
PA14_66050	228.929	2.24528	0.118168	19.0008	1.67989e-80	4.86542e-79		acyl-CoA dehydrogenase	YP_793464.1 ; WP_003135655.1	PA4995
PA14_66350	618.51	1.85929	0.0835155	22.2628	8.47413e-110	4.03213e-108		acyl-CoA dehydrogenase	YP_793489.1 ; WP_003095792.1	PA5020
PA14_66560	1229.31	1.91558	0.0826785	23.1691	9.34129e-119	4.94982e-117	gltD	glutamate synthase subunit beta	YP_793504.1 ; WP_003095829.1	PA5035
PA14_66570	3030.38	2.38584	0.0795819	29.9797	1.80431e-197	2.33708e-195	gltB	glutamate synthase subunit alpha	YP_793505.1 ; WP_003141775.1	PA5036
PA14_67860	121.217	1.56824	0.144965	10.818	2.82763e-27	2.0285e-26		ABC-type amino acid transporter	YP_793609.1 ; WP_003111636.1	PA5139
PA14_68580	4732.75	1.62232	0.0710821	22.8232	2.70032e-115	1.33953e-113	pckA	phosphoenolpyruvate carboxykinase	YP_793664.1 ; WP_003141918.1	PA5192
PA14_69110	1115.57	1.72713	0.0851228	20.2898	1.58108e-91	5.42101e-90		oxidoreductase	YP_793706.1 ; WP_003096329.1	PA5234
PA14_70670	295.301	1.86322	0.133544	13.9521	3.05416e-44	3.95599e-43	glcF	glycolate oxidase iron-sulfur subunit	YP_793827.1 ; WP_003142021.1	PA5353
PA14_70680	245.334	1.68566	0.185207	9.10149	8.91005e-20	4.69995e-19	glcE	glycolate oxidase FAD binding subunit	YP_793828.1 ; WP_003142023.1	PA5354
PA14_70940	1684.94	3.26843	0.0787634	41.4969	0	0	betA	choline dehydrogenase	YP_793846.1 ; WP_003142051.1	PA5372
PA14_70950	2644.74	2.69209	0.0707491	38.0512	0	0	betB	betaine aldehyde dehydrogenase	YP_793847.1 ; WP_003142054.1	PA5373
PA14_70980	714.916	3.29927	0.110522	29.8516	8.36994e-196	1.00074e-193	betT1	choline transporter BetT	YP_793849.1 ; WP_003142056.1	PA5375
PA14_71060	309.709	2.83911	0.116683	24.3319	9.01305e-131	5.8372e-129	sdaB	L-serine dehydratase	YP_793853.1 ; WP_003136285.1	PA5379
PA14_71240	649.633	3.78642	0.114092	33.1873	1.64143e-241	3.82699e-239		hypothetical protein	YP_793870.1 ; WP_003106042.1	PA5396
PA14_71250	279.883	5.35766	0.198523	26.9876	2.06855e-160	1.75376e-158		hypothetical protein	YP_793871.1 ; WP_003107282.1	PA5397
PA14_71260	1225.75	4.35285	0.108351	40.1735	0	0		FMN oxidoreductase	YP_793872.1 ; WP_003096745.1	PA5398
PA14_71280	473.457	3.50368	0.106657	32.8499	1.14102e-236	2.5336e-234		ferredoxin	YP_793873.1 ; WP_003096746.1	PA5399
PA14_71300	167.775	3.18225	0.188102	16.9177	3.33149e-64	6.78372e-63		electron transfer flavoprotein alpha subunit	YP_793874.1 ; WP_003142072.1	PA5400
PA14_71310	97.8293	2.75643	0.181273	15.2059	3.22928e-52	5.17462e-51		hypothetical protein	YP_793875.1 ; WP_003105716.1	PA5401
PA14_71400	60.9877	2.43329	0.19968	12.1859	3.69334e-34	3.45824e-33		hypothetical protein	YP_793884.1 ; WP_003105706.1
PA14_71410	1793.06	5.51607	0.106372	51.8564	0	0		ring hydroxylating dioxygenase, alpha-subunit	YP_793885.1 ; WP_003142076.1	PA5410
PA14_71420	576.72	3.682	0.0986027	37.3418	3.44082e-305	1.00278e-302		ferredoxin	YP_793886.1 ; WP_003096769.1	PA5411
PA14_71460	1449.58	2.31285	0.0850084	27.2074	5.312e-163	4.76343e-161	glyA1	serine hydroxymethyltransferase	YP_793890.1 ; WP_003117183.1	PA5415
PA14_71470	1049.95	5.09796	0.116318	43.8279	0	0	soxB	sarcosine oxidase beta subunit	YP_793891.1 ; WP_003096779.1	PA5416
PA14_71490	389.877	5.03865	0.157914	31.9076	2.09573e-223	4.07182e-221	soxD	sarcosine oxidase delta subunit	YP_793892.1 ; WP_003096781.1	PA5417
PA14_71510	424.588	4.59908	0.152534	30.1511	1.03837e-199	1.38341e-197	soxG	sarcosine oxidase gamma subunit	YP_793894.1 ; WP_003096784.1	PA5419
PA14_71530	653.218	3.93839	0.104661	37.63	0	0	purU2	formyltetrahydrofolate deformylase	YP_793895.1 ; WP_003096786.1	PA5420
PA14_71560	3571.71	4.33833	0.086971	49.8825	0	0	fdhA	glutathione-independent formaldehyde dehydrogenase	YP_793896.1 ; WP_003096788.1	PA5421
PA14_71650	8500.85	-1.62896	0.0623307	-26.1341	1.4931e-150	1.16039e-148	aspA	aspartate ammonia-lyase	YP_793904.1 ; WP_003096822.1	PA5429
PA14_71820	361.411	1.55267	0.101391	15.3137	6.1963e-53	1.00674e-51		peptidase	YP_793916.1 ; WP_003142098.1	PA5440
PA14_71890	1392.9	1.6485	0.098009	16.8199	1.74549e-63	3.50829e-62		coenzyme A transferase	YP_793922.1 ; WP_003096875.1	PA5445
PA14_71900	1473.13	-2.01343	0.116674	-17.257	9.91336e-67	2.13023e-65		hypothetical protein	YP_793923.1 ; WP_003096877.1	PA5446
PA14_72060	201.966	-2.09001	0.120789	-17.303	4.46304e-67	9.72483e-66		hypothetical protein	YP_793937.1 ; WP_003096905.1	PA5460
PA14_72360	2249.26	-1.9707	0.0759518	-25.9467	1.98157e-148	1.49033e-146		hypothetical protein	YP_793958.1 ; WP_003114119.1	PA5481
PA14_72370	1119.63	-2.28669	0.13717	-16.6705	2.14825e-62	4.29927e-61		hypothetical protein	YP_793959.1 ; WP_003096961.1	PA5482

## Sheet: UVA37832
Locus ID	baseMean	log2FoldChange	lfcSE	stat	pvalue	padj	Gene Name	Product Name	RefSeq Accession	PA01 orthologues
PA14_00080	547.093	-1.52777	0.126992	-12.0305	2.45737e-33	2.02112e-32		hypothetical protein	YP_788162.1 ; WP_003142198.1	PA0007
PA14_00590	40.03	1.73999	0.250779	6.93834	3.96746e-12	1.49723e-11		lipoprotein	YP_788204.1 ; WP_003118560.1	PA0047
PA14_00620	283.233	1.83108	0.121868	15.0251	5.02903e-51	6.96248e-50		hypothetical protein	YP_788206.1 ; WP_003136949.1	PA0049
PA14_00650	434.52	-1.74672	0.11573	-15.0931	1.79664e-51	2.54713e-50		hypothetical protein	YP_788209.1 ; WP_003083588.1	PA0052
PA14_01290	2574.43	-1.6993	0.121595	-13.9751	2.2134e-44	2.6321e-43	coxB	cytochrome c oxidase subunit II	YP_788263.1 ; WP_003101203.1	PA0105
PA14_01300	2543.83	-1.64136	0.137444	-11.942	7.14452e-33	5.77556e-32	coxA	cytochrome c oxidase subunit I	YP_788264.1 ; WP_003083723.1	PA0106
PA14_01320	1158.88	-1.81528	0.120595	-15.0526	3.31853e-51	4.62148e-50	coIII	cytochrome c oxidase subunit III	YP_788266.1 ; WP_003083728.1	PA0108
PA14_01490	1116.05	-2.04673	0.104854	-19.5197	7.46288e-85	2.33326e-83		hemolysin	YP_788280.1 ; WP_003110659.1	PA0122
PA14_01730	1715.25	2.37981	0.0948383	25.0934	5.87441e-139	4.95234e-137		hypothetical protein	YP_788298.1 ; WP_003137024.1	PA0141
PA14_02520	67.6334	1.51374	0.204664	7.39621	1.40131e-13	5.71788e-13		hypothetical protein	YP_788357.1 ; WP_003111981.1	PA0200
PA14_02530	315.062	2.73255	0.171869	15.8991	6.43265e-57	1.06556e-55		hypothetical protein	YP_788358.1 ; WP_003106176.1	PA0201
PA14_02550	2659.68	-1.78958	0.130649	-13.6977	1.04853e-42	1.16748e-41	mdcA	malonate decarboxylase subunit alpha	YP_788359.1 ; WP_003083990.1	PA0208
PA14_03590	153.654	2.22813	0.172783	12.8955	4.76849e-38	4.68026e-37		hypothetical protein	YP_788445.1 ; WP_003084225.1	PA0276
PA14_03610	85.674	2.23796	0.191273	11.7004	1.26869e-31	9.93282e-31		Zn-dependent protease with chaperone function	YP_788446.1 ; WP_003112168.1	PA0277
PA14_03680	192.91	1.82991	0.144269	12.684	7.25186e-37	6.79287e-36	cysT	sulfate transport protein CysT	YP_788451.1 ; WP_003084241.1	PA0282
PA14_03700	585.726	1.66377	0.1105	15.0567	3.11923e-51	4.36971e-50	sbp	sulfate-binding protein	YP_788452.1 ; WP_003084243.1	PA0283
PA14_04610	224.797	1.59267	0.130272	12.2257	2.26539e-34	1.91322e-33		transporter	YP_788523.1 ; WP_003102887.1	PA0352
PA14_06310	907.905	-1.69524	0.0991253	-17.102	1.43365e-65	2.96854e-64		ACT domain-containing protein	YP_788657.1 ; WP_003084789.1	PA0484
PA14_06600	12209	1.97899	0.0989293	20.0041	5.07312e-89	1.77409e-87		acyl-CoA dehydrogenase	YP_788676.1 ; WP_003084842.1	PA0506
PA14_06620	1480.09	3.31722	0.0907572	36.5505	1.75384e-292	7.52715e-290		acyl-CoA dehydrogenase	YP_788677.1 ; WP_003137312.1	PA0507
PA14_06640	3245.87	3.49426	0.0940086	37.1696	2.11265e-302	1.24673e-299		acyl-CoA dehydrogenase	YP_788678.1 ; WP_003084848.1	PA0508
PA14_06650	265.581	2.52173	0.137658	18.3189	5.85264e-75	1.50985e-73	nirN	c-type cytochrome	YP_788679.1 ; WP_003137314.1	PA0509
PA14_06670	249.997	2.44036	0.139869	17.4475	3.59638e-68	7.82421e-67	nirJ	heme d1 biosynthesis protein NirJ	YP_788681.1 ; WP_003084852.1	PA0511
PA14_06720	575.823	1.92383	0.116397	16.5282	2.30053e-61	4.30985e-60	nirF	heme d1 biosynthesis protein NirF	YP_788686.1 ; WP_003084866.1	PA0516
PA14_06750	1786.91	2.70436	0.155061	17.4406	4.05677e-68	8.78534e-67	nirS	nitrite reductase	YP_788689.1 ; WP_003084873.1	PA0519
PA14_06860	76.0643	1.95111	0.270741	7.20655	5.73858e-13	2.269e-12		hypothetical protein	YP_788696.1 ; WP_003084889.1	PA0526
PA14_06890	237.819	2.14464	0.184075	11.6509	2.27027e-31	1.76572e-30		hypothetical protein	YP_788699.1 ; WP_003084895.1	PA0529
PA14_06960	1066.52	-2.38634	0.0861694	-27.6936	8.34422e-169	1.12552e-166		hypothetical protein	YP_788705.1 ; WP_003137323.1	PA0534
PA14_06970	240.989	-1.56709	0.138354	-11.3267	9.6833e-30	7.14295e-29		Cro/CI family transcriptional regulator	YP_788706.1 ; WP_003084911.1	PA0535
PA14_07070	739.504	2.50921	0.104636	23.9805	4.44832e-127	3.00007e-125		hypothetical protein	YP_788716.1 ; WP_003137329.1	PA0545
PA14_07550	179.354	1.67399	0.127164	13.164	1.41354e-39	1.44758e-38		hypothetical protein	YP_788751.1 ; WP_003137358.1	PA0578
PA14_08420	1506.45	-1.74371	0.134055	-13.0074	1.11085e-38	1.10174e-37		HIT family protein	YP_788826.1 ; WP_003085225.1	PA0656
PA14_08720	8703.16	1.90055	0.0628137	30.257	4.2225e-201	7.97377e-199	rplK	50S ribosomal protein L11	YP_788845.1 ; WP_003093751.1	PA4274
PA14_08740	6159.47	2.28011	0.0778833	29.276	2.09479e-188	3.2965e-186	rplJ	50S ribosomal protein L10	YP_788847.1 ; WP_003093748.1	PA4272
PA14_08750	4847.63	2.16931	0.0895185	24.2331	9.95992e-130	6.91482e-128	rplL	50S ribosomal protein L7/L12	YP_788848.1 ; WP_003093747.1	PA4271
PA14_08850	7886.79	1.63114	0.0744752	21.9018	2.49463e-106	1.10067e-104	rplC	50S ribosomal protein L3	YP_788856.1 ; WP_003103877.1	PA4263
PA14_08860	9085.78	1.80775	0.0785152	23.0242	2.66663e-117	1.41451e-115	rplD	50S ribosomal protein L4	YP_788857.1 ; WP_003093737.1	PA4262
PA14_08880	8182.59	1.77685	0.065169	27.2652	1.09684e-163	1.39951e-161	rplB	50S ribosomal protein L2	YP_788859.1 ; WP_003103878.1	PA4260
PA14_08890	5318.46	1.61272	0.101043	15.9607	2.39834e-57	4.02939e-56	rpsS	30S ribosomal protein S19	YP_788860.1 ; WP_003093734.1	PA4259
PA14_08900	8205.26	1.61163	0.121543	13.2598	3.96137e-40	4.09226e-39	rplV	50S ribosomal protein L22	YP_788861.1 ; WP_003103908.1	PA4258
PA14_08910	9221.14	1.57238	0.0921756	17.0586	3.0189e-65	6.16979e-64	rpsC	30S ribosomal protein S3	YP_788862.1 ; WP_003093727.1	PA4257
PA14_08920	8646.27	1.54473	0.11381	13.5728	5.80311e-42	6.34178e-41	rplP	50S ribosomal protein L16	YP_788863.1 ; WP_003093723.1	PA4256
PA14_08940	3722.4	1.54889	0.111026	13.9508	3.11305e-44	3.68338e-43	rpsQ	30S ribosomal protein S17	YP_788865.1 ; WP_003093717.1	PA4254
PA14_08950	5354.3	1.67889	0.102081	16.4466	8.86445e-61	1.62837e-59	rplN	50S ribosomal protein L14	YP_788866.1 ; WP_003093714.1	PA4253
PA14_08960	1359.98	1.83727	0.0822346	22.3418	1.45125e-110	6.92055e-109	rplX	50S ribosomal protein L24	YP_788867.1 ; WP_003093711.1	PA4252
PA14_08970	9171.01	1.69723	0.0972449	17.4532	3.25689e-68	7.13137e-67	rplE	50S ribosomal protein L5	YP_788868.1 ; WP_003093703.1	PA4251
PA14_08980	1776.03	1.5111	0.0900271	16.7849	3.14804e-63	6.19246e-62	rpsN	30S ribosomal protein S14	YP_788869.1 ; WP_003093701.1	PA4250
PA14_09030	616.131	1.60979	0.169145	9.51723	1.77863e-21	9.93717e-21	rpmD	50S ribosomal protein L30	YP_788874.1 ; WP_003093696.1	PA4245
PA14_09040	4936.71	1.73723	0.0783525	22.172	6.39916e-109	2.99113e-107	rplO	50S ribosomal protein L15	YP_788875.1 ; WP_003093695.1	PA4244
PA14_09810	270.509	1.58917	0.185014	8.58942	8.74092e-18	4.3301e-17		hypothetical protein	YP_788933.1 ; WP_003093570.1	PA4181
PA14_10220	358.074	1.75581	0.158368	11.0869	1.45199e-28	1.02159e-27		SH3 domain-containing protein	YP_788966.1 ; WP_003104779.1	PA4154
PA14_10360	2075.05	-1.75588	0.0972942	-18.0471	8.30955e-73	1.99134e-71		hypothetical protein	YP_788979.1 ; WP_003111247.1	PA4141
PA14_10370	8515.23	-1.6663	0.0865742	-19.2471	1.49287e-82	4.46065e-81		hypothetical protein	YP_788980.1 ; WP_003137548.1	PA4140
PA14_10380	17210.5	-2.22511	0.0840089	-26.4866	1.38407e-154	1.48504e-152		hypothetical protein	YP_788981.1 ; WP_003093477.1	PA4139
PA14_10500	844.709	1.61537	0.0865307	18.6681	8.99554e-78	2.39932e-76		cbb3-type cytochrome c oxidase subunit I	YP_788989.1 ; WP_003093467.1	PA4133
PA14_10540	679.725	2.39674	0.101709	23.5646	8.90167e-123	5.17047e-121		iron-sulfur cluster-binding protein	YP_788991.1 ; WP_003137552.1	PA4131
PA14_11270	7070.29	3.0987	0.103551	29.9243	9.51287e-197	1.72732e-194	oprG	outer membrane protein OprG precursor	YP_789053.1 ; WP_003093337.1	PA4067
PA14_11810	14713.2	-1.74653	0.105189	-16.6037	6.54919e-62	1.25177e-60		aldehyde dehydrogenase	YP_789097.1 ; WP_009313359.1	PA4022
PA14_12260	616.572	-2.01271	0.144976	-13.8831	8.02009e-44	9.34884e-43		hypothetical protein	YP_789132.1 ; WP_003137702.1	PA3986
PA14_12360	91.3798	1.70329	0.167246	10.1843	2.32912e-24	1.44681e-23		hypothetical protein	YP_789139.1 ; WP_003093157.1	PA3979
PA14_13070	142.063	2.3067	0.141019	16.3574	3.85168e-60	6.99375e-59		MFS family transporter	YP_789191.1 ; WP_003137735.1	PA3926
PA14_13090	1940.17	1.81864	0.0736299	24.6998	1.07417e-134	8.31334e-133		acyl-CoA thiolase	YP_789192.1 ; WP_003137737.1	PA3925
PA14_13290	88.0936	2.663	0.196024	13.5851	4.91038e-42	5.37863e-41		protease	YP_789207.1 ; WP_003093020.1	PA3913
PA14_13300	89.6525	3.41162	0.218354	15.6242	4.98011e-55	7.73392e-54		hypothetical protein	YP_789208.1 ; WP_003137748.1	PA3912
PA14_13720	94.8105	2.83455	0.212008	13.37	9.05831e-41	9.56695e-40		hypothetical protein	YP_789241.1 ; WP_003092971.1	PA3880
PA14_13730	305.185	1.56807	0.136446	11.4922	1.44392e-30	1.0872e-29	narL	transcriptional regulator NarL	YP_789242.1 ; WP_003092968.1	PA3879
PA14_13750	117.684	2.28176	0.168645	13.53	1.0406e-41	1.13196e-40	narK1	nitrite extrusion protein 1	YP_789244.1 ; WP_003105298.1	PA3877
PA14_13770	94.5536	2.41321	0.191111	12.6272	1.49458e-36	1.37275e-35	narK2	nitrite extrusion protein 2	YP_789245.1 ; WP_003092963.1	PA3876
PA14_13780	645.88	2.91789	0.102019	28.6015	6.42986e-180	9.79205e-178	narG	respiratory nitrate reductase alpha subun	YP_789246.1 ; WP_003092960.1	PA3875
PA14_13800	362.34	2.73775	0.138953	19.7027	2.0453e-86	6.79989e-85	narH	respiratory nitrate reductase beta subuni	YP_789247.1 ; WP_003092958.1	PA3874
PA14_13810	67.0968	3.00912	0.218646	13.7625	4.28566e-43	4.85194e-42	narJ	respiratory nitrate reductase delta chain	YP_789248.1 ; WP_003092956.1	PA3873
PA14_13830	56.0009	2.71775	0.241542	11.2517	2.27181e-29	1.65257e-28	narI	respiratory nitrate reductase gamma chain	YP_789249.1 ; WP_003092953.1	PA3872
PA14_13840	79.9196	2.10529	0.182336	11.5462	7.71673e-31	5.86645e-30		peptidyl-prolyl cis-trans isomerase, PpiC-type	YP_789250.1 ; WP_003137788.1	PA3871
PA14_13850	51.0999	1.64505	0.238819	6.88828	5.64729e-12	2.12268e-11	moaA	molybdenum cofactor biosynthesis protein A	YP_789251.1 ; WP_003092949.1	PA3870
PA14_14630	2400.05	1.55988	0.0663625	23.5054	3.58787e-122	2.01647e-120	secD	preprotein translocase subunit SecD	YP_789311.1 ; WP_003110921.1	PA3821
PA14_14650	771.596	1.68002	0.0886643	18.9481	4.57796e-80	1.29416e-78	secF	preprotein translocase subunit SecF	YP_789312.1 ; WP_003092852.1	PA3820
PA14_15120	4944.51	-1.75964	0.0788454	-22.3176	2.49583e-110	1.17828e-108		hypothetical protein	YP_789347.1 ; WP_003109794.1	PA3785
PA14_15130	1971.58	-1.50902	0.110752	-13.6251	2.83924e-42	3.13179e-41		hypothetical protein	YP_789348.1 ; WP_003092738.1	PA3784
PA14_15140	1393.37	-1.52109	0.116054	-13.1068	3.01199e-39	3.0319e-38		hypothetical protein	YP_789349.1 ; WP_003137868.1	PA3783
PA14_15790	525.483	1.89769	0.119727	15.8501	1.40352e-56	2.30871e-55		phosphoenolpyruvate-protein phosphotransferase	YP_789403.1 ; WP_003137920.1	PA3760
PA14_15810	311.336	1.78356	0.120488	14.8028	1.40612e-49	1.87523e-48		aminotransferase	YP_789404.1 ; WP_003137922.1	PA3759
PA14_15980	3384.79	1.94032	0.099053	19.5887	1.92889e-85	6.15289e-84	rimM	16S rRNA-processing protein RimM	YP_789419.1 ; WP_003092640.1	PA3744
PA14_15990	2286.51	2.10724	0.0768645	27.415	1.81558e-165	2.38093e-163	trmD	tRNA (guanine-N(1)-)-methyltransferase	YP_789420.1 ; WP_003137931.1	PA3743
PA14_16000	856.855	1.618	0.100464	16.1053	2.3415e-58	4.03438e-57	rplS	50S ribosomal protein L19	YP_789421.1 ; WP_003092637.1	PA3742
PA14_16250	18444.4	-1.61137	0.107027	-15.0557	3.16511e-51	4.42085e-50	lasB	elastase LasB	YP_789440.1 ; WP_003092588.1	PA3724
PA14_16260	5036.13	-1.80424	0.0962264	-18.7499	1.93973e-78	5.23284e-77		FMN oxidoreductase	YP_789441.1 ; WP_003109636.1	PA3723
PA14_16530	1478.9	1.5093	0.0835948	18.0549	7.22069e-73	1.73923e-71	lysS	lysyl-tRNA synthetase	YP_789464.1 ; WP_003092523.1	PA3700
PA14_16680	385.981	-1.58429	0.0956661	-16.5606	1.34255e-61	2.54545e-60		hypothetical protein	YP_789476.1 ; WP_003092488.1	PA3688
PA14_16790	252.549	1.52779	0.122745	12.4469	1.45364e-35	1.29729e-34		TetR family transcriptional regulator	YP_789486.1 ; WP_003098648.1	PA3678
PA14_16800	184.082	2.34711	0.145013	16.1855	6.38522e-59	1.10826e-57		efflux transmembrane protein	YP_789487.1 ; WP_003129909.1	PA3677
PA14_17060	6127.69	2.11329	0.0822684	25.6878	1.60101e-145	1.57466e-143	rpsB	30S ribosomal protein S2	YP_789508.1 ; WP_003092394.1	PA3656
PA14_17070	3495.67	2.08039	0.0642476	32.3808	5.10741e-230	1.41836e-227	tsf	elongation factor Ts	YP_789509.1 ; WP_003092393.1	PA3655
PA14_17470	8542.27	-1.54247	0.0900633	-17.1265	9.41121e-66	1.95728e-64		hypothetical protein	YP_789541.1 ; WP_003138035.1	PA3623
PA14_17480	17788.2	-1.50088	0.0748138	-20.0616	1.5991e-89	5.67619e-88	rpoS	RNA polymerase sigma factor RpoS	YP_789542.1 ; WP_003113871.1	PA3622
PA14_17490	976.139	1.61536	0.108797	14.8474	7.2273e-50	9.6932e-49	fdxA	ferredoxin I	YP_789543.1 ; WP_003092272.1	PA3621
PA14_17580	3398.18	1.9017	0.0844925	22.5073	3.52279e-112	1.73241e-110		hypothetical protein	YP_789551.1 ; WP_003138037.1	PA3613
PA14_17700	1401.27	-1.9462	0.0901681	-21.5841	2.53161e-103	1.08652e-101	rpmE2	50S ribosomal protein L31	YP_789563.1 ; WP_003092213.1	PA3601
PA14_17720	1481.7	-1.51741	0.0862051	-17.6023	2.36582e-69	5.34403e-68		LuxR family transcriptional regulator	YP_789565.1 ; WP_003092207.1	PA3599
PA14_17930	1064.35	2.53318	0.070675	35.8427	2.39363e-281	9.41693e-279	glpD	glycerol-3-phosphate dehydrogenase	YP_789580.1 ; WP_003109717.1	PA3584
PA14_17960	2196.1	1.52082	0.0890211	17.0838	1.96014e-65	4.04096e-64	glpK	glycerol kinase	YP_789582.1 ; WP_003092168.1	PA3582
PA14_17980	535.701	1.76114	0.0934942	18.8369	3.76617e-79	1.04589e-77	glpF	glycerol uptake facilitator protein	YP_789583.1 ; WP_003092166.1	PA3581
PA14_18010	280.854	1.64711	0.105473	15.6163	5.63425e-55	8.66426e-54		glycerol kinase	YP_789585.1 ; WP_003138054.1	PA3579
PA14_18090	638.033	2.04023	0.106582	19.1423	1.12138e-81	3.32957e-80		major facilitator subfamily transporter protein	YP_789592.1 ; WP_003092150.1	PA3573
PA14_18120	21849.6	-1.87966	0.123475	-15.223	2.48712e-52	3.57978e-51	mmsA	methylmalonate-semialdehyde dehydrogenase	YP_789595.1 ; WP_003092142.1	PA3570
PA14_18140	5663.05	-1.60094	0.130615	-12.257	1.54123e-34	1.31815e-33	mmsB	3-hydroxyisobutyrate dehydrogenase	YP_789596.1 ; WP_003130016.1	PA3569
PA14_18610	482.142	1.75966	0.10073	17.4691	2.46203e-68	5.43143e-67	argF	ornithine carbamoyltransferase	YP_789628.1 ; WP_003092090.1	PA3537
PA14_18640	575.969	2.23886	0.113552	19.7166	1.55377e-86	5.20239e-85		oxidoreductase	YP_789631.1 ; WP_003138110.1	PA3534
PA14_18660	170.042	1.77367	0.128274	13.8272	1.74675e-43	2.01132e-42		hypothetical protein	YP_789633.1 ; WP_003104266.1	PA3532
PA14_18670	603.469	2.07922	0.129199	16.0932	2.84771e-58	4.88874e-57	bfrB	bacterioferritin	YP_789634.1 ; WP_003092078.1	PA3531
PA14_18680	1898.43	-2.2034	0.143057	-15.4022	1.58133e-53	2.33295e-52		hypothetical protein	YP_789635.1 ; WP_003092075.1	PA3530
PA14_19320	226.982	1.83553	0.110736	16.5757	1.04419e-61	1.98774e-60		hypothetical protein	YP_789683.1 ; WP_003130162.1	PA3464
PA14_19380	377.093	1.53485	0.144567	10.6169	2.48747e-26	1.64014e-25		transcriptional regulator	YP_789689.1 ; WP_003091943.1	PA3458
PA14_19430	1277.62	3.85133	0.114449	33.6512	2.99743e-248	9.4339e-246		acyl-CoA thiolase	YP_789693.1 ; WP_003102299.1	PA3454
PA14_19450	382.135	2.11522	0.12133	17.4336	4.58518e-68	9.88432e-67		hypothetical protein	YP_789694.1 ; WP_003138197.1	PA3453
PA14_19480	346.482	-2.28279	0.116594	-19.579	2.33525e-85	7.39914e-84		hypothetical protein	YP_789696.1 ; WP_003091929.1	PA3451
PA14_19530	140.764	2.8034	0.169412	16.5478	1.66046e-61	3.12313e-60		NAD(P)H-dependent FMN reductase	YP_789701.1 ; WP_003091915.1	PA3446
PA14_19540	126.4	2.91575	0.167702	17.3865	1.04423e-67	2.22063e-66		hypothetical protein	YP_789702.1 ; WP_003111308.1	PA3445
PA14_19560	146.887	3.39632	0.187017	18.1605	1.06003e-73	2.60647e-72	ssuD	alkanesulfonate monooxygenase	YP_789703.1 ; WP_003091910.1	PA3444
PA14_19570	63.8382	2.31083	0.214481	10.774	4.56539e-27	3.09673e-26		ABC transporter permease	YP_789704.1 ; WP_003091909.1	PA3443
PA14_19590	111.193	1.8497	0.145487	12.7138	4.95361e-37	4.66786e-36		molybdopterin-binding protein	YP_789706.1 ; WP_003091900.1	PA3441
PA14_19730	1050.59	3.3303	0.107572	30.9586	1.94361e-210	4.36942e-208		oxidoreductase	YP_789720.1 ; WP_003111019.1	PA3427
PA14_19810	702.974	3.07492	0.108841	28.2514	1.36784e-175	2.01799e-173		hypothetical protein	YP_789725.1 ; WP_003102337.1	PA3422
PA14_19830	442.867	3.16371	0.125267	25.2558	9.77125e-141	8.70379e-139		hypothetical protein	YP_789726.1 ; WP_003138206.1	PA3421
PA14_19850	598.417	3.64033	0.129607	28.0875	1.39171e-173	1.93243e-171		transcriptional regulator	YP_789727.1 ; WP_003138208.1	PA3420
PA14_20150	14.1358	2.35334	0.461156	5.10313	3.34083e-07	9.16979e-07	nosL	NosL protein	YP_789753.1 ; WP_003091829.1	PA3396
PA14_20260	88.755	1.58111	0.162115	9.75301	1.79086e-22	1.0298e-21		hypothetical protein	YP_789761.1 ; WP_003138230.1	PA3388
PA14_20270	238.373	3.02551	0.141483	21.3843	1.86984e-101	7.74342e-100	rhlG	beta-ketoacyl reductase	YP_789762.1 ; WP_003138231.1	PA3387
PA14_20600	3.59609	-1.86081	0.762073	-2.44177	0.0146154	0.0244419		hypothetical protein	YP_789790.1 ; WP_003091746.1
PA14_20890	473.352	3.07309	0.140244	21.9124	1.97777e-106	8.80853e-105	rfaD	ADP-L-glycero-D-manno-heptose-6-epimerase	YP_789815.1 ; WP_003138268.1	PA3337
PA14_20900	200.059	1.59186	0.121285	13.125	2.3682e-39	2.40436e-38		MFS transporter	YP_789816.1 ; WP_003109309.1	PA3336
PA14_21190	521.542	-1.61722	0.097878	-16.5228	2.51453e-61	4.67366e-60		hypothetical protein	YP_789841.1 ; WP_003138287.1	PA3311
PA14_21220	6840.6	1.96926	0.103765	18.9781	2.5889e-80	7.45257e-79		hypothetical protein	YP_789843.1 ; WP_003091672.1	PA3309
PA14_21260	173.9	2.48812	0.210526	11.8186	3.12864e-32	2.50769e-31		hypothetical protein	YP_789847.1 ; WP_003091657.1
PA14_21640	840.334	2.9483	0.0957931	30.7778	5.19489e-208	1.06631e-205		short chain dehydrogenase	YP_789877.1 ; WP_003091619.1	PA3277
PA14_21960	2197.64	-1.96358	0.106715	-18.4002	1.30809e-75	3.39312e-74		hypothetical protein	YP_789905.1 ; WP_003091586.1	PA3250
PA14_22700	32.4427	2.63437	0.317682	8.29247	1.10919e-16	5.22604e-16		ferredoxin	YP_789970.1 ; WP_003114826.1	PA3209
PA14_22880	82.9688	2.144	0.238328	8.99601	2.34071e-19	1.23607e-18		Fe-S protein	YP_789984.1 ; WP_009313739.1
PA14_22910	3738.14	1.79124	0.23498	7.62292	2.48002e-14	1.04537e-13	edd	phosphogluconate dehydratase	YP_789986.1 ; WP_003091478.1	PA3194
PA14_22930	757.984	1.88019	0.123123	15.2708	1.19762e-52	1.73969e-51	glk	glucokinase	YP_789987.1 ; WP_003091477.1	PA3193
PA14_22940	478.081	1.836	0.0991277	18.5215	1.38406e-76	3.61004e-75	gltR	two-component response regulator GltR	YP_789988.1 ; WP_003091475.1	PA3192
PA14_22960	178.132	1.72805	0.130501	13.2417	5.03724e-40	5.181e-39		two-component sensor	YP_789989.1 ; WP_003130488.1	PA3191
PA14_22980	13962	2.20942	0.266381	8.2942	1.09318e-16	5.1609e-16		sugar ABC transporter substrate-binding protein	YP_789990.1 ; WP_003091472.1	PA3190
PA14_22990	3751.83	2.84286	0.143878	19.7588	6.74219e-87	2.28992e-85		ABC sugar transporter permease	YP_789991.1 ; WP_003091471.1	PA3189
PA14_23010	4239.84	2.69331	0.127412	21.1386	3.51218e-99	1.41718e-97	gltK	ABC transporter ATP-binding protein	YP_789993.1 ; WP_003114840.1	PA3187
PA14_23030	4802.35	2.20278	0.147059	14.9789	1.00903e-50	1.37677e-49	oprB	glucose/carbohydrate outer membrane porin OprB precursor	YP_789994.1 ; WP_003116413.1	PA3186
PA14_23070	3854.31	2.04567	0.320541	6.38192	1.74879e-10	5.96103e-10	zwf	glucose-6-phosphate 1-dehydrogenase	YP_789997.1 ; WP_003091465.1	PA3183
PA14_23090	1632.73	2.39235	0.0851238	28.1044	8.65736e-174	1.23853e-171		keto-hydroxyglutarate-aldolase/keto-deoxy- phosphogluconate aldolase	YP_789999.1 ; WP_003138452.1	PA3181
PA14_23530	106.821	1.81083	0.174734	10.3633	3.64003e-25	2.32224e-24		secretion protein	YP_790037.1 ; WP_003130540.1	PA3136
PA14_24170	992.536	3.05542	0.0898863	33.992	2.92467e-253	9.8624e-251	fadH1	2,4-dienoyl-CoA reductase	YP_790081.1 ; WP_003091351.1	PA3092
PA14_24290	1728.03	2.99524	0.0704389	42.5225	0	0	gbt	glycine betaine transmethylase	YP_790091.1 ; WP_003110074.1	PA3082
PA14_24300	1175.96	2.95404	0.0839965	35.1687	6.02857e-271	2.1893e-268		hypothetical protein	YP_790092.1 ; WP_003091320.1	PA3081
PA14_24650	14276.8	-3.16384	0.117923	-26.8298	1.4517e-158	1.71337e-156	rmf	ribosome modulation factor	YP_790122.1 ; WP_003103238.1	PA3049
PA14_24940	984.816	2.02053	0.0986699	20.4777	3.40378e-93	1.28554e-91		hypothetical protein	YP_790146.1 ; WP_003138574.1	PA3026
PA14_24950	347.356	2.21075	0.113633	19.4552	2.63073e-84	8.11745e-83		FAD-dependent glycerol-3-phosphate dehydrogenase	YP_790147.1 ;	PA3025
PA14_24960	544.544	2.15741	0.0910902	23.6844	5.22319e-124	3.24456e-122		carbohydrate kinase	YP_790148.1 ; WP_003109491.1	PA3024
PA14_25080	14997.9	1.55896	0.0772576	20.1788	1.5039e-90	5.50382e-89	fadB	multifunctional fatty acid oxidation complex subunit alpha	YP_790158.1 ; WP_003091204.1	PA3014
PA14_25090	10444.8	1.56479	0.0895536	17.4733	2.29009e-68	5.09976e-67	fadA	3-ketoacyl-CoA thiolase	YP_790159.1 ; WP_003138585.1	PA3013
PA14_25840	4400.83	1.90827	0.0866239	22.0294	1.50568e-107	6.90127e-106		electron transfer flavoprotein-ubiquinone oxidoreductase	YP_790220.1 ; WP_003138616.1	PA2953
PA14_26020	39090.1	-2.02404	0.129914	-15.5799	9.9752e-55	1.51913e-53		aminopeptidase	YP_790234.1 ; WP_003101464.1	PA2939
PA14_26050	445.079	-1.69299	0.133887	-12.645	1.19261e-36	1.10398e-35		transporter	YP_790235.1 ; WP_003101463.1	PA2938
PA14_26060	383.971	-2.21321	0.136726	-16.1872	6.21088e-59	1.08598e-57		hypothetical protein	YP_790236.1 ; WP_003138644.1	PA2937
PA14_26340	7.87227	1.68728	0.551187	3.06117	0.00220476	0.00415351		hypothetical protein	YP_790258.1 ; WP_003114018.1	PA2916
PA14_26420	1389.86	1.61429	0.0807367	19.9945	6.1435e-89	2.13261e-87		TonB-dependent receptor	YP_790263.1 ; WP_003138661.1	PA2911
PA14_27370	242.719	2.25243	0.147562	15.2643	1.32187e-52	1.90842e-51		ATP-dependent RNA helicase	YP_790333.1 ; WP_003119873.1	PA2840
PA14_28140	951.366	-1.59769	0.0946826	-16.8742	6.97164e-64	1.39462e-62		hypothetical protein	YP_790400.1 ; WP_003090843.1	PA2779
PA14_28500	265.337	3.97717	0.16854	23.5978	4.05698e-123	2.39413e-121		hypothetical protein	YP_790432.1 ; WP_003090800.1	PA2753
PA14_28950	104.598	-1.63244	0.167083	-9.7702	1.51148e-22	8.72335e-22		hypothetical protein	YP_790471.1 ; WP_003090602.1	PA2722
PA14_28960	499.341	-2.02498	0.126473	-16.0111	1.06836e-57	1.82084e-56		hypothetical protein	YP_790472.1 ; WP_003090600.1	PA2721
PA14_29020	1802.23	-1.58091	0.104772	-15.0891	1.90932e-51	2.69071e-50	cpo	chloroperoxidase	YP_790478.1 ; WP_003116692.1	PA2717
PA14_29050	182.896	1.54861	0.118615	13.0558	5.88906e-39	5.90281e-38		molybdopterin oxidoreductase	YP_790481.1 ; WP_003138868.1	PA2714
PA14_29330	859.735	-2.24622	0.091438	-24.5655	2.95707e-133	2.21593e-131		hypothetical protein	YP_790505.1 ;
PA14_29650	96.4088	1.62111	0.24992	6.48651	8.78449e-11	3.05612e-10		hypothetical protein	YP_790531.1 ; WP_003090502.1	PA2663
PA14_30200	7094.8	-1.97215	0.10911	-18.0749	5.02255e-73	1.21597e-71	cspD	cold-shock protein CspD	YP_790572.1 ; WP_003090435.1	PA2622
PA14_30820	1243.97	-1.80542	0.0853027	-21.1648	2.01432e-99	8.19793e-98		methyl-accepting chemotaxis transducer	YP_790622.1 ; WP_003090055.1	PA2573
PA14_30830	1818.31	-1.91096	0.101867	-18.7593	1.6239e-78	4.40599e-77		two-component response regulator	YP_790623.1 ; WP_003090053.1	PA2572
PA14_30840	986.473	-1.75837	0.11215	-15.6787	2.11432e-55	3.33836e-54		signal transduction histidine kinase	YP_790624.1 ; WP_003138970.1	PA2571
PA14_31160	11.2177	1.55784	0.476462	3.26959	0.00107702	0.00211506		hypothetical protein	YP_790652.1 ; WP_003139025.1
PA14_31580	1772.57	3.65749	0.0873185	41.8868	0	0		acyl-CoA dehydrogenase	YP_790687.1 ; WP_003139060.1	PA2550
PA14_32280	1113.09	-1.85359	0.116227	-15.9481	2.93726e-57	4.91731e-56		hypothetical protein	YP_790733.1 ; WP_003089860.1	PA2504
PA14_32985	535.721	3.37528	0.143518	23.5182	2.6543e-122	1.50975e-120	gcvH2	glycine cleavage system protein H	YP_790789.1 ; WP_003089718.1	PA2446
PA14_33000	4348.39	3.81824	0.103492	36.8942	5.73394e-298	3.00777e-295	gcvP2	glycine dehydrogenase	YP_790790.1 ; WP_003139201.1	PA2445
PA14_33010	520.516	3.00576	0.138778	21.6587	5.03231e-104	2.17959e-102	glyA2	serine hydroxymethyltransferase	YP_790791.1 ; WP_003162506.1	PA2444
PA14_33160	1770.03	-1.80247	0.1131	-15.9369	3.51082e-57	5.85675e-56		hypothetical protein	YP_790802.1 ; WP_003089681.1	PA2433
PA14_33260	3247.88	-2.07693	0.097043	-21.4022	1.27534e-101	5.32822e-100	pvdS	extracytoplasmic-function sigma-70 factor	YP_790810.1 ; WP_003113068.1	PA2426
PA14_33270	1885.83	-1.75326	0.106224	-16.5054	3.35609e-61	6.21338e-60	pvdG	protein PvdG	YP_790811.1 ; WP_003139216.1	PA2425
PA14_33360	1.82978	-3.10037	1.18255	-2.62176	0.00874768	0.0151719		hypothetical protein	YP_790820.1 ;
PA14_33700	353.053	-2.02986	0.309893	-6.5502	5.74593e-11	2.0181e-10	pvdF	pyoverdine synthetase F	YP_790846.1 ; WP_003114501.1	PA2396
PA14_33810	2460.9	-1.75237	0.125032	-14.0153	1.2558e-44	1.50092e-43	pvdA	L-ornithine N5-oxygenase	YP_790856.1 ; WP_003114509.1	PA2386
PA14_33830	1259.27	-1.84796	0.126758	-14.5787	3.84011e-48	4.95332e-47		hypothetical protein	YP_790858.1 ; WP_003089535.1	PA2384
PA14_33840	338.528	-1.51692	0.107331	-14.1332	2.3724e-45	2.87921e-44		transcriptional regulator	YP_790859.1 ; WP_003124571.1	PA2383
PA14_33930	318.409	-1.89278	0.141191	-13.4058	5.59082e-41	5.93129e-40		hypothetical protein	YP_790867.1 ; WP_003089513.1	PA2375
PA14_33940	112.565	-1.56628	0.158594	-9.87605	5.2875e-23	3.11251e-22	tseF	TseF	YP_790868.1 ; WP_003139307.1	PA2374
PA14_33990	522.312	-1.88925	0.0995391	-18.98	2.49576e-80	7.22851e-79	clpV3	ClpV3	YP_790872.1 ; WP_003139311.1	PA2371
PA14_34030	423.154	-2.30347	0.107821	-21.3638	2.90383e-101	1.19209e-99	hcp3	Hcp3	YP_790876.1 ; WP_003089495.1	PA2367
PA14_34050	1766.44	-2.19886	0.120621	-18.2294	3.01501e-74	7.53115e-73	hsiC3	HsiC3	YP_790877.1 ; WP_003139317.1	PA2366
PA14_34070	985.675	-2.38955	0.121941	-19.596	1.67287e-85	5.37253e-84	hsiB3	HsiB3	YP_790878.1 ; WP_003089493.1	PA2365
PA14_34080	177.146	-1.8751	0.15282	-12.27	1.31243e-34	1.13066e-33	lip3	Lip3	YP_790879.1 ; WP_003089492.1	PA2364
PA14_34250	107.369	1.50732	0.143876	10.4765	1.10742e-25	7.17164e-25		glycerophosphoryl diester phosphodiesterase	YP_790891.1 ; WP_003139338.1	PA2352
PA14_34490	75.8486	1.61179	0.207031	7.78526	6.95674e-15	3.01586e-14		hypothetical protein	YP_790909.1 ; WP_003139356.1	PA2330
PA14_34610	58.4563	4.27997	0.358187	11.949	6.57384e-33	5.33249e-32		hypothetical protein	YP_790917.1 ; WP_003111383.1
PA14_34630	787.711	3.44623	0.127156	27.1024	9.23396e-162	1.11778e-159	gnuT	gluconate permease	YP_790918.1 ; WP_003107128.1	PA2322
PA14_34640	321.632	4.01627	0.15777	25.4565	5.97712e-143	5.53293e-141		gluconokinase	YP_790919.1 ; WP_003139362.1	PA2321
PA14_34660	463.17	2.39582	0.106396	22.5179	2.77228e-112	1.38129e-110	gntR	transcriptional regulator GntR	YP_790920.1 ; WP_003111384.1	PA2320
PA14_34740	26.3041	1.50807	0.272888	5.52632	3.2701e-08	9.75861e-08		hypothetical protein	YP_790928.1 ; WP_003089396.1	PA2311
PA14_34880	98.7425	1.53866	0.19008	8.09483	5.73454e-16	2.62079e-15		GntR family transcriptional regulator	YP_790940.1 ; WP_003089358.1	PA2299
PA14_34960	2546.57	1.796	0.0884919	20.2956	1.4063e-91	5.18684e-90		glucose-sensitive porin	YP_790945.1 ; WP_003117825.1
PA14_35060	95.5451	1.89235	0.405096	4.67135	2.99229e-06	7.6072e-06		hypothetical protein	YP_790954.1 ; WP_003139423.1	PA2282
PA14_35340	298.693	1.89751	0.127245	14.9123	2.74327e-50	3.70028e-49		2-ketogluconate kinase	YP_790975.1 ; WP_003139444.1	PA2261
PA14_36200	816.861	1.78644	0.0774913	23.0534	1.35982e-117	7.29511e-116		ABC transporter substrate-binding protein	YP_791046.1 ; WP_011666670.1	PA2204
PA14_36220	48.081	2.22148	0.287463	7.72785	1.09375e-14	4.67719e-14		amino acid permease	YP_791047.1 ; WP_003089046.1	PA2203
PA14_36360	180.333	-1.6718	0.125335	-13.3387	1.37856e-40	1.44949e-39		hypothetical protein	YP_791060.1 ; WP_003089012.1
PA14_36370	171.382	-1.52489	0.136892	-11.1394	8.06933e-29	5.75458e-28		carboxylate-amine ligase	YP_791061.1 ; WP_009315730.1	PA2181
PA14_36470	439.085	-1.55326	0.107754	-14.4149	4.17072e-47	5.2647e-46		hypothetical protein	YP_791069.1 ; WP_003132124.1	PA2174
PA14_36650	976.284	-1.62182	0.103832	-15.6196	5.35386e-55	8.25999e-54		hypothetical protein	YP_791084.1 ; WP_003088942.1	PA2159
PA14_36850	272.364	-1.78008	0.135619	-13.1256	2.34925e-39	2.39026e-38		hypothetical protein	YP_791101.1 ; WP_003088904.1	PA2143
PA14_36860	225.313	-1.98251	0.132918	-14.9152	2.62426e-50	3.5601e-49		hypothetical protein	YP_791102.1 ; WP_003088902.1	PA2142a
PA14_36870	794.151	-1.69214	0.106598	-15.874	9.5974e-57	1.58424e-55		short-chain dehydrogenase	YP_791103.1 ; WP_003109865.1	PA2142
PA14_36880	115.18	-1.67349	0.16664	-10.0425	9.9107e-24	6.00622e-23		ompetence-damaged protein	YP_791104.1 ; WP_003088899.1	PA2141
PA14_36890	75.6486	-1.58763	0.278514	-5.70034	1.19572e-08	3.65371e-08		metallothionein	YP_791105.1 ; WP_003100805.1	PA2140
PA14_36900	61.8971	-1.72438	0.254596	-6.77303	1.26116e-11	4.66243e-11		hypothetical protein	YP_791106.1 ; WP_003088893.1
PA14_36920	343.118	-1.50338	0.103263	-14.5587	5.13997e-48	6.61193e-47		hypothetical protein	YP_791108.1 ; WP_003139576.1	PA2137
PA14_36940	32.6767	-1.59093	0.285704	-5.56845	2.57022e-08	7.69924e-08		hypothetical protein	YP_791110.1 ; WP_003088873.1
PA14_36980	781.748	-1.96089	0.0994226	-19.7228	1.37432e-86	4.63439e-85		hypothetical protein	YP_791112.1 ; WP_003120284.1	PA2134
PA14_37060	690.295	2.53233	0.10094	25.0875	6.8088e-139	5.63936e-137	cupA1	fimbrial subunit CupA1	YP_791118.1 ; WP_003120281.1	PA2128
PA14_37070	933.975	2.199	0.0930949	23.6211	2.3417e-123	1.43574e-121		hypothetical protein	YP_791119.1 ; WP_003139581.1	PA2127
PA14_37080	240.382	2.14621	0.15008	14.3005	2.17333e-46	2.7072e-45		hypothetical protein	YP_791120.1 ; WP_003088853.1	PA2126
PA14_37090	55.063	1.50832	0.237327	6.35547	2.07795e-10	7.05755e-10		aldehyde dehydrogenase	YP_791121.1 ; WP_003139583.1	PA2125
PA14_37170	14.0359	2.75885	0.488137	5.65178	1.58791e-08	4.81163e-08		hypothetical protein	YP_791127.1 ; WP_003109878.1
PA14_37250	452.798	2.00969	0.120368	16.6962	1.39621e-62	2.70143e-61		major facilitator transporter	YP_791132.1 ; WP_003088828.1	PA2114
PA14_37270	123.081	2.56525	0.17088	15.012	6.12779e-51	8.4342e-50		LamB/YcsF family protein	YP_791134.1 ; WP_003139591.1	PA2112
PA14_37640	164.165	2.31388	0.159601	14.4979	1.24895e-47	1.58502e-46		hypothetical protein	YP_791161.1 ; WP_003139624.1	PA2078
PA14_37650	254.444	3.34787	0.134109	24.9638	1.51199e-137	1.23071e-135		hypothetical protein	YP_791162.1 ; WP_003139626.1	PA2077
PA14_37690	849.15	-1.62608	0.0989519	-16.4331	1.10873e-60	2.0288e-59		sensory box protein	YP_791166.1 ; WP_003139631.1	PA2072
PA14_38210	1359.11	-2.20397	0.141019	-15.6289	4.62731e-55	7.23362e-54		hypothetical protein	YP_791205.1 ; WP_003100350.1	PA2034
PA14_38850	64.8433	1.82953	0.273202	6.6966	2.13327e-11	7.73714e-11	exaB	cytochrome c550	YP_791256.1 ; WP_003088533.1	PA1983
PA14_38860	165.382	1.73108	0.180002	9.61703	6.77592e-22	3.83103e-21	exaA	quinoprotein alcohol dehydrogenase	YP_791257.1 ; WP_003139755.1	PA1982
PA14_38880	10.0131	1.63681	0.537185	3.04702	0.00231123	0.00434368		hypothetical protein	YP_791258.1 ; WP_003139757.1	PA1981
PA14_39270	430.617	-1.72672	0.107994	-15.9891	1.5223e-57	2.58518e-56		hypothetical protein	YP_791289.1 ; WP_003088309.1	PA1951
PA14_39560	1445.1	-2.26673	0.0991156	-22.8696	9.33048e-116	4.89436e-114		chemotaxis transducer	YP_791307.1 ; WP_003139806.1	PA1930
PA14_39690	712.301	2.59631	0.101684	25.5332	8.44001e-144	7.96906e-142		anaerobic ribonucleoside triphosphate reductase	YP_791318.1 ; WP_003088215.1	PA1920
PA14_39700	168.02	2.51517	0.171556	14.6609	1.14674e-48	1.49551e-47		hypothetical protein	YP_791319.1 ; WP_003088212.1
PA14_39780	195.473	-1.8731	0.130156	-14.3912	5.87867e-47	7.38117e-46		hypothetical protein	YP_791325.1 ; WP_003112111.1	PA1914
PA14_40380	507.771	-3.15496	0.146271	-21.5692	3.49428e-103	1.48617e-101		TetR family transcriptional regulator	YP_791376.1 ; WP_003088072.1	PA1864
PA14_40390	2113.07	-3.66893	0.0981955	-37.3635	1.52889e-305	1.03113e-302	modA	molybdate-binding periplasmic protein precursor modA	YP_791377.1 ; WP_003117674.1	PA1863
PA14_40410	482.198	-2.38587	0.121641	-19.6141	1.17265e-85	3.79183e-84	modB	molybdenum transport protein ModB	YP_791378.1 ; WP_003088068.1	PA1862
PA14_40430	494.68	-1.681	0.1232	-13.6446	2.17517e-42	2.41055e-41		hypothetical protein	YP_791380.1 ; WP_003132742.1	PA1860
PA14_40740	440.534	-2.29677	0.141162	-16.2704	1.60004e-59	2.85049e-58		hypothetical protein	YP_791403.1 ; WP_003088007.1	PA1837a
PA14_40750	88.902	-2.24115	0.257085	-8.71755	2.84281e-18	1.44311e-17		hypothetical protein	YP_791404.1 ; WP_004343031.1
PA14_40770	1710	2.07948	0.100697	20.6509	9.57593e-95	3.6458e-93	cysI	sulfite reductase	YP_791405.1 ; WP_003098180.1	PA1838
PA14_40880	1572.34	2.10741	0.0830394	25.3784	4.36432e-142	3.96229e-140		hypothetical protein	YP_791414.1 ; WP_003087989.1	PA1829
PA14_40890	1584.02	2.0607	0.0847221	24.323	1.11837e-130	7.99972e-129		short chain dehydrogenase	YP_791415.1 ; WP_003087987.1	PA1828
PA14_41420	127.57	1.79609	0.146812	12.2339	2.04894e-34	1.73663e-33		hypothetical protein	YP_791454.1 ; WP_003087885.1	PA1791
PA14_41470	14290.3	2.3151	0.0509953	45.3982	0	0	acnB	bifunctional aconitate hydratase 2/2-methylisocitrate dehydratase	YP_791458.1 ; WP_003087875.1	PA1787
PA14_41500	1290.79	-2.31506	0.0966664	-23.9489	9.4823e-127	6.21749e-125		lyase	YP_791461.1 ; WP_003087865.1	PA1784
PA14_41650	200.938	1.80739	0.12207	14.8062	1.336e-49	1.78675e-48		esterase	YP_791474.1 ; WP_003087820.1	PA1771
PA14_41960	186.378	1.67066	0.148354	11.2613	2.03821e-29	1.48493e-28		hypothetical protein	YP_791498.1 ; WP_003087758.1	PA1747
PA14_41970	1200.56	2.03267	0.103202	19.6959	2.33651e-86	7.71376e-85		hypothetical protein	YP_791499.1 ; WP_003087757.1	PA1746
PA14_42200	2205.35	-2.15642	0.0957651	-22.5178	2.77954e-112	1.38129e-110		hypothetical protein	YP_791517.1 ; WP_003087738.1	PA1728
PA14_42390	714.049	-1.69301	0.0957628	-17.6792	6.06561e-70	1.40371e-68	exsA	transcriptional regulator ExsA	YP_791532.1 ; WP_003120334.1	PA1713
PA14_42430	316.665	-2.00011	0.119408	-16.7502	5.64762e-63	1.10632e-61	exsC	exoenzyme S synthesis protein C	YP_791535.1 ; WP_003109505.1	PA1710
PA14_42440	171.874	-1.81708	0.131101	-13.8601	1.1047e-43	1.27513e-42	popD	translocator outer membrane protein PopD precursor	YP_791536.1 ; WP_003109504.1	PA1709
PA14_42450	490.715	-1.78532	0.0934368	-19.1072	2.19846e-81	6.48682e-80	popB	translocator protein PopB	YP_791537.1 ; WP_003087710.1	PA1708
PA14_42470	195.309	-1.96292	0.14232	-13.7923	2.8349e-43	3.23274e-42	pcrV	type III secretion protein PcrV	YP_791539.1 ; WP_003109502.1	PA1706
PA14_42860	786.094	3.2952	0.126789	25.9896	6.49987e-149	6.67085e-147	mhr	microoxic hemerythrin, Mhr	YP_791573.1 ; WP_003087637.1	PA1673
PA14_43180	420.54	3.4116	0.141185	24.164	5.32307e-129	3.64206e-127		short chain dehydrogenase	YP_791601.1 ; WP_003140115.1	PA1649
PA14_43190	1287.56	2.3709	0.104404	22.7089	3.65632e-114	1.89686e-112		oxidoreductase	YP_791602.1 ; WP_003120416.1	PA1648
PA14_43200	545.869	1.51656	0.0868081	17.4703	2.41235e-68	5.34681e-67		sulfate transporter	YP_791603.1 ; WP_003140117.1	PA1647
PA14_43850	6868.4	1.65928	0.111301	14.9081	2.92122e-50	3.92908e-49	htpG	heat shock protein 90	YP_791655.1 ; WP_003087446.1	PA1596
PA14_44030	6379.45	1.65334	0.0737009	22.4331	1.86939e-111	9.09834e-110	sdhA	succinate dehydrogenase flavoprotein subunit	YP_791668.1 ; WP_003087407.1	PA1583
PA14_44340	3479.46	3.73086	0.111294	33.5225	2.26864e-246	6.69389e-244		cbb3-type cytochrome c oxidase subunit I	YP_791695.1 ; WP_003087322.1	PA1557
PA14_44350	2264.51	3.72925	0.124761	29.8911	2.57101e-196	4.49545e-194		cbb3-type cytochrome c oxidase subunit II	YP_791696.1 ; WP_003087318.1	PA1556
PA14_44360	3527.61	3.3555	0.108636	30.8877	1.74831e-209	3.75171e-207		cytochrome c oxidase, cbb3-type subunit III	YP_791697.1 ; WP_003087308.1	PA1555
PA14_44420	745.973	1.86935	0.0979051	19.0935	2.858e-81	8.3805e-80		ferredoxin	YP_791702.1 ; WP_003087288.1	PA1551
PA14_44430	352.737	1.72244	0.135793	12.6843	7.22304e-37	6.77932e-36		hypothetical protein	YP_791703.1 ; WP_003103941.1	PA1550
PA14_44470	2543.08	1.82188	0.0960222	18.9736	2.821e-80	8.07149e-79	hemN	coproporphyrinogen III oxidase	YP_791707.1 ; WP_003087267.1	PA1546
PA14_45970	867.558	3.02978	0.0978142	30.9748	1.17782e-210	2.78023e-208		cation-transporting P-type ATPase	YP_791823.1 ; WP_003087057.1	PA1429
PA14_46160	181.368	1.79391	0.213564	8.39986	4.47006e-17	2.13811e-16		hypothetical protein	YP_791837.1 ; WP_003082952.1
PA14_46320	279.061	1.81869	0.114958	15.8205	2.24791e-56	3.6721e-55		pyruvate carboxylase	YP_791851.1 ; WP_003140313.1	PA1400
PA14_46330	126.22	1.73204	0.168336	10.2892	7.88177e-25	4.96793e-24		transcriptional regulator	YP_791852.1 ; WP_003140315.1	PA1399
PA14_46750	317.41	-1.71637	0.114559	-14.9825	9.55544e-51	1.30757e-49		hypothetical protein	YP_791889.1 ; WP_003109596.1	PA1356
PA14_46780	188.786	-1.5982	0.15494	-10.315	6.02999e-25	3.81092e-24		hypothetical protein	YP_791892.1 ; WP_003082839.1	PA1353
PA14_46820	327.414	-1.57292	0.145638	-10.8002	3.435e-27	2.34006e-26		hypothetical protein	YP_791895.1 ; WP_003086907.1	PA1350
PA14_46830	200	-1.59174	0.143178	-11.1172	1.0345e-28	7.32215e-28		hypothetical protein	YP_791896.1 ; WP_003082795.1	PA1349
PA14_46900	27.4886	1.76169	0.291301	6.04766	1.46962e-09	4.75862e-09		hypothetical protein	YP_791902.1 ; WP_003140365.1	PA1343
PA14_47090	983.056	-1.6219	0.0955351	-16.977	1.21571e-64	2.45273e-63		protease	YP_791918.1 ; WP_003140383.1	PA1327
PA14_47390	461.493	-1.85542	0.134469	-13.7981	2.61618e-43	3.00511e-42		transmembrane sensor	YP_791944.1 ; WP_003109267.1	PA1301
PA14_48400	146.583	1.63063	0.159369	10.2318	1.42841e-24	8.92002e-24		hypothetical protein	YP_792018.1 ; WP_003086702.1	PA1228
PA14_48830	289.679	2.2159	0.146395	15.1364	9.31566e-52	1.32868e-50		transcriptional regulator	YP_792054.1 ; WP_003140491.1	PA1196
PA14_49130	266.822	2.40491	0.13183	18.2425	2.37547e-74	5.99712e-73	dctA	C4-dicarboxylate transporter DctA	YP_792083.1 ; WP_003082442.1	PA1183
PA14_49200	1303.36	2.28014	0.0952411	23.9407	1.15572e-126	7.47421e-125	oprH	PhoP/Q and low Mg2+ inducible outer membrane prote	YP_792088.1 ; WP_003082431.1	PA1178
PA14_49210	271.155	-1.93631	0.189898	-10.1966	2.05409e-24	1.27933e-23	napE	periplasmic nitrate reductase NapE	YP_792089.1 ; WP_003082429.1	PA1177
PA14_49300	1647.8	-1.56639	0.0744473	-21.0402	2.81341e-98	1.1256e-96		lipoxygenase	YP_792097.1 ; WP_003140531.1	PA1169
PA14_49310	1082.32	-2.22632	0.0984965	-22.603	4.04502e-113	2.07571e-111		hypothetical protein	YP_792098.1 ; WP_003140533.1	PA1168
PA14_50880	7320.09	-2.06907	0.105173	-19.673	3.67576e-86	1.20509e-84		hypothetical protein	YP_792229.1 ; WP_003082015.1	PA1041
PA14_51850	760.992	-1.5572	0.0914379	-17.0301	4.90975e-65	9.94804e-64		hypothetical protein	YP_792314.1 ; WP_003086099.1	PA0960
PA14_52340	338.572	1.6304	0.140422	11.6108	3.634e-31	2.79871e-30		hypothetical protein	YP_792355.1 ; WP_003086013.1	PA0921
PA14_53400	1320.39	3.02244	0.0824544	36.6559	3.68735e-294	1.7408e-291		oxidoreductase	YP_792437.1 ; WP_003085824.1	PA0840
PA14_53410	197.659	2.54032	0.127975	19.8502	1.09799e-87	3.75624e-86		transcriptional regulator	YP_792438.1 ; WP_003140857.1	PA0839
PA14_53910	566.082	-1.67691	0.117188	-14.3096	1.9066e-46	2.38754e-45	pmtA	phospholipid methyltransferase	YP_792484.1 ; WP_003140911.1	PA0798
PA14_54110	2.80172	2.22747	0.907587	2.45428	0.0141167	0.0236918		transporter	YP_792498.1 ; WP_003109756.1	PA0786
PA14_54150	1429.34	1.82769	0.111877	16.3366	5.41498e-60	9.7202e-59	putP	sodium/proline symporter PutP	YP_792501.1 ; WP_003085592.1	PA0783
PA14_54170	4887.02	2.42975	0.0829644	29.2867	1.53353e-188	2.49648e-186	putA	bifunctional proline dehydrogenase/pyrroline-5-carboxylate dehydrogenase	YP_792502.1 ; WP_003140924.1	PA0782
PA14_54240	136.63	-2.16228	0.1434	-15.0786	2.23847e-51	3.14519e-50		hypothetical protein	YP_792508.1 ; WP_003085577.1	PA0776
PA14_55580	1617.55	-1.60772	0.0853256	-18.8422	3.40476e-79	9.51115e-78	nemO	heme oxygenase	YP_792622.1 ; WP_003085321.1	PA0672
PA14_55770	631.535	1.64761	0.104268	15.8017	3.02874e-56	4.91364e-55		phosphate transporter	YP_792637.1 ; WP_003093821.1	PA4292
PA14_55790	76.5811	-2.11415	0.211328	-10.0041	1.46228e-23	8.78296e-23		hypothetical protein	YP_792639.1 ; WP_003120840.1	PA4294
PA14_55810	1378.36	-2.03065	0.103844	-19.5547	3.76102e-85	1.18372e-83		two-component response regulator	YP_792641.1 ; WP_003103959.1	PA4296
PA14_55820	503.246	-1.80173	0.103062	-17.482	1.96411e-68	4.39458e-67		hypothetical protein	YP_792642.1 ; WP_003141184.1	PA4297
PA14_55840	13.6576	-2.11411	0.504317	-4.19202	2.76482e-05	6.40152e-05		hypothetical protein	YP_792643.1 ; WP_003103957.1	PA4298
PA14_55850	153.058	-2.19818	0.172196	-12.7656	2.55315e-37	2.42036e-36		pilus assembly protein	YP_792644.1 ; WP_003134587.1	PA4299
PA14_55880	167.973	-2.07804	0.132496	-15.6838	1.95261e-55	3.10379e-54		hypothetical protein	YP_792646.1 ; WP_003093848.1	PA4301
PA14_55920	419.282	-2.32507	0.128861	-18.0433	8.90488e-73	2.12323e-71		type II secretion system protein	YP_792649.1 ; WP_003141187.1	PA4304
PA14_55930	278.539	-2.0434	0.11502	-17.7657	1.30338e-70	3.06132e-69		pilus assembly protein	YP_792650.1 ; WP_003141189.1	PA4305
PA14_55940	138.948	-4.14861	0.2144	-19.3498	2.04559e-83	6.19052e-82		hypothetical protein	YP_792651.1 ; WP_003141191.1	PA4306
PA14_56300	2212.31	2.40622	0.0748184	32.1608	6.24109e-227	1.6369e-224		fumarase	YP_792678.1 ; WP_003093938.1	PA4333
PA14_56540	1024.17	3.34012	0.14429	23.1486	1.50051e-118	8.14244e-117		hypothetical protein	YP_792693.1 ; WP_003093967.1	PA4348
PA14_56560	293.111	2.6811	0.133828	20.0339	2.78655e-89	9.81741e-88		hypothetical protein	YP_792695.1 ; WP_003093970.1	PA4350
PA14_56670	90.0693	2.03905	0.192941	10.5682	4.18257e-26	2.73111e-25		hypothetical protein	YP_792702.1 ; WP_003093982.1	PA4357
PA14_56690	356.445	2.55271	0.15928	16.0265	8.34152e-58	1.42682e-56	feoA	ferrous iron transport protein A	YP_792704.1 ; WP_003103819.1	PA4359
PA14_56750	83.9748	2.15944	0.17571	12.2898	1.02761e-34	8.88526e-34		hypothetical protein	YP_792709.1 ; WP_003094000.1	PA4364
PA14_56780	2997.32	1.58822	0.0854906	18.5777	4.8682e-77	1.28395e-75	sodB	superoxide dismutase	YP_792711.1 ; WP_003094005.1	PA4366
PA14_56910	914.131	-2.16088	0.135829	-15.9089	5.50059e-57	9.14376e-56		hypothetical protein	YP_792722.1 ; WP_003102660.1	PA4377
PA14_57540	2874.2	1.94358	0.0750871	25.8844	9.9886e-148	1.00332e-145		cytochrome c1	YP_792775.1 ; WP_003094157.1	PA4429
PA14_57590	4185.51	1.65313	0.0807994	20.4597	4.92282e-93	1.8445e-91	rplM	50S ribosomal protein L13	YP_792779.1 ; WP_003094164.1	PA4433
PA14_57650	311.444	1.92827	0.133458	14.4485	2.56072e-47	3.24106e-46		hypothetical protein	YP_792783.1 ; WP_003094297.1	PA4438
PA14_57710	1114.03	2.39408	0.0784314	30.5245	1.23348e-204	2.42636e-202	cysN	bifunctional sulfate adenylyltransferase subunit 1/adenylylsulfate kinase	YP_792787.1 ; WP_003110029.1	PA4442
PA14_57990	7040.43	-2.39527	0.137715	-17.393	9.32842e-68	1.99274e-66		hypothetical protein	YP_792812.1 ; WP_003120918.1	PA4467
PA14_58000	8201.05	-2.4787	0.112987	-21.9379	1.13123e-106	5.08623e-105	sodM	superoxide dismutase	YP_792813.1 ; WP_003098862.1	PA4468
PA14_58010	2381.18	-2.32212	0.118303	-19.6286	8.81604e-86	2.87038e-84		hypothetical protein	YP_792814.1 ; WP_003094369.1	PA4469
PA14_58030	16777.3	-2.28141	0.128736	-17.7216	2.85567e-70	6.64118e-69	fumC	fumarate hydratase	YP_792815.1 ; WP_003098863.1	PA4470
PA14_59400	734.456	-1.62853	0.0892949	-18.2377	2.59193e-74	6.50877e-73		hypothetical protein	YP_792933.1 ; WP_003141440.1
PA14_59430	150.527	-1.72885	0.146087	-11.8344	2.59124e-32	2.08402e-31		hypothetical protein	YP_792935.1 ; WP_003141444.1
PA14_60190	4288.33	1.65136	0.0789171	20.9253	3.15254e-97	1.24026e-95	clpB	clpB protein	YP_793003.1 ; WP_003094682.1	PA4542
PA14_60480	1135.12	-2.82981	0.140906	-20.083	1.03932e-89	3.74553e-88		hypothetical protein	YP_793029.1 ; WP_003094765.1	PA4570
PA14_60490	644.782	3.28471	0.109972	29.8687	5.01323e-196	8.45266e-194		cytochrome c	YP_793030.1 ; WP_003141558.1	PA4571
PA14_60520	398.126	-1.70527	0.132611	-12.8592	7.63202e-38	7.42902e-37		hypothetical protein	YP_793032.1 ; WP_003105116.1	PA4573
PA14_60560	499.851	1.84037	0.129483	14.2132	7.58797e-46	9.32886e-45		hypothetical protein	YP_793036.1 ; WP_003112819.1	PA4577
PA14_60700	1601.99	4.22942	0.100847	41.9391	0	0	ccpR	cytochrome c551 peroxidase	YP_793046.1 ; WP_003094815.1	PA4587
PA14_60710	1034.22	1.93218	0.0794911	24.3069	1.65856e-130	1.16867e-128	gdhA	glutamate dehydrogenase	YP_793047.1 ; WP_003094817.1	PA4588
PA14_60890	1939.99	1.7444	0.0727982	23.9621	6.91449e-127	4.59765e-125	glyA	serine hydroxymethyltransferase	YP_793061.1 ; WP_003141578.1	PA4602
PA14_60960	19025.7	-2.12676	0.116379	-18.2743	1.32513e-74	3.38158e-73		hypothetical protein	YP_793066.1 ; WP_003094862.1	PA4607
PA14_61000	94.4638	2.06622	0.226571	9.11954	7.54456e-20	4.02462e-19		hypothetical protein	YP_793069.1 ; WP_003141586.1	PA4610
PA14_61050	6029.24	-1.54759	0.10137	-15.2666	1.27592e-52	1.84773e-51	mscL	large-conductance mechanosensitive channel	YP_793073.1 ; WP_003094890.1	PA4614
PA14_61380	1724.84	-3.13815	0.14974	-20.9573	1.60934e-97	6.38463e-96		hypothetical protein	YP_793100.1 ;
PA14_61500	536.318	-2.19814	0.113458	-19.3741	1.27791e-83	3.91755e-82		hypothetical protein	YP_793110.1 ; WP_003099340.1	PA4648
PA14_61770	2698.43	1.7614	0.0807342	21.8173	1.58963e-105	6.94874e-104	prs	ribose-phosphate pyrophosphokinase	YP_793132.1 ; WP_003099281.1	PA4670
PA14_61780	3982.96	2.41247	0.0908521	26.5539	2.31775e-155	2.54467e-153		50S ribosomal protein L25	YP_793133.1 ; WP_003095013.1	PA4671
PA14_61820	587.745	1.63198	0.104849	15.565	1.25836e-54	1.91019e-53		GTP-dependent nucleic acid-binding protein EngD	YP_793135.1 ; WP_003099270.1	PA4673
PA14_62240	385.528	-1.77695	0.151531	-11.7267	9.3025e-32	7.30733e-31		hypothetical protein	YP_793165.1 ; WP_003095090.1	PA4702
PA14_62250	307.972	-1.74098	0.138685	-12.5535	3.80396e-36	3.46021e-35		hypothetical protein	YP_793166.1 ; WP_003095094.1	PA4703
PA14_62630	3858.69	-1.50193	0.108219	-13.8786	8.537e-44	9.9269e-43	acsB	acetyl-CoA synthetase	YP_793197.1 ; WP_003135230.1	PA4733
PA14_62960	1798.53	1.56063	0.0660855	23.6152	2.68757e-123	1.62667e-121	dnaJ	chaperone protein DnaJ	YP_793224.1 ; WP_003095211.1	PA4760
PA14_62970	12487.3	1.53271	0.081677	18.7655	1.44748e-78	3.97301e-77	dnaK	molecular chaperone DnaK	YP_793225.1 ; WP_003095212.1	PA4761
PA14_62990	1504.04	1.61248	0.113461	14.2117	7.7469e-46	9.49951e-45	grpE	heat shock protein GrpE	YP_793226.1 ; WP_003095213.1	PA4762
PA14_63090	359.92	2.19096	0.10909	20.084	1.01769e-89	3.69577e-88	lldD	L-lactate dehydrogenase	YP_793235.1 ; WP_004365390.1	PA4771
PA14_63100	779.032	2.58207	0.102779	25.1226	2.82045e-139	2.4658e-137		ferredoxin	YP_793236.1 ; WP_004365391.1	PA4772
PA14_63210	1012.44	-1.50215	0.116819	-12.8587	7.68491e-38	7.46511e-37		two-component response regulator	YP_793245.1 ; WP_003095256.1	PA4781
PA14_63550	150.954	1.87511	0.139196	13.471	2.31742e-41	2.48649e-40	fdhE	formate dehydrogenase accessory protein FdhE	YP_793274.1 ; WP_003116089.1	PA4809
PA14_63570	99.9955	2.18588	0.176411	12.3908	2.92974e-35	2.56611e-34	fdnI	nitrate-inducible formate dehydrogenase subunit gamma	YP_793275.1 ; WP_003095316.1	PA4810
PA14_63580	337.496	3.02092	0.123574	24.4461	5.53607e-132	4.02089e-130	fdnH	nitrate-inducible formate dehydrogenase subunit beta	YP_793276.1 ; WP_004365410.1	PA4811
PA14_64200	1110.74	1.55561	0.0749092	20.7666	8.6755e-96	3.35713e-94	purH	bifunctional phosphoribosylaminoimidazolecarboxamide formyltransferase/IMP cyclohydrolase	YP_793320.1 ; WP_004365428.1	PA4854
PA14_64220	628.815	2.11121	0.0849027	24.8662	1.72633e-136	1.38135e-134	purD	phosphoribosylamine--glycine ligase	YP_793321.1 ; WP_004365431.1	PA4855
PA14_64520	2293.37	1.51803	0.0860873	17.6336	1.35922e-69	3.09993e-68		bacterioferritin	YP_793348.1 ; WP_004365459.1	PA4880
PA14_64920	1151.24	-1.70222	0.0753261	-22.598	4.53092e-113	2.30005e-111		methyl-accepting chemotaxis protein	YP_793383.1 ; WP_003141691.1	PA4915
PA14_65040	641.847	-2.15935	0.0905124	-23.8569	8.58154e-126	5.47479e-124		hypothetical protein	YP_793393.1 ; WP_003141704.1	PA4925
PA14_65150	3022.84	2.77786	0.104345	26.622	3.7804e-156	4.24935e-154	rplI	50S ribosomal protein L9	YP_793400.1 ; WP_003095627.1	PA4932
PA14_65160	3691.13	3.02548	0.0586023	51.6272	0	0		hypothetical protein	YP_793401.1 ; WP_003095630.1	PA4933
PA14_65170	1337.74	2.73297	0.141097	19.3695	1.39717e-83	4.25552e-82	rpsR	30S ribosomal protein S18	YP_793402.1 ; WP_003095634.1	PA4934
PA14_65180	2861.56	2.79456	0.102897	27.1589	1.9858e-162	2.4671e-160	rpsF	30S ribosomal protein S6	YP_793403.1 ; WP_003095636.1	PA4935
PA14_66350	1589.58	4.21399	0.109045	38.6446	0	0		acyl-CoA dehydrogenase	YP_793489.1 ; WP_003095792.1	PA5020
PA14_66460	928.989	2.94175	0.110411	26.6436	2.12425e-156	2.446e-154		hypothetical protein	YP_793496.1 ; WP_003095811.1	PA5027
PA14_66560	1232.27	1.84502	0.0720512	25.607	1.27374e-144	1.22721e-142	gltD	glutamate synthase subunit beta	YP_793504.1 ; WP_003095829.1	PA5035
PA14_66570	2900.37	2.09994	0.0666408	31.5114	6.07071e-218	1.50841e-215	gltB	glutamate synthase subunit alpha	YP_793505.1 ; WP_003141775.1	PA5036
PA14_66750	2881.24	1.85443	0.0757141	24.4926	1.77171e-132	1.30691e-130	argS	arginyl-tRNA synthetase	YP_793520.1 ; WP_003135774.1	PA5051
PA14_66770	846.257	1.57821	0.135135	11.6788	1.63648e-31	1.277e-30	hslV	ATP-dependent protease peptidase subunit	YP_793522.1 ; WP_003095852.1	PA5053
PA14_66840	1387.68	-1.51907	0.0934591	-16.2538	2.09938e-59	3.71204e-58	phaC2	poly(3-hydroxyalkanoic acid) synthase 2	YP_793527.1 ; WP_003116130.1	PA5058
PA14_67010	294.276	1.70158	0.120636	14.105	3.53812e-45	4.27198e-44		chemotaxis transducer	YP_793541.1 ; WP_003141819.1	PA5072
PA14_67240	3237.59	-2.4171	0.102575	-23.5642	8.98069e-123	5.17047e-121	hutG	N-formylglutamate amidohydrolase	YP_793561.1 ; WP_003117997.1	PA5091
PA14_67300	3197.96	-2.6269	0.111302	-23.6015	3.72293e-123	2.2248e-121		ABC transporter substrate-binding protein	YP_793566.1 ; WP_003141828.1	PA5096
PA14_67310	2297.59	-2.43571	0.121313	-20.0779	1.15117e-89	4.11718e-88		amino acid permease	YP_793567.1 ; WP_003141829.1	PA5097
PA14_67320	3800.84	-2.22296	0.133202	-16.6887	1.5833e-62	3.05093e-61	hutH	histidine ammonia-lyase	YP_793568.1 ; WP_003095952.1	PA5098
PA14_67340	2405.85	-2.43947	0.135443	-18.011	1.59595e-72	3.78617e-71		cytosine/purines uracil thiamine allantoin permease	YP_793569.1 ; WP_003095954.1	PA5099
PA14_67350	23107.6	-2.57502	0.124044	-20.759	1.01647e-95	3.90144e-94	hutU	urocanate hydratase	YP_793570.1 ; WP_003095958.1	PA5100
PA14_67370	382.439	-1.86765	0.108372	-17.2337	1.48227e-66	3.12401e-65		hypothetical protein	YP_793571.1 ; WP_003095961.1	PA5101
PA14_67410	507.746	-1.50995	0.113525	-13.3006	2.29684e-40	2.38841e-39		hypothetical protein	YP_793574.1 ; WP_003095969.1	PA5104
PA14_67440	2729.16	-1.73503	0.0703359	-24.6677	2.37455e-134	1.8081e-132		N-formimino-L-glutamate deiminase	YP_793576.1 ; WP_003141831.1	PA5106
PA14_67560	2181.97	1.61679	0.069158	23.3782	7.12407e-121	3.95679e-119	typA	TypA	YP_793587.1 ; WP_003096009.1	PA5117
PA14_67580	451.351	1.82713	0.134239	13.611	3.44381e-42	3.7898e-41	thiI	thiamine biosynthesis protein ThiI	YP_793588.1 ; WP_003141843.1	PA5118
PA14_67860	81.1696	2.3663	0.215065	11.0028	3.70638e-28	2.577e-27		ABC-type amino acid transporter	YP_793609.1 ; WP_003111636.1	PA5139
PA14_68040	946.12	-1.83911	0.137988	-13.328	1.59016e-40	1.66456e-39		short-chain dehydrogenase	YP_793621.1 ; WP_003141882.1	PA5150
PA14_68430	573.667	-2.69964	0.163616	-16.4999	3.67774e-61	6.78228e-60		formate dehydrogenase accessory protein FdhD	YP_793651.1 ; WP_003135991.1	PA5180
PA14_68440	2237.3	-3.01591	0.115213	-26.1768	4.88279e-151	5.12259e-149		oxidoreductase	YP_793652.1 ; WP_003141902.1	PA5181
PA14_68570	401.04	-1.54194	0.12207	-12.6316	1.41373e-36	1.30102e-35		hypothetical protein	YP_793663.1 ; WP_003141916.1	PA5191
PA14_68710	983.056	1.98616	0.0835712	23.7661	7.49621e-125	4.71861e-123		hypothetical protein	YP_793673.1 ; WP_003141923.1	PA5201
PA14_68720	47.1143	1.62885	0.249854	6.51921	7.06785e-11	2.46617e-10		hypothetical protein	YP_793674.1 ; WP_003096263.1	PA5202
PA14_68850	3375.43	-1.52827	0.0985694	-15.5045	3.23349e-54	4.86156e-53	gcvP1	glycine dehydrogenase	YP_793685.1 ; WP_003141946.1	PA5213
PA14_69070	1055.43	1.72083	0.0842104	20.4349	8.18174e-93	3.04142e-91		ABC transporter ATP-binding protein/permease	YP_793703.1 ; WP_003141951.1	PA5231
PA14_69110	3956.22	2.42995	0.097868	24.8288	4.37891e-136	3.44547e-134		oxidoreductase	YP_793706.1 ; WP_003096329.1	PA5234
PA14_69990	596.858	-1.50158	0.0927728	-16.1856	6.37466e-59	1.10826e-57	dadX	alanine racemase	YP_793776.1 ; WP_003096515.1	PA5302
PA14_70510	44.5792	1.99938	0.234273	8.5344	1.4088e-17	6.91367e-17		hypothetical protein	YP_793815.1 ; WP_003096613.1	PA5341
PA14_70650	51.8006	1.91716	0.221863	8.64118	5.56343e-18	2.78821e-17		GlcG protein	YP_793826.1 ; WP_003098332.1	PA5352
PA14_70670	112.951	2.12981	0.190466	11.1821	4.98909e-29	3.57956e-28	glcF	glycolate oxidase iron-sulfur subunit	YP_793827.1 ; WP_003142021.1	PA5353
PA14_70680	102.952	2.09995	0.215531	9.74314	1.97359e-22	1.13212e-21	glcE	glycolate oxidase FAD binding subunit	YP_793828.1 ; WP_003142023.1	PA5354
PA14_70950	1278.02	1.7938	0.0799933	22.4244	2.27343e-111	1.09519e-109	betB	betaine aldehyde dehydrogenase	YP_793847.1 ; WP_003142054.1	PA5373
PA14_70970	244.411	1.58032	0.109737	14.401	5.10085e-47	6.42162e-46	betI	transcriptional regulator BetI	YP_793848.1 ; WP_003096684.1	PA5374
PA14_70980	305.427	1.62888	0.146543	11.1154	1.0556e-28	7.46034e-28	betT1	choline transporter BetT	YP_793849.1 ; WP_003142056.1	PA5375
PA14_71100	85.3465	2.38456	0.222542	10.7151	8.64951e-27	5.81686e-26		hypothetical protein	YP_793857.1 ; WP_003142062.1	PA5383
PA14_71250	53.5961	2.21587	0.243148	9.11327	7.99389e-20	4.2595e-19		hypothetical protein	YP_793871.1 ; WP_003107282.1	PA5397
PA14_71260	224.551	1.72645	0.128641	13.4207	4.57261e-41	4.86201e-40		FMN oxidoreductase	YP_793872.1 ; WP_003096745.1	PA5398
PA14_71410	239.189	2.15441	0.133513	16.1363	1.41742e-58	2.45114e-57		ring hydroxylating dioxygenase, alpha-subunit	YP_793885.1 ; WP_003142076.1	PA5410
PA14_71420	121.507	1.55291	0.149422	10.3928	2.67415e-25	1.70834e-24		ferredoxin	YP_793886.1 ; WP_003096769.1	PA5411
PA14_71460	207.977	2.08348	0.117563	17.7223	2.82091e-70	6.59283e-69	glyA1	serine hydroxymethyltransferase	YP_793890.1 ; WP_003117183.1	PA5415
PA14_71470	142.624	1.58708	0.161433	9.83117	8.2651e-23	4.83513e-22	soxB	sarcosine oxidase beta subunit	YP_793891.1 ; WP_003096779.1	PA5416
PA14_71490	56.576	1.85258	0.216735	8.54768	1.25588e-17	6.18248e-17	soxD	sarcosine oxidase delta subunit	YP_793892.1 ; WP_003096781.1	PA5417
PA14_71510	110.922	1.8586	0.172749	10.759	5.37745e-27	3.6371e-26	soxG	sarcosine oxidase gamma subunit	YP_793894.1 ; WP_003096784.1	PA5419
PA14_71630	3254.49	2.18016	0.109402	19.9279	2.33197e-88	8.03593e-87	adhA	alcohol dehydrogenase	YP_793902.1 ; WP_003142085.1	PA5427
PA14_71650	2835.97	-1.57887	0.0714552	-22.0959	3.46135e-108	1.60206e-106	aspA	aspartate ammonia-lyase	YP_793904.1 ; WP_003096822.1	PA5429
PA14_71820	816.567	2.96417	0.118063	25.1067	4.20427e-139	3.6088e-137		peptidase	YP_793916.1 ; WP_003142098.1	PA5440
PA14_72260	1571.35	2.7155	0.116975	23.2143	3.26598e-119	1.79287e-117		hypothetical protein	YP_793952.1 ; WP_003096934.1	PA5475
PA14_72920	1137.65	-1.62474	0.104172	-15.5967	7.66418e-55	1.17096e-53		hypothetical protein	YP_794005.1 ; WP_003099687.1	PA5527
PA14_73410	2602.43	1.70198	0.0918115	18.5377	1.02458e-76	2.68723e-75		inner membrane protein translocase component YidC	YP_794046.1 ; WP_003097255.1	PA5568

## Sheet: UVA51075
Locus ID	baseMean	log2FoldChange	lfcSE	stat	pvalue	padj	Gene Name	Product Name	RefSeq Accession	PA01 orthologues
PA14_01290	1273.89	1.91481	0.108811	17.5976	2.57161e-69	9.98001e-68	coxB	cytochrome c oxidase subunit II	YP_788263.1 ; WP_003101203.1	PA0105
PA14_01300	1342.48	1.98292	0.118065	16.7952	2.64616e-63	9.7803e-62	coxA	cytochrome c oxidase subunit I	YP_788264.1 ; WP_003083723.1	PA0106
PA14_01310	228.254	1.92214	0.185277	10.3744	3.24377e-25	5.01869e-24		cytochrome C oxidase assembly protein	YP_788265.1 ; WP_003083725.1	PA0107
PA14_01340	205.103	1.65817	0.172674	9.60286	7.7753e-22	1.02577e-20		hypothetical protein	YP_788268.1 ; WP_003119510.1	PA0110
PA14_03590	142.345	1.90471	0.148602	12.8176	1.30723e-37	2.96964e-36		hypothetical protein	YP_788445.1 ; WP_003084225.1	PA0276
PA14_03700	697.752	1.6495	0.119063	13.854	1.20346e-43	3.20259e-42	sbp	sulfate-binding protein	YP_788452.1 ; WP_003084243.1	PA0283
PA14_03710	330.713	1.53545	0.149366	10.2798	8.68974e-25	1.31818e-23		hypothetical protein	YP_788453.1 ; WP_003084246.1	PA0284
PA14_05630	742.074	-2.75686	0.277447	-9.93653	2.8872e-23	4.08683e-22		hypothetical protein	YP_788607.1 ; WP_004365057.1	PA0433
PA14_05640	1038.62	-1.78098	0.0718809	-24.7769	1.59168e-135	1.51275e-133		hypothetical protein	YP_788608.1 ; WP_004365058.1	PA0434
PA14_05650	328.488	-1.54874	0.120295	-12.8746	6.25826e-38	1.4357e-36		hypothetical protein	YP_788609.1 ; WP_004365060.1	PA0435
PA14_06230	763.231	1.74358	0.107129	16.2755	1.47292e-59	5.11894e-58		permease	YP_788649.1 ; WP_004365168.1	PA0476
PA14_06620	744.403	1.93678	0.0675512	28.6712	8.71469e-181	1.39946e-178		acyl-CoA dehydrogenase	YP_788677.1 ; WP_003137312.1	PA0507
PA14_06640	2580.01	3.33741	0.0893864	37.3369	4.13945e-305	1.48288e-302		acyl-CoA dehydrogenase	YP_788678.1 ; WP_003084848.1	PA0508
PA14_09420	13.061	-1.7013	0.361514	-4.70604	2.52571e-06	1.0079e-05	phzF1	phenazine biosynthesis protein	YP_788904.1 ; WP_003093628.1	PA4215
PA14_09950	679.015	2.25259	0.130371	17.2783	6.84977e-67	2.6147e-65		oxidoreductase	YP_788944.1 ; WP_003121894.1	PA4170
PA14_09970	1375.92	-1.61431	0.0751378	-21.4846	2.16939e-102	1.44326e-100	fpvB	type I ferripyoverdine receptor, FpvB	YP_788946.1 ; WP_003137519.1	PA4168
PA14_10350	963.862	-1.61927	0.0616222	-26.2774	3.47756e-152	3.76628e-150		secretion protein	YP_788978.1 ; WP_003137547.1	PA4142
PA14_10360	8276.01	-1.86652	0.0881272	-21.1799	1.46365e-99	9.21108e-98		hypothetical protein	YP_788979.1 ; WP_003111247.1	PA4141
PA14_10410	10.5261	1.52589	0.503011	3.03352	0.00241717	0.00589004		hypothetical protein	YP_788983.1 ; WP_011666545.1
PA14_10790	2631.04	-2.69503	0.0677668	-39.7692	0	0	ampC	beta-lactamase	YP_789012.1 ; WP_003137570.1	PA4110
PA14_11280	678.583	2.64202	0.105436	25.058	1.42982e-138	1.38722e-136		hypothetical protein	YP_789054.1 ; WP_003137628.1	PA4066
PA14_11290	1172.55	3.13065	0.080314	38.9801	0	0		permease	YP_789055.1 ; WP_003137629.1	PA4065
PA14_11310	904.977	3.25093	0.156819	20.7305	1.83855e-95	1.04416e-93		ABC transporter ATP-binding protein	YP_789056.1 ; WP_003093325.1	PA4064
PA14_11320	3412.69	4.24811	0.0968446	43.8652	0	0		hypothetical protein	YP_789057.1 ; WP_003137631.1	PA4063
PA14_12920	130.822	1.97945	0.202527	9.77377	1.45915e-22	1.97536e-21		taurine ABC transporter periplasmic protein	YP_789179.1 ; WP_003114314.1	PA3938
PA14_12940	49.9158	1.70599	0.214414	7.9565	1.76977e-15	1.66501e-14		taurine ABC transporter ATP-binding protein	YP_789180.1 ; WP_003137728.1	PA3937
PA14_13260	104.141	-1.66712	0.192878	-8.64341	5.45596e-18	5.98916e-17	moaB1	MoaB1	YP_789205.1 ; WP_003137743.1	PA3915
PA14_15120	5325.68	-2.13213	0.0793377	-26.8741	4.41566e-159	5.27275e-157		hypothetical protein	YP_789347.1 ; WP_003109794.1	PA3785
PA14_15130	2426.36	-1.90746	0.103072	-18.5061	1.84484e-76	7.88203e-75		hypothetical protein	YP_789348.1 ; WP_003092738.1	PA3784
PA14_15140	916.374	-1.56423	0.106362	-14.7067	5.8421e-49	1.66912e-47		hypothetical protein	YP_789349.1 ; WP_003137868.1	PA3783
PA14_15830	441.552	1.69989	0.115785	14.6815	8.47311e-49	2.39147e-47		GntR family transcriptional regulator	YP_789406.1 ; WP_003092669.1	PA3757
PA14_17700	2109.76	3.74048	0.176666	21.1726	1.70832e-99	1.06075e-97	rpmE2	50S ribosomal protein L31	YP_789563.1 ; WP_003092213.1	PA3601
PA14_17720	1457.95	2.14675	0.08439	25.4385	9.47191e-143	9.38525e-141		LuxR family transcriptional regulator	YP_789565.1 ; WP_003092207.1	PA3599
PA14_17930	1672.95	4.31946	0.124112	34.8028	2.20469e-265	6.41703e-263	glpD	glycerol-3-phosphate dehydrogenase	YP_789580.1 ; WP_003109717.1	PA3584
PA14_17960	2784.82	3.02928	0.138844	21.8179	1.56741e-105	1.07345e-103	glpK	glycerol kinase	YP_789582.1 ; WP_003092168.1	PA3582
PA14_17980	613.13	3.39069	0.178876	18.9555	3.97522e-80	1.81496e-78	glpF	glycerol uptake facilitator protein	YP_789583.1 ; WP_003092166.1	PA3581
PA14_17990	213.648	1.66248	0.146447	11.3521	7.24237e-30	1.28732e-28		hypothetical protein	YP_789584.1 ; WP_003092163.1	PA3580
PA14_18300	266.852	2.37912	0.181609	13.1002	3.28408e-39	7.88349e-38		nucleotide sugar dehydrogenase	YP_789606.1 ; WP_003117510.1	PA3559
PA14_19270	150.116	1.85263	0.143015	12.9541	2.22796e-38	5.21387e-37		MFS transporter	YP_789680.1 ; WP_003091973.1	PA3467
PA14_19490	464.517	1.73958	0.144437	12.0438	2.09071e-33	4.09094e-32		1-Cys peroxiredoxin LsfA	YP_789697.1 ; WP_003091927.1	PA3450
PA14_19530	153.125	2.40154	0.179915	13.3482	1.21331e-40	3.02161e-39		NAD(P)H-dependent FMN reductase	YP_789701.1 ; WP_003091915.1	PA3446
PA14_19540	110.244	2.73292	0.210967	12.9543	2.22247e-38	5.21387e-37		hypothetical protein	YP_789702.1 ; WP_003111308.1	PA3445
PA14_19560	89.7874	2.72812	0.225136	12.1177	8.5153e-34	1.7093e-32	ssuD	alkanesulfonate monooxygenase	YP_789703.1 ; WP_003091910.1	PA3444
PA14_19570	55.1506	2.56322	0.237393	10.7973	3.54339e-27	5.79002e-26		ABC transporter permease	YP_789704.1 ; WP_003091909.1	PA3443
PA14_19590	134.699	1.68391	0.137483	12.2481	1.72011e-34	3.52887e-33		molybdopterin-binding protein	YP_789706.1 ; WP_003091900.1	PA3441
PA14_19730	365.073	1.81277	0.0971088	18.6674	9.11882e-78	4.04441e-76		oxidoreductase	YP_789720.1 ; WP_003111019.1	PA3427
PA14_19850	306.189	2.41165	0.125905	19.1546	8.86081e-82	4.12648e-80		transcriptional regulator	YP_789727.1 ; WP_003138208.1	PA3420
PA14_19900	1725.2	-1.76288	0.142647	-12.3583	4.39328e-35	9.21599e-34		pyruvate dehydrogenase E1 component subunit alpha	YP_789730.1 ; WP_003091858.1	PA3417
PA14_19920	1075.66	-1.87187	0.126189	-14.8339	8.84407e-50	2.59037e-48		branched-chain alpha-keto acid dehydrogenase subunit E2	YP_789732.1 ; WP_003138213.1	PA3415
PA14_20000	143.071	-1.62279	0.179167	-9.05743	1.33557e-19	1.59072e-18		transmembrane sensor	YP_789739.1 ; WP_003138216.1	PA3409
PA14_20010	511.018	-1.64146	0.0833768	-19.6872	2.77464e-86	1.34599e-84	hasR	heme uptake outer membrane receptor HasR	YP_789740.1 ; WP_003119598.1	PA3408
PA14_20020	1714.84	-2.94374	0.0690674	-42.6213	0	0	hasAp	heme acquisition protein HasAp	YP_789741.1 ; WP_003115011.1	PA3407
PA14_21640	418.638	2.02976	0.100599	20.1767	1.56737e-90	8.38993e-89		short chain dehydrogenase	YP_789877.1 ; WP_003091619.1	PA3277
PA14_22330	794.113	3.2248	0.150409	21.4402	5.63394e-102	3.69539e-100		glycine betaine-binding protein	YP_789937.1 ; WP_003114808.1	PA3236
PA14_24170	1111.45	2.45593	0.0885305	27.741	2.23621e-169	3.06295e-167	fadH1	2,4-dienoyl-CoA reductase	YP_790081.1 ; WP_003091351.1	PA3092
PA14_24290	936.243	1.96913	0.110051	17.8929	1.33929e-71	5.42353e-70	gbt	glycine betaine transmethylase	YP_790091.1 ; WP_003110074.1	PA3082
PA14_24300	603.696	1.81991	0.107754	16.8894	5.38058e-64	2.02076e-62		hypothetical protein	YP_790092.1 ; WP_003091320.1	PA3081
PA14_25080	12118.9	1.64333	0.100088	16.4189	1.40055e-60	5.01722e-59	fadB	multifunctional fatty acid oxidation complex subunit alpha	YP_790158.1 ; WP_003091204.1	PA3014
PA14_25090	7410.72	1.68758	0.0929171	18.1622	1.02766e-73	4.27305e-72	fadA	3-ketoacyl-CoA thiolase	YP_790159.1 ; WP_003138585.1	PA3013
PA14_26340	16.9356	1.66591	0.32304	5.15696	2.50989e-07	1.14046e-06		hypothetical protein	YP_790258.1 ; WP_003114018.1	PA2916
PA14_28380	284.006	2.94439	0.140445	20.9647	1.37829e-97	8.22909e-96		hypothetical protein	YP_790421.1 ; WP_003090818.1	PA2762
PA14_28390	123.207	1.59014	0.152298	10.441	1.61091e-25	2.50903e-24		hypothetical protein	YP_790422.1 ; WP_003138828.1	PA2761
PA14_29050	297.415	2.34005	0.109582	21.3545	3.54484e-101	2.29282e-99		molybdopterin oxidoreductase	YP_790481.1 ; WP_003138868.1	PA2714
PA14_31580	760.738	2.24884	0.0913156	24.6271	6.46866e-134	6.02491e-132		acyl-CoA dehydrogenase	YP_790687.1 ; WP_003139060.1	PA2550
PA14_31820	702.099	-3.04454	0.106099	-28.6953	4.36722e-181	7.26363e-179		aminotransferase	YP_790706.1 ; WP_003139085.1	PA2531
PA14_32720	486.862	-1.52319	0.158331	-9.62024	6.56754e-22	8.71368e-21		transmembrane sensor	YP_790770.1 ; WP_003111631.1	PA2467
PA14_32905	452.553	-2.48661	0.109718	-22.6636	1.02538e-113	7.57966e-112		hypothetical protein	YP_790784.1 ; WP_003139194.1
PA14_33070	217.001	1.94534	0.158729	12.2557	1.56523e-34	3.22535e-33		hypothetical protein	YP_790796.1 ; WP_003139210.1	PA2439
PA14_33080	157.862	1.83695	0.13672	13.4358	3.7292e-41	9.38751e-40		hypothetical protein	YP_790797.1 ; WP_003139211.1	PA2438
PA14_33250	215.986	-3.13767	0.12852	-24.4139	1.21845e-131	1.09122e-129		hypothetical protein	YP_790809.1 ; WP_003139215.1	PA2427
PA14_33260	3172.23	-2.70553	0.134433	-20.1256	4.40573e-90	2.30533e-88	pvdS	extracytoplasmic-function sigma-70 factor	YP_790810.1 ; WP_003113068.1	PA2426
PA14_33270	431.721	-3.3738	0.13995	-24.1072	2.10194e-128	1.84693e-126	pvdG	protein PvdG	YP_790811.1 ; WP_003139216.1	PA2425
PA14_33280	5528.94	-3.12023	0.117331	-26.5934	8.09373e-156	9.42313e-154	pvdL	peptide synthase	YP_790812.1 ; WP_003139218.1	PA2424
PA14_33500	1971.99	-2.16344	0.0630031	-34.3387	2.07968e-258	5.38061e-256	pvdH	diaminobutyrate--2-oxoglutarate aminotransferase	YP_790830.1 ; WP_003089638.1	PA2413
PA14_33510	800.601	-2.90334	0.111191	-26.1114	2.70603e-150	2.86408e-148		hypothetical protein	YP_790831.1 ; WP_003089636.1	PA2412
PA14_33530	496.177	-1.7154	0.102293	-16.7695	4.07936e-63	1.49587e-61		hypothetical protein	YP_790833.1 ; WP_003111290.1	PA2410
PA14_33570	251.799	-2.81655	0.119507	-23.5681	8.18244e-123	6.56994e-121		hypothetical protein	YP_790837.1 ; WP_003139246.1	PA2406
PA14_33610	6231.77	-2.27821	0.0957981	-23.7814	5.20123e-125	4.24949e-123		peptide synthase	YP_790841.1 ; WP_011666644.1
PA14_33630	2707.87	-2.09914	0.0905514	-23.1818	6.95008e-119	5.30599e-117	pvdJ	protein PvdJ	YP_790842.1 ; WP_011666645.1	PA2400
PA14_33650	3114.06	-2.57459	0.075381	-34.1543	1.15271e-255	2.6841e-253	pvdD	pyoverdine synthetase D	YP_790843.1 ;	PA2399
PA14_33680	1838.68	-2.03903	0.0912627	-22.3424	1.43091e-110	1.04121e-108	fpvA	ferripyoverdine receptor	YP_790844.1 ; WP_003139291.1	PA2398
PA14_33690	1083.76	-2.20238	0.0771267	-28.5553	2.41153e-179	3.62274e-177	pvdE	pyoverdine biosynthesis protein PvdE	YP_790845.1 ; WP_003103601.1	PA2397
PA14_33700	1226.75	-2.68521	0.0992897	-27.0442	4.46623e-161	5.62142e-159	pvdF	pyoverdine synthetase F	YP_790846.1 ; WP_003114501.1	PA2396
PA14_33710	520.479	-2.92117	0.1319	-22.1469	1.11675e-108	7.76223e-107	pvdO	protein PvdO	YP_790847.1 ; WP_003139292.1	PA2395
PA14_33720	636.184	-2.98013	0.114679	-25.9867	6.99753e-149	7.24166e-147	pvdN	protein PvdN	YP_790848.1 ; WP_003122677.1	PA2394
PA14_33730	724.477	-3.23345	0.125195	-25.8274	4.36713e-147	4.42125e-145		dipeptidase	YP_790849.1 ; WP_003103610.1	PA2393
PA14_33740	579.657	-2.44752	0.117896	-20.76	9.96324e-96	5.72825e-94	pvdP	protein PvdP	YP_790850.1 ; WP_003139293.1	PA2392
PA14_33750	257.097	-1.65835	0.096547	-17.1766	3.97842e-66	1.5063e-64		outer membrane protein	YP_790851.1 ; WP_003139294.1	PA2391
PA14_33760	420.628	-1.65733	0.109008	-15.2038	3.3369e-52	1.02914e-50		ABC transporter ATP-binding protein/permease	YP_790852.1 ; WP_003139295.1	PA2390
PA14_33810	3724.73	-3.09298	0.13304	-23.2484	1.47505e-119	1.14489e-117	pvdA	L-ornithine N5-oxygenase	YP_790856.1 ; WP_003114509.1	PA2386
PA14_33820	481.292	-1.85554	0.103511	-17.926	7.39143e-72	3.01946e-70	pvdQ	penicillin acylase-related protein	YP_790857.1 ; WP_003139299.1	PA2385
PA14_33830	377.674	-3.25728	0.105409	-30.9013	1.14833e-209	2.22824e-207		hypothetical protein	YP_790858.1 ; WP_003089535.1	PA2384
PA14_34170	65.6683	2.0593	0.282903	7.27916	3.35907e-13	2.69246e-12		hypothetical protein	YP_790885.1 ; WP_003139328.1	PA2358
PA14_34870	6407.36	-1.74318	0.08775	-19.8653	8.13168e-88	4.20769e-86	chiC	chitinase	YP_790939.1 ; WP_003139388.1	PA2300
PA14_35060	143.797	3.27733	0.168345	19.4679	2.05482e-84	9.76458e-83		hypothetical protein	YP_790954.1 ; WP_003139423.1	PA2282
PA14_35290	1223.03	1.53699	0.0727032	21.1406	3.36668e-99	2.06298e-97	gnd	gluconate dehydrogenase	YP_790971.1 ; WP_003110747.1	PA2265
PA14_35300	730.152	1.78141	0.0883584	20.1612	2.14708e-90	1.13625e-88		hypothetical protein	YP_790972.1 ; WP_003139440.1	PA2264
PA14_35320	684.896	2.11187	0.142449	14.8255	1.00267e-49	2.91839e-48		2-hydroxyacid dehydrogenase	YP_790973.1 ; WP_003139442.1	PA2263
PA14_35330	693.541	2.34749	0.0796774	29.4625	8.71923e-191	1.50391e-188		2-ketogluconate transporter	YP_790974.1 ; WP_003113740.1	PA2262
PA14_35340	681.068	3.13954	0.111616	28.128	4.45734e-174	6.29026e-172		2-ketogluconate kinase	YP_790975.1 ; WP_003139444.1	PA2261
PA14_35370	2748.91	1.84124	0.0672678	27.3717	5.95494e-165	7.70337e-163	ptxS	transcriptional regulator PtxS	YP_790977.1 ; WP_003089268.1	PA2259
PA14_36560	405.267	-1.78981	0.168626	-10.6141	2.56181e-26	4.11391e-25		hypothetical protein	YP_791077.1 ; WP_003110773.1
PA14_36570	1014.75	-1.58261	0.144395	-10.9603	5.93195e-28	9.97295e-27	glgA	glycogen synthase	YP_791078.1 ; WP_009877798.1	PA2165
PA14_36630	1326.08	-1.6444	0.137398	-11.9682	5.2156e-33	1.00784e-31		glycosyl hydrolase	YP_791083.1 ; WP_003132147.1	PA2160
PA14_36880	65.9755	-1.53794	0.213855	-7.19149	6.40891e-13	5.00777e-12		ompetence-damaged protein	YP_791104.1 ; WP_003088899.1	PA2141
PA14_37640	1125.64	4.79813	0.180476	26.5859	9.8792e-156	1.12213e-153		hypothetical protein	YP_791161.1 ; WP_003139624.1	PA2078
PA14_37650	1932.7	5.16195	0.15105	34.1737	5.93882e-256	1.45564e-253		hypothetical protein	YP_791162.1 ; WP_003139626.1	PA2077
PA14_38210	662.119	-2.83609	0.107742	-26.323	1.0466e-152	1.16047e-150		hypothetical protein	YP_791205.1 ; WP_003100350.1	PA2034
PA14_38590	1587.01	-1.5298	0.102106	-14.9825	9.55157e-51	2.83323e-49	bdhA	3-hydroxybutyrate dehydrogenase	YP_791236.1 ; WP_003139730.1	PA2003
PA14_39590	6818.19	-1.90056	0.0906755	-20.96	1.52011e-97	8.96093e-96	metE	5- methyltetrahydropteroyltriglutamate/homocysteine S-methyltransferase	YP_791310.1 ; WP_003139809.1	PA1927
PA14_39620	123.872	2.84102	0.152767	18.597	3.39657e-77	1.4783e-75		hypothetical protein	YP_791312.1 ; WP_003088238.1	PA1925
PA14_39890	14.2076	-1.73726	0.350513	-4.95634	7.18346e-07	3.07193e-06	phzF2	phenazine biosynthesis protein	YP_791335.1 ; WP_003093628.1	PA1904
PA14_39910	28.0223	-1.7442	0.316237	-5.51547	3.47842e-08	1.75124e-07	phzE2	phenazine biosynthesis protein PhzE	YP_791336.1 ;	PA1903
PA14_40290	7325.69	-1.57597	0.112602	-13.996	1.64962e-44	4.54573e-43	lasA	LasA protease	YP_791368.1 ; WP_003139897.1	PA1871
PA14_40380	744.278	-4.31568	0.110765	-38.9624	0	0		TetR family transcriptional regulator	YP_791376.1 ; WP_003088072.1	PA1864
PA14_40390	1372.46	-3.76204	0.0775386	-48.5182	0	0	modA	molybdate-binding periplasmic protein precursor modA	YP_791377.1 ; WP_003117674.1	PA1863
PA14_40410	484.804	-2.43075	0.0817427	-29.7366	2.58276e-194	4.62612e-192	modB	molybdenum transport protein ModB	YP_791378.1 ; WP_003088068.1	PA1862
PA14_43180	275.194	2.17268	0.116383	18.6684	8.95647e-78	4.01061e-76		short chain dehydrogenase	YP_791601.1 ; WP_003140115.1	PA1649
PA14_44311	492.397	2.91113	0.161274	18.0509	7.76207e-73	3.19894e-71		hypothetical protein	YP_791693.1 ; WP_003140184.1
PA14_44360	9104.19	1.50219	0.108626	13.8291	1.70207e-43	4.47826e-42		cytochrome c oxidase, cbb3-type subunit III	YP_791697.1 ; WP_003087308.1	PA1555
PA14_46900	27.536	1.99409	0.302294	6.59651	4.20942e-11	2.79647e-10		hypothetical protein	YP_791902.1 ; WP_003140365.1	PA1343
PA14_47390	327.96	-2.18816	0.108108	-20.2406	4.29852e-91	2.3277e-89		transmembrane sensor	YP_791944.1 ; WP_003109267.1	PA1301
PA14_49050	555.011	1.96643	0.152771	12.8717	6.494e-38	1.48248e-36		hypothetical protein	YP_792076.1 ; WP_003082455.1	PA1190
PA14_49200	869.405	2.29486	0.172755	13.2839	2.87036e-40	7.0354e-39	oprH	PhoP/Q and low Mg2+ inducible outer membrane prote	YP_792088.1 ; WP_003082431.1	PA1178
PA14_53250	12282.6	-1.57708	0.0747448	-21.0995	8.04118e-99	4.86335e-97	cpbD	chitin-binding protein CbpD	YP_792425.1 ; WP_003140848.1	PA0852
PA14_53400	1111.3	2.40521	0.0747117	32.1931	2.20141e-227	4.65999e-225		oxidoreductase	YP_792437.1 ; WP_003085824.1	PA0840
PA14_53410	163.761	1.82722	0.13462	13.5731	5.78187e-42	1.46338e-40		transcriptional regulator	YP_792438.1 ; WP_003140857.1	PA0839
PA14_54180	4700.92	5.19219	0.105851	49.0518	0	0		hypothetical protein	YP_792503.1 ; WP_003140926.1	PA0781
PA14_54190	838.127	1.71057	0.0717877	23.8282	1.70368e-125	1.4168e-123	pruR	proline utilization regulator	YP_792504.1 ; WP_003085585.1	PA0780
PA14_55160	204.142	-2.13721	0.11225	-19.0397	7.9951e-81	3.68645e-79	toxR	transcriptional regulator ToxR	YP_792587.1 ; WP_003141130.1	PA0707
PA14_55580	1680.2	-1.95036	0.0990091	-19.6988	2.20676e-86	1.08178e-84	nemO	heme oxygenase	YP_792622.1 ; WP_003085321.1	PA0672
PA14_57990	1409.5	-3.31153	0.109617	-30.21	1.74921e-200	3.25842e-198		hypothetical protein	YP_792812.1 ; WP_003120918.1	PA4467
PA14_58000	2863.18	-3.3495	0.0990587	-33.8133	1.25758e-250	2.78884e-248	sodM	superoxide dismutase	YP_792813.1 ; WP_003098862.1	PA4468
PA14_58010	1053.33	-3.04072	0.158054	-19.2385	1.76285e-82	8.29254e-81		hypothetical protein	YP_792814.1 ; WP_003094369.1	PA4469
PA14_58030	6076.04	-3.01909	0.0838334	-36.013	5.22967e-284	1.62364e-281	fumC	fumarate hydratase	YP_792815.1 ; WP_003098863.1	PA4470
PA14_59550	12.8088	1.53114	0.552273	2.77244	0.00556382	0.0125719		hypothetical protein	YP_792945.1 ; WP_003141459.1
PA14_60480	965.615	-1.97978	0.107805	-18.3645	2.52841e-75	1.06079e-73		hypothetical protein	YP_793029.1 ; WP_003094765.1	PA4570
PA14_60710	2577.19	1.97151	0.0993392	19.8462	1.18757e-87	6.07749e-86	gdhA	glutamate dehydrogenase	YP_793047.1 ; WP_003094817.1	PA4588
PA14_60850	97.8609	2.35478	0.15688	15.0101	6.30287e-51	1.89371e-49	mexC	multidrug efflux RND membrane fusion protein	YP_793058.1 ; WP_003141574.1	PA4599
PA14_62300	1859.4	-1.73658	0.0840444	-20.6627	7.50853e-95	4.21292e-93		hypothetical protein	YP_793171.1 ; WP_003141666.1	PA4708
PA14_62330	1351.68	-1.80242	0.110612	-16.295	1.07016e-59	3.74718e-58		hemin degrading factor	YP_793172.1 ; WP_004365355.1	PA4709
PA14_62350	1992.68	-1.56413	0.0936489	-16.7021	1.26635e-62	4.60734e-61		heme/hemoglobin uptake outer membrane receptor PhuR	YP_793173.1 ; WP_003095102.1	PA4710
PA14_63110	108.854	2.53552	0.397771	6.37431	1.83784e-10	1.15504e-09		S-adenosylmethionine decarboxylase	YP_793237.1 ; WP_003095236.1	PA4773
PA14_63120	214.623	2.8558	0.314315	9.0858	1.02936e-19	1.2387e-18		hypothetical protein	YP_793238.1 ; WP_004365393.1	PA4774
PA14_63220	38.2067	2.32682	0.308653	7.53863	4.74928e-14	3.99231e-13		hypothetical protein	YP_793246.1 ; WP_003102243.1	PA4782
PA14_63910	692.665	2.85849	0.119044	24.0119	2.08782e-127	1.76781e-125	cntI	CntI	YP_793300.1 ; WP_004365418.1	PA4834
PA14_63960	6659.1	5.45841	0.118074	46.2289	0	0	cntO	CntO	YP_793303.1 ; WP_004365419.1	PA4837
PA14_63970	693.34	2.91617	0.0846377	34.4547	3.82633e-260	1.04819e-257		hypothetical protein	YP_793304.1 ; WP_003135320.1	PA4838
PA14_64690	170.001	-1.7127	0.128848	-13.2924	2.56387e-40	6.31744e-39		transmembrane sensor	YP_793363.1 ; WP_003141679.1	PA4895
PA14_66350	534.808	1.68675	0.106775	15.7972	3.25017e-56	1.05111e-54		acyl-CoA dehydrogenase	YP_793489.1 ; WP_003095792.1	PA5020
PA14_66560	2108.09	1.50913	0.0809712	18.6379	1.58337e-77	6.95638e-76	gltD	glutamate synthase subunit beta	YP_793504.1 ; WP_003095829.1	PA5035
PA14_66570	4764.31	1.67867	0.108103	15.5285	2.22636e-54	7.00552e-53	gltB	glutamate synthase subunit alpha	YP_793505.1 ; WP_003141775.1	PA5036
PA14_69130	519.717	1.84317	0.122801	15.0094	6.36825e-51	1.90109e-49	glpT	sn-glycerol-3-phosphate transporter	YP_793707.1 ; WP_003096330.1	PA5235
PA14_70650	65.2869	1.79261	0.293674	6.1041	1.03383e-09	6.06368e-09		GlcG protein	YP_793826.1 ; WP_003098332.1	PA5352
PA14_70670	184.288	1.89583	0.213682	8.87221	7.17057e-19	8.3068e-18	glcF	glycolate oxidase iron-sulfur subunit	YP_793827.1 ; WP_003142021.1	PA5353
PA14_70680	171.609	1.72706	0.313149	5.51513	3.4852e-08	1.75276e-07	glcE	glycolate oxidase FAD binding subunit	YP_793828.1 ; WP_003142023.1	PA5354
PA14_70980	414.027	1.63327	0.076769	21.2752	1.92731e-100	1.22952e-98	betT1	choline transporter BetT	YP_793849.1 ; WP_003142056.1	PA5375
PA14_71060	387.372	3.136	0.141546	22.1554	9.26054e-109	6.53429e-107	sdaB	L-serine dehydratase	YP_793853.1 ; WP_003136285.1	PA5379
PA14_71240	922.893	3.39332	0.147475	23.0095	3.7488e-117	2.81583e-115		hypothetical protein	YP_793870.1 ; WP_003106042.1	PA5396
PA14_71250	391.989	4.4111	0.1805	24.4382	6.71292e-132	6.12982e-130		hypothetical protein	YP_793871.1 ; WP_003107282.1	PA5397
PA14_71260	1548.84	3.98437	0.139888	28.4826	1.92698e-178	2.80436e-176		FMN oxidoreductase	YP_793872.1 ; WP_003096745.1	PA5398
PA14_71280	563.308	3.35509	0.16946	19.7987	3.05315e-87	1.54549e-85		ferredoxin	YP_793873.1 ; WP_003096746.1	PA5399
PA14_71300	210.476	3.51269	0.228579	15.3675	2.70503e-53	8.45458e-52		electron transfer flavoprotein alpha subunit	YP_793874.1 ; WP_003142072.1	PA5400
PA14_71310	127.694	3.06755	0.242645	12.6421	1.23706e-36	2.73033e-35		hypothetical protein	YP_793875.1 ; WP_003105716.1	PA5401
PA14_71400	70.3661	2.68254	0.234573	11.4358	2.76843e-30	4.97784e-29		hypothetical protein	YP_793884.1 ; WP_003105706.1
PA14_71410	2381.74	4.41937	0.137563	32.1262	1.89918e-226	3.84542e-224		ring hydroxylating dioxygenase, alpha-subunit	YP_793885.1 ; WP_003142076.1	PA5410
PA14_71420	671.95	3.35259	0.14303	23.4397	1.6838e-121	1.32906e-119		ferredoxin	YP_793886.1 ; WP_003096769.1	PA5411
PA14_71470	1114.02	3.96828	0.16496	24.0561	7.21457e-128	6.2219e-126	soxB	sarcosine oxidase beta subunit	YP_793891.1 ; WP_003096779.1	PA5416
PA14_71490	413.845	4.298	0.21089	20.3804	2.49855e-92	1.36891e-90	soxD	sarcosine oxidase delta subunit	YP_793892.1 ; WP_003096781.1	PA5417
PA14_71510	377.361	3.30319	0.168416	19.6133	1.19083e-85	5.7172e-84	soxG	sarcosine oxidase gamma subunit	YP_793894.1 ; WP_003096784.1	PA5419
PA14_71530	743.943	3.40109	0.152278	22.3348	1.69797e-110	1.21653e-108	purU2	formyltetrahydrofolate deformylase	YP_793895.1 ; WP_003096786.1	PA5420
PA14_71560	3993.69	3.72092	0.134643	27.6355	4.16912e-168	5.54731e-166	fdhA	glutathione-independent formaldehyde dehydrogenase	YP_793896.1 ; WP_003096788.1	PA5421
PA14_71650	7441.56	-1.99011	0.0534105	-37.2606	7.13113e-304	2.37212e-301	aspA	aspartate ammonia-lyase	YP_793904.1 ; WP_003096822.1	PA5429
PA14_71820	429.585	1.55574	0.110315	14.1027	3.65449e-45	1.0191e-43		peptidase	YP_793916.1 ; WP_003142098.1	PA5440
PA14_72370	417.707	-1.56219	0.155573	-10.0415	1.00113e-23	1.46152e-22		hypothetical protein	YP_793959.1 ; WP_003096961.1	PA5482
PA14_72980	785.793	2.04701	0.0760891	26.9028	2.03408e-159	2.49282e-157		G3E family GTPase	YP_794010.1 ; WP_003142156.1
PA14_72990	835.575	1.66674	0.0887516	18.7798	1.10392e-78	4.99123e-77		hypothetical protein	YP_794011.1 ; WP_003097081.1	PA5533
PA14_73000	1948.65	5.76406	0.0986238	58.4449	0	0		hypothetical protein	YP_794012.1 ; WP_003142157.1	PA5534
PA14_73020	1314.34	6.25023	0.130811	47.7808	0	0		DksA/TraR family C4-type zinc finger protein	YP_794014.1 ; WP_003097086.1	PA5536
PA14_73030	385.966	2.84933	0.0994651	28.6465	1.76981e-180	2.74734e-178		hypothetical protein	YP_794015.1 ; WP_003142158.1	PA5537
PA14_73050	1147.66	5.26794	0.120342	43.7749	0	0		GTP cyclohydrolase	YP_794017.1 ; WP_003142159.1	PA5539
PA14_73070	1216.57	2.96593	0.0785331	37.7666	0	0	pyrQ	dihydroorotase	YP_794019.1 ; WP_003142161.1	PA5541

## Sheet: UVA55009
Locus ID	baseMean	log2FoldChange	lfcSE	stat	pvalue	padj	Gene Name	Product Name	RefSeq Accession	PA01 orthologues
PA14_04180	140.491	-1.71452	0.135638	-12.6404	1.26394e-36	3.5573e-35		hypothetical protein	YP_788490.1 ; WP_003084357.1	PA0320
PA14_06600	12658	2.58776	0.0736939	35.115	3.9802e-270	1.2397e-267		acyl-CoA dehydrogenase	YP_788676.1 ; WP_003084842.1	PA0506
PA14_06640	2374.38	2.01553	0.0454022	44.3927	0	0		acyl-CoA dehydrogenase	YP_788678.1 ; WP_003084848.1	PA0508
PA14_09210	535.21	2.062	0.0992484	20.7761	7.12061e-96	5.36572e-94	pchA	salicylate biosynthesis isochorismate synthase	YP_788888.1 ; WP_003129314.1	PA4231
PA14_10410	8.19418	-1.56939	0.448282	-3.5009	0.000463697	0.00184061		hypothetical protein	YP_788983.1 ; WP_011666545.1
PA14_11270	1671.91	-1.51456	0.205126	-7.38357	1.54098e-13	1.85076e-12	oprG	outer membrane protein OprG precursor	YP_789053.1 ; WP_003093337.1	PA4067
PA14_15070	913.236	-2.72353	0.0647707	-42.0489	0	0	oprC	outer membrane copper receptor OprC	YP_789342.1 ; WP_003119294.1	PA3790
PA14_15120	493.901	-1.96304	0.0908976	-21.5962	1.95067e-103	1.62742e-101		hypothetical protein	YP_789347.1 ; WP_003109794.1	PA3785
PA14_15130	347.972	-1.67791	0.0867618	-19.3393	2.50845e-83	1.58371e-81		hypothetical protein	YP_789348.1 ; WP_003092738.1	PA3784
PA14_16790	509.819	1.84247	0.0900782	20.4541	5.52365e-93	3.97023e-91		TetR family transcriptional regulator	YP_789486.1 ; WP_003098648.1	PA3678
PA14_16800	187.227	1.87492	0.112236	16.7052	1.20141e-62	5.9084e-61		efflux transmembrane protein	YP_789487.1 ; WP_003129909.1	PA3677
PA14_17930	2499.1	4.17973	0.0751777	55.598	0	0	glpD	glycerol-3-phosphate dehydrogenase	YP_789580.1 ; WP_003109717.1	PA3584
PA14_17960	2427.41	3.5652	0.0810263	44.0005	0	0	glpK	glycerol kinase	YP_789582.1 ; WP_003092168.1	PA3582
PA14_17980	973.433	3.36206	0.0925101	36.3426	3.43564e-289	1.33761e-286	glpF	glycerol uptake facilitator protein	YP_789583.1 ; WP_003092166.1	PA3581
PA14_17990	378.285	2.2084	0.0993601	22.2262	1.91696e-109	1.72231e-107		hypothetical protein	YP_789584.1 ; WP_003092163.1	PA3580
PA14_18010	921.184	1.96424	0.0626764	31.3393	1.35987e-215	2.1908e-213		glycerol kinase	YP_789585.1 ; WP_003138054.1	PA3579
PA14_18120	1293.83	-3.57794	0.0670369	-53.3727	0	0	mmsA	methylmalonate-semialdehyde dehydrogenase	YP_789595.1 ; WP_003092142.1	PA3570
PA14_18140	306.105	-3.63229	0.130334	-27.8692	6.31299e-171	8.67478e-169	mmsB	3-hydroxyisobutyrate dehydrogenase	YP_789596.1 ; WP_003130016.1	PA3569
PA14_18150	262.133	-1.53656	0.0931698	-16.492	4.18607e-61	1.99565e-59		acetyl-coa synthetase	YP_789597.1 ; WP_003138062.1	PA3568
PA14_18300	1077.87	2.4051	0.086049	27.9504	6.52656e-172	9.24002e-170		nucleotide sugar dehydrogenase	YP_789606.1 ; WP_003117510.1	PA3559
PA14_18670	2163.57	-3.28514	0.0952928	-34.4742	1.95744e-260	4.81325e-258	bfrB	bacterioferritin	YP_789634.1 ; WP_003092078.1	PA3531
PA14_18680	167.691	2.25548	0.163099	13.8289	1.70631e-43	5.61399e-42		hypothetical protein	YP_789635.1 ; WP_003092075.1	PA3530
PA14_19730	253.888	1.60278	0.103026	15.557	1.4271e-54	5.74775e-53		oxidoreductase	YP_789720.1 ; WP_003111019.1	PA3427
PA14_19850	109.24	1.7867	0.14627	12.215	2.58407e-34	6.93839e-33		transcriptional regulator	YP_789727.1 ; WP_003138208.1	PA3420
PA14_21640	231.25	1.60843	0.0999965	16.0849	3.25668e-58	1.44907e-56		short chain dehydrogenase	YP_789877.1 ; WP_003091619.1	PA3277
PA14_21730	591.443	2.15771	0.101666	21.2236	5.78771e-100	4.74389e-98		TonB-dependent receptor	YP_789886.1 ; WP_003091606.1	PA3268
PA14_22130	46.0525	4.34933	0.390331	11.1427	7.77443e-29	1.77181e-27		hypothetical protein	YP_789921.1 ; WP_003138378.1
PA14_22990	1850.53	-2.57195	0.0620924	-41.4214	0	0		ABC sugar transporter permease	YP_789991.1 ; WP_003091471.1	PA3189
PA14_23010	2989.98	-2.22228	0.0511619	-43.4362	0	0	gltK	ABC transporter ATP-binding protein	YP_789993.1 ; WP_003114840.1	PA3187
PA14_23030	1613.72	-2.19515	0.0614314	-35.7335	1.19569e-279	3.9902e-277	oprB	glucose/carbohydrate outer membrane porin OprB precursor	YP_789994.1 ; WP_003116413.1	PA3186
PA14_24170	1883.38	1.65459	0.0484259	34.1675	7.36117e-256	1.63769e-253	fadH1	2,4-dienoyl-CoA reductase	YP_790081.1 ; WP_003091351.1	PA3092
PA14_24790	1197.62	-2.50915	0.0972104	-25.8115	6.58157e-147	7.49977e-145		outer membrane porin	YP_790134.1 ; WP_003091257.1	PA3038
PA14_25080	23356.2	2.06152	0.0765489	26.9307	9.58847e-160	1.21074e-157	fadB	multifunctional fatty acid oxidation complex subunit alpha	YP_790158.1 ; WP_003091204.1	PA3014
PA14_25090	14502	2.14611	0.0544243	39.4329	0	0	fadA	3-ketoacyl-CoA thiolase	YP_790159.1 ; WP_003138585.1	PA3013
PA14_27520	990.559	2.75442	0.0794761	34.6572	3.4804e-263	9.56495e-261		glutathione peroxidase	YP_790347.1 ; WP_003138755.1	PA2826
PA14_31530	1317.48	-1.53083	0.0885502	-17.2877	5.82156e-67	3.12624e-65		acyl-CoA thiolase	YP_790684.1 ; WP_003139052.1	PA2553
PA14_31540	1351.05	-1.51549	0.0789632	-19.1924	4.28781e-82	2.60164e-80		acyl-CoA dehydrogenase	YP_790685.1 ; WP_003139055.1	PA2552
PA14_34960	889.77	-1.83759	0.0874885	-21.0038	6.05757e-98	4.71683e-96		glucose-sensitive porin	YP_790945.1 ; WP_003117825.1
PA14_35060	643.183	2.43455	0.0966056	25.2009	3.91812e-140	4.25708e-138		hypothetical protein	YP_790954.1 ; WP_003139423.1	PA2282
PA14_35800	2.03578	3.80527	1.09823	3.46493	0.000530373	0.00208052		hypothetical protein	YP_791012.1 ; WP_003111048.1
PA14_37250	272.852	-1.72474	0.0881657	-19.5625	3.22932e-85	2.12499e-83		major facilitator transporter	YP_791132.1 ; WP_003088828.1	PA2114
PA14_37260	88.2845	-1.71166	0.163486	-10.4698	1.18908e-25	2.4473e-24		porin	YP_791133.1 ; WP_003139590.1	PA2113
PA14_37640	348.777	2.97391	0.107474	27.671	1.56143e-168	2.08428e-166		hypothetical protein	YP_791161.1 ; WP_003139624.1	PA2078
PA14_37650	602.989	3.82449	0.0992811	38.5218	0	0		hypothetical protein	YP_791162.1 ; WP_003139626.1	PA2077
PA14_38190	23.8462	1.93682	0.308028	6.28782	3.21945e-10	3.1336e-09		hypothetical protein	YP_791203.1 ; WP_003120198.1	PA2036
PA14_38440	1959.06	-1.58679	0.0493956	-32.1241	2.03197e-226	3.79735e-224	gnyD	citronelloyl-CoA dehydrogenase, GnyD	YP_791224.1 ; WP_003088600.1	PA2015
PA14_38460	1020.07	-1.72471	0.0566999	-30.4182	3.16022e-203	4.92152e-201	gnyB	acyl-CoA carboxyltransferase subunit beta	YP_791225.1 ; WP_003100387.1	PA2014
PA14_38470	445.223	-1.895	0.113644	-16.6749	1.9949e-62	9.7085e-61	gnyH	gamma-carboxygeranoyl-CoA hydratase	YP_791226.1 ; WP_003088598.1	PA2013
PA14_39800	77.6113	2.87482	0.188963	15.2136	2.87129e-52	1.09062e-50		ECF subfamily RNA polymerase sigma-70 factor	YP_791327.1 ; WP_003088185.1	PA1912
PA14_43180	218.324	1.92115	0.116914	16.4321	1.12697e-60	5.2652e-59		short chain dehydrogenase	YP_791601.1 ; WP_003140115.1	PA1649
PA14_44311	2384.6	2.42245	0.0971463	24.9361	3.02222e-137	3.20905e-135		hypothetical protein	YP_791693.1 ; WP_003140184.1
PA14_44340	1155.96	-1.88122	0.132926	-14.1524	1.80417e-45	6.15261e-44		cbb3-type cytochrome c oxidase subunit I	YP_791695.1 ; WP_003087322.1	PA1557
PA14_44350	678.924	-2.08743	0.140325	-14.8757	4.74037e-50	1.74386e-48		cbb3-type cytochrome c oxidase subunit II	YP_791696.1 ; WP_003087318.1	PA1556
PA14_44360	1183.93	-2.01841	0.131389	-15.3621	2.93829e-53	1.15359e-51		cytochrome c oxidase, cbb3-type subunit III	YP_791697.1 ; WP_003087308.1	PA1555
PA14_49200	903.579	2.05525	0.105843	19.4179	5.4442e-84	3.53268e-82	oprH	PhoP/Q and low Mg2+ inducible outer membrane prote	YP_792088.1 ; WP_003082431.1	PA1178
PA14_49710	789.128	2.37205	0.0677613	35.006	1.82219e-268	5.32079e-266		chaperone protein HchA	YP_792131.1 ; WP_003140559.1	PA1135
PA14_51410	190.657	-1.52216	0.10283	-14.8027	1.40628e-49	5.01538e-48	pqsC	PqsC	YP_792273.1 ; WP_003108612.1	PA0998
PA14_51610	90.3874	2.04487	0.17155	11.92	9.31385e-33	2.3909e-31		hypothetical protein	YP_792293.1 ; WP_003140763.1
PA14_52240	240.931	1.6217	0.102721	15.7874	3.80038e-56	1.5853e-54		two-component sensor	YP_792346.1 ; WP_003140795.1	PA0930
PA14_52340	241.983	1.88143	0.105301	17.8672	2.1252e-71	1.19626e-69		hypothetical protein	YP_792355.1 ; WP_003086013.1	PA0921
PA14_52800	2436.23	-2.64312	0.0738917	-35.7702	3.20603e-280	1.1522e-277	acsA	acetyl-CoA synthetase	YP_792389.1 ; WP_003110260.1	PA0887
PA14_53050	851.809	-2.37527	0.0693774	-34.237	6.80433e-257	1.58949e-254	aroP2	aromatic amino acid transport protein AroP2	YP_792410.1 ; WP_003085884.1	PA0866
PA14_53400	718.605	2.68266	0.079712	33.6545	2.68369e-248	5.69918e-246		oxidoreductase	YP_792437.1 ; WP_003085824.1	PA0840
PA14_53410	170.775	2.26702	0.120169	18.8653	2.20207e-79	1.30229e-77		transcriptional regulator	YP_792438.1 ; WP_003140857.1	PA0839
PA14_53870	123.894	2.05668	0.152792	13.4606	2.6681e-41	8.47984e-40		hypothetical protein	YP_792480.1 ; WP_003140903.1	PA0802
PA14_54620	1043.81	-2.05011	0.064111	-31.9775	2.24015e-224	3.87628e-222		aldehyde dehydrogenase	YP_792538.1 ; WP_003085501.1	PA0747
PA14_54630	766.64	-2.11485	0.0652638	-32.4047	2.35851e-230	4.59122e-228		acyl-CoA dehydrogenase	YP_792539.1 ; WP_003140948.1	PA0746
PA14_54640	979.45	-1.76641	0.0609129	-28.999	6.77701e-185	9.89443e-183	dspI	DspI	YP_792540.1 ; WP_003085498.1	PA0745
PA14_54660	1305.61	-2.02267	0.0884719	-22.8622	1.10405e-115	1.09747e-113		enoyl-CoA hydratase/isomerase	YP_792541.1 ; WP_003140951.1	PA0744
PA14_54830	319.967	-1.5374	0.138768	-11.079	1.58654e-28	3.56361e-27		transferase	YP_792557.1 ; WP_003085447.1	PA0730
PA14_56670	106.408	1.87535	0.159998	11.721	9.9442e-32	2.48446e-30		hypothetical protein	YP_792702.1 ; WP_003093982.1	PA4357
PA14_56690	317.372	3.51808	0.177209	19.8528	1.04323e-87	7.06373e-86	feoA	ferrous iron transport protein A	YP_792704.1 ; WP_003103819.1	PA4359
PA14_56830	1546.86	1.85563	0.0754199	24.604	1.1458e-133	1.16373e-131	icmP	metalloproteinase outer membrane	YP_792715.1 ; WP_003141251.1	PA4370
PA14_56840	466.774	2.19022	0.0860103	25.4646	4.86311e-143	5.40963e-141		hypothetical protein	YP_792716.1 ; WP_003141253.1	PA4371
PA14_58560	266.745	1.62675	0.103595	15.7031	1.44102e-55	5.95793e-54		oxidoreductase	YP_792858.1 ; WP_003141343.1	PA4513
PA14_58570	951.841	3.08742	0.0826362	37.3616	1.64234e-305	6.97548e-303		outer membrane ferric siderophore receptor	YP_792859.1 ; WP_003116241.1	PA4514
PA14_58580	440.064	1.6891	0.0906553	18.6321	1.76379e-77	1.00493e-75		hydroxylase	YP_792860.1 ; WP_003110338.1	PA4515
PA14_58600	190.45	1.51606	0.123817	12.2444	1.80091e-34	4.89177e-33		hypothetical protein	YP_792861.1 ; WP_003141344.1	PA4516
PA14_59860	1.15708	3.54982	1.28999	2.75182	0.00592654	0.0174693		type III effector Hop protein	YP_792974.1 ; WP_003141512.1
PA14_60070	2.10911	3.88374	1.3297	2.92077	0.00349169	0.0110598		hypothetical protein	YP_792995.1 ; WP_003141533.1
PA14_60700	229.217	-1.54616	0.13687	-11.2966	1.36441e-29	3.15571e-28	ccpR	cytochrome c551 peroxidase	YP_793046.1 ; WP_003094815.1	PA4587
PA14_60850	74.7633	1.51211	0.15475	9.77129	1.49535e-22	2.6974e-21	mexC	multidrug efflux RND membrane fusion protein	YP_793058.1 ; WP_003141574.1	PA4599
PA14_61850	1323.85	2.31412	0.0720845	32.1029	4.02121e-226	7.22581e-224		TonB-dependent receptor	YP_793137.1 ; WP_003141628.1	PA4675
PA14_62000	1450.09	1.93117	0.0559452	34.519	4.15514e-261	1.07849e-258	hitA	ferric iron-binding periplasmic protein HitA	YP_793149.1 ; WP_003095046.1	PA4687
PA14_63110	326.265	2.69674	0.122371	22.0374	1.26151e-107	1.11204e-105		S-adenosylmethionine decarboxylase	YP_793237.1 ; WP_003095236.1	PA4773
PA14_63120	721.665	3.37261	0.105541	31.9555	4.52463e-224	7.54967e-222		hypothetical protein	YP_793238.1 ; WP_004365393.1	PA4774
PA14_63130	296.373	2.58976	0.138802	18.6579	1.08912e-77	6.36048e-76		hypothetical protein	YP_793239.1 ; WP_004365394.1
PA14_63150	211.683	1.51936	0.132589	11.4592	2.11495e-30	5.0672e-29	pmrA	two-component response regulator	YP_793240.1 ; WP_003102236.1	PA4776
PA14_63160	248.871	1.51698	0.0891867	17.009	7.04363e-65	3.61624e-63	pmrB	PmrB: two-component regulator system signal sensor kinase PmrB	YP_793241.1 ; WP_003111296.1	PA4777
PA14_63220	143.33	3.08904	0.165756	18.636	1.63916e-77	9.45453e-76		hypothetical protein	YP_793246.1 ; WP_003102243.1	PA4782
PA14_68360	9028.49	-2.07747	0.0496067	-41.8787	0	0		beta-ketoacyl synthase	YP_793645.1 ; WP_003141898.1	PA5174
PA14_68900	653.753	2.20967	0.0992929	22.254	1.03091e-109	9.44398e-108		iron ABC transporter substrate-binding protein	YP_793689.1 ; WP_003096289.1	PA5217
PA14_69110	1155.94	1.874	0.0575258	32.5766	8.79309e-233	1.78614e-230		oxidoreductase	YP_793706.1 ; WP_003096329.1	PA5234
PA14_69130	762.006	1.76838	0.0683104	25.8874	9.23712e-148	1.0789e-145	glpT	sn-glycerol-3-phosphate transporter	YP_793707.1 ; WP_003096330.1	PA5235
PA14_70600	1003.08	-1.9594	0.120076	-16.3179	7.36182e-60	3.40539e-58		HU family DNA-binding protein	YP_793822.1 ; WP_003096630.1	PA5348
PA14_71070	626.82	-1.81438	0.0730142	-24.8496	2.6098e-136	2.70955e-134		AraC family transcriptional regulator	YP_793854.1 ; WP_003096699.1	PA5380
PA14_71630	938.277	-1.71201	0.11439	-14.9664	1.21718e-50	4.54933e-49	adhA	alcohol dehydrogenase	YP_793902.1 ; WP_003142085.1	PA5427
PA14_72970	794.232	2.17081	0.0799467	27.1533	2.31694e-162	3.00687e-160	tonB	TonB protein	YP_794009.1 ; WP_003142155.1	PA5531

## Sheet: Overexpressed
PA14	UVA12907	UVA29272	UVA32920	UVA34914	UVA37832	UVA51075	UVA55009
PA14_01300	PA14_00280	PA14_02060	PA14_00620	PA14_00570	PA14_00590	PA14_01290	PA14_06600
PA14_01310	PA14_00510	PA14_03590	PA14_03590	PA14_00580	PA14_00620	PA14_01300	PA14_06640
PA14_01380	PA14_00580	PA14_03610	PA14_03610	PA14_00590	PA14_01730	PA14_01310	PA14_09210
PA14_02060	PA14_00820	PA14_04790	PA14_03700	PA14_00620	PA14_02520	PA14_01340	PA14_16790
PA14_03590	PA14_00890	PA14_04810	PA14_04060	PA14_02060	PA14_02530	PA14_03590	PA14_16800
PA14_03610	PA14_00900	PA14_06600	PA14_04290	PA14_03590	PA14_03590	PA14_03700	PA14_17930
PA14_04060	PA14_00925	PA14_06620	PA14_04780	PA14_03610	PA14_03610	PA14_03710	PA14_17960
PA14_04780	PA14_00940	PA14_06640	PA14_06600	PA14_04060	PA14_03680	PA14_06230	PA14_17980
PA14_05770	PA14_00960	PA14_09150	PA14_06620	PA14_04290	PA14_03700	PA14_06620	PA14_17990
PA14_06620	PA14_00990	PA14_10410	PA14_06640	PA14_04780	PA14_04610	PA14_06640	PA14_18010
PA14_06640	PA14_01010	PA14_11990	PA14_09150	PA14_06600	PA14_06600	PA14_09950	PA14_18300
PA14_10230	PA14_01020	PA14_13070	PA14_10540	PA14_06620	PA14_06620	PA14_10410	PA14_18680
PA14_10240	PA14_01030	PA14_13260	PA14_13070	PA14_06640	PA14_06640	PA14_11280	PA14_19730
PA14_13750	PA14_01040	PA14_13290	PA14_13090	PA14_07850	PA14_06650	PA14_11290	PA14_19850
PA14_13770	PA14_01110	PA14_13300	PA14_15970	PA14_08740	PA14_06670	PA14_11310	PA14_21640
PA14_13780	PA14_01540	PA14_13430	PA14_15990	PA14_09000	PA14_06720	PA14_11320	PA14_21730
PA14_13800	PA14_01730	PA14_13720	PA14_16800	PA14_11790	PA14_06750	PA14_12920	PA14_22130
PA14_13810	PA14_02520	PA14_13770	PA14_17060	PA14_13070	PA14_06860	PA14_12940	PA14_24170
PA14_13830	PA14_03590	PA14_13780	PA14_17400	PA14_13090	PA14_06890	PA14_15830	PA14_25080
PA14_13840	PA14_03610	PA14_13800	PA14_17490	PA14_14060	PA14_07070	PA14_17700	PA14_25090
PA14_14420	PA14_06620	PA14_14420	PA14_17930	PA14_15780	PA14_07550	PA14_17720	PA14_27520
PA14_17960	PA14_06640	PA14_15790	PA14_17960	PA14_15790	PA14_08720	PA14_17930	PA14_35060
PA14_18640	PA14_06650	PA14_15810	PA14_17980	PA14_15810	PA14_08740	PA14_17960	PA14_35800
PA14_18670	PA14_06670	PA14_15830	PA14_18090	PA14_17960	PA14_08750	PA14_17980	PA14_37640
PA14_19430	PA14_06720	PA14_16800	PA14_18300	PA14_17980	PA14_08850	PA14_17990	PA14_37650
PA14_19730	PA14_06750	PA14_17960	PA14_19270	PA14_18300	PA14_08860	PA14_18300	PA14_38190
PA14_19850	PA14_06770	PA14_17980	PA14_19320	PA14_18640	PA14_08880	PA14_19270	PA14_39800
PA14_21640	PA14_06790	PA14_18300	PA14_19430	PA14_19270	PA14_08890	PA14_19490	PA14_43180
PA14_22330	PA14_06800	PA14_18640	PA14_19730	PA14_19430	PA14_08900	PA14_19530	PA14_44311
PA14_22570	PA14_06810	PA14_19270	PA14_19810	PA14_19730	PA14_08910	PA14_19540	PA14_49200
PA14_23530	PA14_06860	PA14_19430	PA14_19830	PA14_19810	PA14_08920	PA14_19560	PA14_49710
PA14_24170	PA14_06890	PA14_19730	PA14_19850	PA14_19830	PA14_08940	PA14_19570	PA14_51610
PA14_24290	PA14_07070	PA14_19810	PA14_20270	PA14_19850	PA14_08950	PA14_19590	PA14_52240
PA14_24300	PA14_09680	PA14_19830	PA14_21370	PA14_20270	PA14_08960	PA14_19730	PA14_52340
PA14_25840	PA14_09810	PA14_19850	PA14_21640	PA14_21640	PA14_08970	PA14_19850	PA14_53400
PA14_27090	PA14_11270	PA14_20270	PA14_22330	PA14_22330	PA14_08980	PA14_21640	PA14_53410
PA14_27100	PA14_13260	PA14_21640	PA14_22560	PA14_23530	PA14_09030	PA14_22330	PA14_53870
PA14_29040	PA14_13290	PA14_22330	PA14_22700	PA14_24170	PA14_09040	PA14_24170	PA14_56670
PA14_29050	PA14_13300	PA14_23530	PA14_23530	PA14_24290	PA14_09810	PA14_24290	PA14_56690
PA14_30050	PA14_13720	PA14_24170	PA14_24170	PA14_24300	PA14_10220	PA14_24300	PA14_56830
PA14_31580	PA14_13730	PA14_24310	PA14_24290	PA14_24790	PA14_10500	PA14_25080	PA14_56840
PA14_35320	PA14_13750	PA14_24330	PA14_24300	PA14_24960	PA14_10540	PA14_25090	PA14_58560
PA14_35330	PA14_13770	PA14_24790	PA14_24790	PA14_25080	PA14_11270	PA14_26340	PA14_58570
PA14_35340	PA14_13780	PA14_25840	PA14_24940	PA14_25090	PA14_12360	PA14_28380	PA14_58580
PA14_36010	PA14_13800	PA14_27090	PA14_24950	PA14_25840	PA14_13070	PA14_28390	PA14_58600
PA14_36020	PA14_13810	PA14_27100	PA14_25080	PA14_27090	PA14_13090	PA14_29050	PA14_59860
PA14_37650	PA14_13830	PA14_28380	PA14_25840	PA14_27100	PA14_13290	PA14_31580	PA14_60070
PA14_38840	PA14_13840	PA14_28390	PA14_25980	PA14_28380	PA14_13300	PA14_33070	PA14_60850
PA14_38850	PA14_13850	PA14_29640	PA14_27090	PA14_28390	PA14_13720	PA14_33080	PA14_61850
PA14_38860	PA14_13860	PA14_29650	PA14_27100	PA14_28400	PA14_13730	PA14_34170	PA14_62000
PA14_38880	PA14_15180	PA14_31580	PA14_28380	PA14_29050	PA14_13750	PA14_35060	PA14_63110
PA14_39960	PA14_15200	PA14_35290	PA14_28390	PA14_30030	PA14_13770	PA14_35290	PA14_63120
PA14_39990	PA14_16290	PA14_35300	PA14_29050	PA14_31580	PA14_13780	PA14_35300	PA14_63130
PA14_40010	PA14_16790	PA14_35320	PA14_31580	PA14_31800	PA14_13800	PA14_35320	PA14_63150
PA14_43180	PA14_16800	PA14_35330	PA14_33010	PA14_34250	PA14_13810	PA14_35330	PA14_63160
PA14_44370	PA14_17000	PA14_35340	PA14_34740	PA14_35320	PA14_13830	PA14_35340	PA14_63220
PA14_44510	PA14_17580	PA14_35370	PA14_35270	PA14_35330	PA14_13840	PA14_35370	PA14_68900
PA14_44560	PA14_17930	PA14_36010	PA14_35290	PA14_35340	PA14_13850	PA14_37640	PA14_69110
PA14_44700	PA14_17980	PA14_37380	PA14_35340	PA14_35370	PA14_14630	PA14_37650	PA14_69130
PA14_44950	PA14_18090	PA14_38850	PA14_38395	PA14_37250	PA14_14650	PA14_39620	PA14_72970
PA14_47920	PA14_18100	PA14_38860	PA14_38850	PA14_37260	PA14_15790	PA14_43180
PA14_48000	PA14_19380	PA14_38880	PA14_38860	PA14_37380	PA14_15810	PA14_44311
PA14_48530	PA14_19650	PA14_40880	PA14_38880	PA14_38395	PA14_15980	PA14_44360
PA14_48600	PA14_19680	PA14_44311	PA14_39990	PA14_38850	PA14_15990	PA14_46900
PA14_49050	PA14_19730	PA14_44510	PA14_40010	PA14_38860	PA14_16000	PA14_49050
PA14_53400	PA14_19850	PA14_44700	PA14_40020	PA14_38880	PA14_16530	PA14_49200
PA14_53410	PA14_20150	PA14_47430	PA14_40040	PA14_40890	PA14_16790	PA14_53400
PA14_53530	PA14_20170	PA14_49260	PA14_40770	PA14_41280	PA14_16800	PA14_53410
PA14_53540	PA14_20230	PA14_52340	PA14_41420	PA14_41420	PA14_17060	PA14_54180
PA14_54700	PA14_20890	PA14_52380	PA14_41430	PA14_41470	PA14_17070	PA14_54190
PA14_56780	PA14_20900	PA14_53360	PA14_41470	PA14_43180	PA14_17490	PA14_59550
PA14_58500	PA14_20920	PA14_53400	PA14_43180	PA14_43190	PA14_17580	PA14_60710
PA14_59630	PA14_20940	PA14_53410	PA14_43810	PA14_44030	PA14_17930	PA14_60850
PA14_60730	PA14_20950	PA14_53530	PA14_44030	PA14_44311	PA14_17960	PA14_63110
PA14_60750	PA14_20960	PA14_53540	PA14_44311	PA14_44340	PA14_17980	PA14_63120
PA14_60820	PA14_21220	PA14_54700	PA14_44340	PA14_44350	PA14_18010	PA14_63220
PA14_60830	PA14_21260	PA14_56300	PA14_44350	PA14_44360	PA14_18090	PA14_63910
PA14_60850	PA14_21630	PA14_56780	PA14_44360	PA14_44370	PA14_18610	PA14_63960
PA14_63110	PA14_24170	PA14_57590	PA14_44370	PA14_44380	PA14_18640	PA14_63970
PA14_63120	PA14_25180	PA14_57650	PA14_44380	PA14_44560	PA14_18660	PA14_66350
PA14_63220	PA14_25840	PA14_60400	PA14_44700	PA14_44700	PA14_18670	PA14_66560
PA14_63570	PA14_26130	PA14_60490	PA14_49200	PA14_46320	PA14_19320	PA14_66570
PA14_63580	PA14_27370	PA14_60700	PA14_52340	PA14_46900	PA14_19380	PA14_69130
PA14_63620	PA14_28410	PA14_60710	PA14_52380	PA14_47920	PA14_19430	PA14_70650
PA14_63780	PA14_28500	PA14_60750	PA14_53340	PA14_48530	PA14_19450	PA14_70670
PA14_64260	PA14_29040	PA14_60810	PA14_53360	PA14_48600	PA14_19530	PA14_70680
PA14_64520	PA14_29050	PA14_60820	PA14_53400	PA14_49200	PA14_19540	PA14_70980
PA14_64530	PA14_29640	PA14_60830	PA14_53530	PA14_52340	PA14_19560	PA14_71060
PA14_66040	PA14_29650	PA14_60850	PA14_53540	PA14_52800	PA14_19570	PA14_71240
PA14_66050	PA14_29680	PA14_61260	PA14_53970	PA14_53050	PA14_19590	PA14_71250
PA14_66350	PA14_31330	PA14_63120	PA14_54690	PA14_53360	PA14_19730	PA14_71260
PA14_69110	PA14_31580	PA14_63220	PA14_54700	PA14_53400	PA14_19810	PA14_71280
PA14_70670	PA14_35060	PA14_63580	PA14_56300	PA14_53530	PA14_19830	PA14_71300
PA14_70680	PA14_35290	PA14_64520	PA14_56780	PA14_53540	PA14_19850	PA14_71310
PA14_70940	PA14_35830	PA14_64530	PA14_57540	PA14_54040	PA14_20150	PA14_71400
PA14_70950	PA14_37070	PA14_66350	PA14_57590	PA14_54150	PA14_20260	PA14_71410
PA14_70970	PA14_37080	PA14_66560	PA14_57650	PA14_54170	PA14_20270	PA14_71420
PA14_70980	PA14_37170	PA14_66570	PA14_57710	PA14_54690	PA14_20890	PA14_71470
PA14_71060	PA14_37640	PA14_67860	PA14_57720	PA14_54700	PA14_20900	PA14_71490
PA14_71240	PA14_37650	PA14_69110	PA14_58410	PA14_56300	PA14_21220	PA14_71510
PA14_71250	PA14_39690	PA14_70940	PA14_58450	PA14_57540	PA14_21260	PA14_71530
PA14_71260	PA14_39700	PA14_70950	PA14_60700	PA14_57640	PA14_21640	PA14_71560
PA14_71280	PA14_40650	PA14_70980	PA14_60710	PA14_60700	PA14_22700	PA14_71820
PA14_71300	PA14_41420	PA14_71060	PA14_60730	PA14_60710	PA14_22880	PA14_72980
PA14_71310	PA14_41950	PA14_71240	PA14_60750	PA14_60730	PA14_22910	PA14_72990
PA14_71410	PA14_41960	PA14_71250	PA14_60850	PA14_60750	PA14_22930	PA14_73000
PA14_71420	PA14_41970	PA14_71260	PA14_61770	PA14_60850	PA14_22940	PA14_73020
PA14_71460	PA14_42860	PA14_71280	PA14_61780	PA14_60890	PA14_22960	PA14_73030
PA14_71470	PA14_43180	PA14_71300	PA14_63110	PA14_61780	PA14_22980	PA14_73050
PA14_71490	PA14_44340	PA14_71310	PA14_63120	PA14_63080	PA14_22990	PA14_73070
PA14_71510	PA14_44350	PA14_71400	PA14_63220	PA14_63090	PA14_23010
PA14_71530	PA14_44360	PA14_71410	PA14_63550	PA14_63100	PA14_23030
PA14_71560	PA14_44420	PA14_71420	PA14_63570	PA14_63110	PA14_23070
	PA14_44470	PA14_71470	PA14_63580	PA14_63120	PA14_23090
	PA14_44520	PA14_71490	PA14_63605	PA14_63220	PA14_23530
	PA14_45970	PA14_71510	PA14_63620	PA14_63580	PA14_24170
	PA14_46150	PA14_71530	PA14_63770	PA14_63620	PA14_24290
	PA14_46160	PA14_71560	PA14_63780	PA14_65150	PA14_24300
	PA14_46900	PA14_71820	PA14_63800	PA14_65160	PA14_24940
	PA14_48400		PA14_64520	PA14_65170	PA14_24950
	PA14_48830		PA14_64890	PA14_65920	PA14_24960
	PA14_49200		PA14_64990	PA14_66040	PA14_25080
	PA14_49690		PA14_65150	PA14_66050	PA14_25090
	PA14_49850		PA14_65160	PA14_66350	PA14_25840
	PA14_49860		PA14_65170	PA14_66560	PA14_26340
	PA14_53400		PA14_65180	PA14_66570	PA14_26420
	PA14_53410		PA14_65920	PA14_67860	PA14_27370
	PA14_53450		PA14_66570	PA14_68580	PA14_28500
	PA14_56540		PA14_67010	PA14_69110	PA14_29050
	PA14_56550		PA14_69110	PA14_70670	PA14_29650
	PA14_56560		PA14_69870	PA14_70680	PA14_31160
	PA14_56620		PA14_69970	PA14_70940	PA14_31580
	PA14_56640		PA14_70180	PA14_70950	PA14_32985
	PA14_56670		PA14_70340	PA14_70980	PA14_33000
	PA14_56690		PA14_70640	PA14_71060	PA14_33010
	PA14_56750		PA14_70680	PA14_71240	PA14_34250
	PA14_60490		PA14_70940	PA14_71250	PA14_34490
	PA14_60560		PA14_70950	PA14_71260	PA14_34610
	PA14_60700		PA14_70970	PA14_71280	PA14_34630
	PA14_61000		PA14_70980	PA14_71300	PA14_34640
	PA14_63770		PA14_71000	PA14_71310	PA14_34660
	PA14_64530		PA14_71020	PA14_71400	PA14_34740
	PA14_64650		PA14_71030	PA14_71410	PA14_34880
	PA14_66350		PA14_71060	PA14_71420	PA14_34960
	PA14_66460		PA14_71070	PA14_71460	PA14_35060
	PA14_68110		PA14_71080	PA14_71470	PA14_35340
	PA14_68120		PA14_71150	PA14_71490	PA14_36200
	PA14_68300		PA14_71160	PA14_71510	PA14_36220
	PA14_68330		PA14_71240	PA14_71530	PA14_37060
	PA14_68340		PA14_71250	PA14_71560	PA14_37070
	PA14_69990		PA14_71260	PA14_71820	PA14_37080
	PA14_70010		PA14_71280	PA14_71890	PA14_37090
	PA14_70950		PA14_71300		PA14_37170
	PA14_70970		PA14_71310		PA14_37250
	PA14_71630		PA14_71400		PA14_37270
	PA14_71740		PA14_71410		PA14_37640
	PA14_71820		PA14_71420		PA14_37650
	PA14_71900		PA14_71460		PA14_38850
	PA14_72260		PA14_71470		PA14_38860
			PA14_71490		PA14_38880
			PA14_71510		PA14_39690
			PA14_71530		PA14_39700
			PA14_71560		PA14_40770
			PA14_71820		PA14_40880
					PA14_40890
					PA14_41420
					PA14_41470
					PA14_41650
					PA14_41960
					PA14_41970
					PA14_42860
					PA14_43180
					PA14_43190
					PA14_43200
					PA14_43850
					PA14_44030
					PA14_44340
					PA14_44350
					PA14_44360
					PA14_44420
					PA14_44430
					PA14_44470
					PA14_45970
					PA14_46160
					PA14_46320
					PA14_46330
					PA14_46900
					PA14_48400
					PA14_48830
					PA14_49130
					PA14_49200
					PA14_52340
					PA14_53400
					PA14_53410
					PA14_54110
					PA14_54150
					PA14_54170
					PA14_55770
					PA14_56300
					PA14_56540
					PA14_56560
					PA14_56670
					PA14_56690
					PA14_56750
					PA14_56780
					PA14_57540
					PA14_57590
					PA14_57650
					PA14_57710
					PA14_60190
					PA14_60490
					PA14_60560
					PA14_60700
					PA14_60710
					PA14_60890
					PA14_61000
					PA14_61770
					PA14_61780
					PA14_61820
					PA14_62960
					PA14_62970
					PA14_62990
					PA14_63090
					PA14_63100
					PA14_63550
					PA14_63570
					PA14_63580
					PA14_64200
					PA14_64220
					PA14_64520
					PA14_65150
					PA14_65160
					PA14_65170
					PA14_65180
					PA14_66350
					PA14_66460
					PA14_66560
					PA14_66570
					PA14_66750
					PA14_66770
					PA14_67010
					PA14_67560
					PA14_67580
					PA14_67860
					PA14_68710
					PA14_68720
					PA14_69070
					PA14_69110
					PA14_70510
					PA14_70650
					PA14_70670
					PA14_70680
					PA14_70950
					PA14_70970
					PA14_70980
					PA14_71100
					PA14_71250
					PA14_71260
					PA14_71410
					PA14_71420
					PA14_71460
					PA14_71470
					PA14_71490
					PA14_71510
					PA14_71630
					PA14_71820
					PA14_72260
					PA14_73410

[truncated: 1 more sheets: Underexpressed]
