# Supplementary material for: Mucin-induced metabolic reprogramming in Pseudomonas aeruginosa clinical isolates
Source: mSystems. 2026 Jul 2;11(7):e00580-26. doi: 10.1128/msystems.00580-26 (PMC13387015; doi:10.1128/msystems.00580-26)
Supplement: Information S3 — Differentially expressed genes among the unmapped genes. [file msystems.00580-26-s0003.xlsx]

## Sheet: UVA12907
CDS	baseMean	log2FoldChange	lfcSE	stat	pvalue	padj	uniprot hit	Name	Organism	Gene Name	KEGG KO
TRINITY_DN108_c0_g2	128.151	1.55882	0.133019	11.7187	1.02208e-31	3.47064e-30	sp|B7V3B1|MSRA_PSEA8	Peptide methionine sulfoxide reductase MsrA	Pseudomonas aeruginosa (strain LESB58)	msrA	K07304
TRINITY_DN117_c1_g1	50.5907	-3.12446	0.264204	-11.826	2.86601e-32	1.06588e-30	sp|Q03024|APRD_PSEAE	Alkaline protease secretion ATP-binding protein AprD	Pseudomonas aeruginosa (strain ATCC 15692 / DSM 22644 / CIP 104116 / JCM 14847 / LMG 12228 / 1C / PRS 101 / PAO1)	aprD	K12536
TRINITY_DN120_c0_g2	106.447	6.55743	0.472805	13.8692	9.73648e-44	5.84938e-42	sp|Q59647|NORB_PSEAE	Nitric oxide reductase subunit B	Pseudomonas aeruginosa (strain ATCC 15692 / DSM 22644 / CIP 104116 / JCM 14847 / LMG 12228 / 1C / PRS 101 / PAO1)	norB	K04561
TRINITY_DN132_c0_g1	58.3637	-1.55473	0.229151	-6.78473	1.16306e-11	1.41929e-10	sp|Q9I1H0|AMBB_PSEAE	AMB antimetabolite synthase AmbB	Pseudomonas aeruginosa (strain ATCC 15692 / DSM 22644 / CIP 104116 / JCM 14847 / LMG 12228 / 1C / PRS 101 / PAO1)	ambB	K25233
TRINITY_DN132_c0_g3	108.076	-2.02733	0.16045	-12.6353	1.34852e-36	5.54312e-35	sp|Q9I1H3|AMBE_PSEAE	AMB antimetabolite synthase AmbE	Pseudomonas aeruginosa (strain ATCC 15692 / DSM 22644 / CIP 104116 / JCM 14847 / LMG 12228 / 1C / PRS 101 / PAO1)	ambE	K25234
TRINITY_DN134_c17_g1	83.7717	-2.45203	0.41306	-5.93624	2.91624e-09	2.77755e-08	sp|P55604|Y4OS_SINFN	Uncharacterized ABC transporter ATP-binding protein y4oS	Sinorhizobium fredii (strain NBRC 101917 / NGR234)	NGR_a02170	K10112
TRINITY_DN134_c18_g1	192.774	-2.44137	0.384592	-6.34795	2.18207e-10	2.33452e-09	sp|Q92KZ7|SP39_RHIME	Probable sugar-binding periplasmic protein	Rhizobium meliloti (strain 1021)	R03301	K17315
TRINITY_DN134_c2_g2	55.0388	-2.24856	0.195736	-11.4877	1.52057e-30	4.94819e-29	sp|Q92KZ7|SP39_RHIME	Probable sugar-binding periplasmic protein	Rhizobium meliloti (strain 1021)	R03301	K17315
TRINITY_DN134_c2_g3	144.781	-1.73758	0.132934	-13.071	4.82003e-39	2.35278e-37	sp|Q51485|PORB_PSEAE	Porin B	Pseudomonas aeruginosa (strain ATCC 15692 / DSM 22644 / CIP 104116 / JCM 14847 / LMG 12228 / 1C / PRS 101 / PAO1)	oprB	K07267
TRINITY_DN140_c0_g2	27.7917	-2.29161	0.284003	-8.06897	7.08946e-16	1.23042e-14	sp|Q9I2N2|MODA_PSEAE	Tungstate/molybdate/chromate-binding protein ModA	Pseudomonas aeruginosa (strain ATCC 15692 / DSM 22644 / CIP 104116 / JCM 14847 / LMG 12228 / 1C / PRS 101 / PAO1)	modA	K02020
TRINITY_DN147_c0_g1	315.918	-1.58127	0.11708	-13.5059	1.44366e-41	7.51667e-40	sp|Q02RJ6|ELAS_PSEAB	Elastase	Pseudomonas aeruginosa (strain UCBPP-PA14)	lasB	K01399
TRINITY_DN148_c0_g2	421.647	-2.70592	0.113553	-23.8295	1.65056e-125	1.28909e-122	sp|Q9HWK6|LYSC_PSEAE	Lysyl endopeptidase	Pseudomonas aeruginosa (strain ATCC 15692 / DSM 22644 / CIP 104116 / JCM 14847 / LMG 12228 / 1C / PRS 101 / PAO1)	prpL	K01337
TRINITY_DN148_c0_g3	517.253	-2.4167	0.194488	-12.426	1.88945e-35	7.3783e-34	sp|P0A9L5|PPIC_ECOLI	Peptidyl-prolyl cis-trans isomerase C	Escherichia coli (strain K12)	ppiC	K03769
TRINITY_DN150_c0_g2	107.962	-2.36205	0.292268	-8.08181	6.38107e-16	1.13264e-14	sp|P14789|LASA_PSEAE	Protease LasA	Pseudomonas aeruginosa (strain ATCC 15692 / DSM 22644 / CIP 104116 / JCM 14847 / LMG 12228 / 1C / PRS 101 / PAO1)	lasA	K08642
TRINITY_DN173_c0_g1	137.311	-1.71882	0.125632	-13.6814	1.3121e-42	7.31964e-41	sp|Q9I587|FUMC1_PSEAE	Fumarate hydratase class II 1	Pseudomonas aeruginosa (strain ATCC 15692 / DSM 22644 / CIP 104116 / JCM 14847 / LMG 12228 / 1C / PRS 101 / PAO1)	fumC1	K01679
TRINITY_DN1_c27_g1	93.8322	1.99274	0.174261	11.4354	2.7822e-30	8.69158e-29	sp|Q9HZP5|ETFD_PSEAE	Electron transfer flavoprotein-ubiquinone oxidoreductase	Pseudomonas aeruginosa (strain ATCC 15692 / DSM 22644 / CIP 104116 / JCM 14847 / LMG 12228 / 1C / PRS 101 / PAO1)	PA2953	K00311
TRINITY_DN1_c2_g10	46.3245	-3.73026	0.729558	-5.11304	3.17012e-07	2.27144e-06	sp|Q51404|FUMC2_PSEAE	Fumarate hydratase class II 2	Pseudomonas aeruginosa (strain ATCC 15692 / DSM 22644 / CIP 104116 / JCM 14847 / LMG 12228 / 1C / PRS 101 / PAO1)	fumC2	K01679
TRINITY_DN1_c2_g11	118.501	-4.9167	0.300849	-16.3428	4.89898e-60	7.6522e-58	sp|Q51404|FUMC2_PSEAE	Fumarate hydratase class II 2	Pseudomonas aeruginosa (strain ATCC 15692 / DSM 22644 / CIP 104116 / JCM 14847 / LMG 12228 / 1C / PRS 101 / PAO1)	fumC2	K01679
TRINITY_DN1_c2_g15	108.417	-5.57821	0.34469	-16.1833	6.61776e-59	8.61412e-57	sp|P53652|SODM_PSEAE	Superoxide dismutase [Mn]	Pseudomonas aeruginosa (strain ATCC 15692 / DSM 22644 / CIP 104116 / JCM 14847 / LMG 12228 / 1C / PRS 101 / PAO1)	sodA	K04564
TRINITY_DN1_c65_g1	79.7776	2.02288	0.304743	6.63797	3.18038e-11	3.65276e-10	sp|Q9HZP5|ETFD_PSEAE	Electron transfer flavoprotein-ubiquinone oxidoreductase	Pseudomonas aeruginosa (strain ATCC 15692 / DSM 22644 / CIP 104116 / JCM 14847 / LMG 12228 / 1C / PRS 101 / PAO1)	PA2953	K00311
TRINITY_DN200_c0_g1	2029.45	-3.2645	0.210151	-15.534	2.04086e-54	1.99239e-52	sp|Q9I194|PVDQ_PSEAE	Acyl-homoserine lactone acylase PvdQ	Pseudomonas aeruginosa (strain ATCC 15692 / DSM 22644 / CIP 104116 / JCM 14847 / LMG 12228 / 1C / PRS 101 / PAO1)	pvdQ	K07116
TRINITY_DN201_c0_g2	51.5787	1.5156	0.232937	6.50649	7.69287e-11	8.58304e-10	sp|Q9I3F6|AER_PSEAE	Methyl-accepting chemotaxis protein Aer	Pseudomonas aeruginosa (strain ATCC 15692 / DSM 22644 / CIP 104116 / JCM 14847 / LMG 12228 / 1C / PRS 101 / PAO1)	aer	K03776
TRINITY_DN205_c0_g14	515.335	2.07055	0.0871273	23.7647	7.74773e-125	3.02549e-122	sp|P08308|OTCC_PSEAE	Ornithine carbamoyltransferase, catabolic	Pseudomonas aeruginosa (strain ATCC 15692 / DSM 22644 / CIP 104116 / JCM 14847 / LMG 12228 / 1C / PRS 101 / PAO1)	arcB	K00611
TRINITY_DN205_c0_g16	216.433	1.93872	0.11861	16.3454	4.69456e-60	7.6522e-58	sp|P13981|ARCA_PSEAE	Arginine deiminase	Pseudomonas aeruginosa (strain ATCC 15692 / DSM 22644 / CIP 104116 / JCM 14847 / LMG 12228 / 1C / PRS 101 / PAO1)	arcA	K01478
TRINITY_DN205_c0_g19	119.614	-1.58101	0.243535	-6.49193	8.47442e-11	9.32186e-10	sp|Q9I1L9|DLDH1_PSEAE	Dihydrolipoyl dehydrogenase	Pseudomonas aeruginosa (strain ATCC 15692 / DSM 22644 / CIP 104116 / JCM 14847 / LMG 12228 / 1C / PRS 101 / PAO1)	lpdV	K00382
TRINITY_DN205_c0_g4	268.868	1.66429	0.108632	15.3206	5.57422e-53	4.35346e-51	sp|P13982|ARCC_PSEAE	Carbamate kinase	Pseudomonas aeruginosa (strain ATCC 15692 / DSM 22644 / CIP 104116 / JCM 14847 / LMG 12228 / 1C / PRS 101 / PAO1)	arcC	K00926
TRINITY_DN205_c0_g5	32.7028	-1.55711	0.233847	-6.65868	2.76293e-11	3.26946e-10	sp|Q9HWA4|PPRB_PSEAE	Two-component response regulator PprB	Pseudomonas aeruginosa (strain ATCC 15692 / DSM 22644 / CIP 104116 / JCM 14847 / LMG 12228 / 1C / PRS 101 / PAO1)	pprB	K27077
TRINITY_DN205_c0_g6	41.7017	-1.54834	0.210178	-7.36679	1.74791e-13	2.43772e-12	sp|P9WQ25|GLGX_MYCTU	Glycogen operon protein GlgX homolog	Mycobacterium tuberculosis (strain ATCC 25618 / H37Rv)	glgX	K01214
TRINITY_DN205_c33_g1	22.6589	-3.75652	1.05488	-3.56108	0.00036933	0.00152617	sp|Q9HWA1|Y4299_PSEAE	TPR repeat-containing protein PA4299	Pseudomonas aeruginosa (strain ATCC 15692 / DSM 22644 / CIP 104116 / JCM 14847 / LMG 12228 / 1C / PRS 101 / PAO1)	PA4299	K27079
TRINITY_DN205_c3_g3	25.2299	1.72686	0.277631	6.21997	4.97251e-10	4.97888e-09	sp|Q709F0|ACD11_HUMAN	Acyl-CoA dehydrogenase family member 11	Homo sapiens	ACAD11	K11730
TRINITY_DN205_c7_g1	39.0383	-2.63213	0.257997	-10.2021	1.93935e-24	4.88591e-23	sp|P55702|Y4XJ_SINFN	Uncharacterized protein y4xJ	Sinorhizobium fredii (strain NBRC 101917 / NGR234)	NGR_a00790	K02280
TRINITY_DN2073_c0_g1	506.629	-2.39692	0.226223	-10.5954	3.13135e-26	8.43305e-25	sp|P32722|PORD_PSEAE	Porin D	Pseudomonas aeruginosa (strain ATCC 15692 / DSM 22644 / CIP 104116 / JCM 14847 / LMG 12228 / 1C / PRS 101 / PAO1)	oprD	K18093
TRINITY_DN209_c0_g1	78.9167	-1.8233	0.24905	-7.321	2.46126e-13	3.31675e-12	sp|Q9I1V0|GLGA_PSEAE	Glycogen synthase	Pseudomonas aeruginosa (strain ATCC 15692 / DSM 22644 / CIP 104116 / JCM 14847 / LMG 12228 / 1C / PRS 101 / PAO1)	glgA	K00703
TRINITY_DN22_c0_g4	92.2073	-1.76646	0.335588	-5.26379	1.41117e-07	1.09121e-06	sp|Q9I3S1|BDLA_PSEAE	Biofilm dispersion protein BdlA	Pseudomonas aeruginosa (strain ATCC 15692 / DSM 22644 / CIP 104116 / JCM 14847 / LMG 12228 / 1C / PRS 101 / PAO1)	bdlA	K03406
TRINITY_DN22_c18_g1	108.203	1.6051	0.297271	5.39945	6.68453e-08	5.38208e-07	sp|Q59643|HEM2_PSEAE	Delta-aminolevulinic acid dehydratase	Pseudomonas aeruginosa (strain ATCC 15692 / DSM 22644 / CIP 104116 / JCM 14847 / LMG 12228 / 1C / PRS 101 / PAO1)	hemB	K01698
TRINITY_DN22_c1_g15	90.9568	-2.07763	0.1761	-11.7981	3.99417e-32	1.41793e-30	sp|Q03023|APRA_PSEAE	Serralysin	Pseudomonas aeruginosa (strain ATCC 15692 / DSM 22644 / CIP 104116 / JCM 14847 / LMG 12228 / 1C / PRS 101 / PAO1)	aprA	K01406
TRINITY_DN22_c1_g6	40.4275	2.68204	0.27766	9.65944	4.48307e-22	1.02979e-20	sp|Q9HTQ0|DADA1_PSEAE	D-amino acid dehydrogenase 1	Pseudomonas aeruginosa (strain ATCC 15692 / DSM 22644 / CIP 104116 / JCM 14847 / LMG 12228 / 1C / PRS 101 / PAO1)	dadA1	K00285
TRINITY_DN22_c2_g2	15.0684	-1.51962	0.497905	-3.05203	0.00227303	0.00814327	sp|Q9HU92|HUTG_PSEAE	N-formylglutamate deformylase	Pseudomonas aeruginosa (strain ATCC 15692 / DSM 22644 / CIP 104116 / JCM 14847 / LMG 12228 / 1C / PRS 101 / PAO1)	hutG	K01458
TRINITY_DN22_c34_g1	116.316	-1.67539	0.302197	-5.54404	2.95565e-08	2.50909e-07	sp|Q9I244|EFG2_PSEAE	Elongation factor G 2	Pseudomonas aeruginosa (strain ATCC 15692 / DSM 22644 / CIP 104116 / JCM 14847 / LMG 12228 / 1C / PRS 101 / PAO1)	fusB	K02355
TRINITY_DN22_c62_g1	27.4626	3.27929	1.36378	2.40456	0.0161918	0.0443712	sp|Q9HTQ2|ALR2_PSEAE	Alanine racemase, catabolic	Pseudomonas aeruginosa (strain ATCC 15692 / DSM 22644 / CIP 104116 / JCM 14847 / LMG 12228 / 1C / PRS 101 / PAO1)	dadX	K01775
TRINITY_DN258_c0_g3	44.1255	5.59803	0.537212	10.4205	1.99823e-25	5.20206e-24	sp|P24474|NIRS_PSEAE	Nitrite reductase	Pseudomonas aeruginosa (strain ATCC 15692 / DSM 22644 / CIP 104116 / JCM 14847 / LMG 12228 / 1C / PRS 101 / PAO1)	nirS	K15864
TRINITY_DN271_c0_g1	145.954	-2.96177	0.228977	-12.9348	2.8653e-38	1.31635e-36	sp|Q9HW93|PCTC_PSEAE	Methyl-accepting chemotaxis protein PctC	Pseudomonas aeruginosa (strain ATCC 15692 / DSM 22644 / CIP 104116 / JCM 14847 / LMG 12228 / 1C / PRS 101 / PAO1)	pctC	K03406
TRINITY_DN300_c0_g1	1331.82	-4.0409	0.203987	-19.8096	2.45896e-87	6.40148e-85	sp|O30409|TYCC_BREPA	Tyrocidine synthase 3	Brevibacillus parabrevis	tycC	K16124
TRINITY_DN324_c0_g1	858.137	-1.8185	0.263969	-6.88907	5.61586e-12	7.19014e-11	sp|Q9I310|Y1727_PSEAE	Uncharacterized signaling protein PA1727	Pseudomonas aeruginosa (strain ATCC 15692 / DSM 22644 / CIP 104116 / JCM 14847 / LMG 12228 / 1C / PRS 101 / PAO1)	PA1727	K21023
TRINITY_DN34_c0_g2	5.65822	1.67332	0.618745	2.70438	0.00684314	0.0208911	sp|Q9HXD6|MOAA1_PSEAE	GTP 3',8-cyclase 1	Pseudomonas aeruginosa (strain ATCC 15692 / DSM 22644 / CIP 104116 / JCM 14847 / LMG 12228 / 1C / PRS 101 / PAO1)	moaA1	K03639
TRINITY_DN415_c0_g1	129.17	-3.31359	0.22561	-14.6872	7.78183e-49	5.06467e-47	sp|Q9Z3R2|RHBA_RHIME	Diaminobutyrate--2-oxoglutarate aminotransferase	Rhizobium meliloti (strain 1021)	rhbA	K00836
TRINITY_DN485_c0_g1	44.1712	2.82026	0.255418	11.0418	2.40263e-28	6.94982e-27	sp|P77915|HEMN_PSEAE	Oxygen-independent coproporphyrinogen III oxidase	Pseudomonas aeruginosa (strain ATCC 15692 / DSM 22644 / CIP 104116 / JCM 14847 / LMG 12228 / 1C / PRS 101 / PAO1)	hemN	K02495
TRINITY_DN491_c0_g2	37.7283	1.50627	0.551739	2.73005	0.00633252	0.0198623	sp|Q51484|Y525_PSEAE	Uncharacterized protein PA0525	Pseudomonas aeruginosa (strain ATCC 15692 / DSM 22644 / CIP 104116 / JCM 14847 / LMG 12228 / 1C / PRS 101 / PAO1)	PA0525	K02448
TRINITY_DN4_c15_g1	47.2083	-1.69119	0.282705	-5.98218	2.20172e-09	2.14943e-08	sp|Q58EB4|HIBCH_DANRE	3-hydroxyisobutyryl-CoA hydrolase, mitochondrial	Danio rerio	hibch	K05605
TRINITY_DN4_c3_g10	20.7787	-1.52652	0.334947	-4.5575	5.1767e-06	3.03985e-05	sp|Q9D7B6|ACAD8_MOUSE	Isobutyryl-CoA dehydrogenase, mitochondrial	Mus musculus	Acad8	K11538
TRINITY_DN4_c3_g16	5.20436	-2.15358	0.65898	-3.26805	0.0010829	0.00414582	sp|P28811|MMSB_PSEAE	3-hydroxyisobutyrate dehydrogenase	Pseudomonas aeruginosa (strain ATCC 15692 / DSM 22644 / CIP 104116 / JCM 14847 / LMG 12228 / 1C / PRS 101 / PAO1)	mmsB	K00020
TRINITY_DN520_c0_g1	102.154	2.14427	0.14491	14.7972	1.5268e-49	1.08403e-47	sp|Q9KWU4|PYC_BACSU	Pyruvate carboxylase	Bacillus subtilis (strain 168)	pyc	K01958
TRINITY_DN574_c1_g3	15.7559	1.78509	0.36881	4.84015	1.29742e-06	8.44404e-06	sp|Q8K1E6|ALKB3_MOUSE	Alpha-ketoglutarate-dependent dioxygenase alkB homolog 3	Mus musculus	Alkbh3	K10860
TRINITY_DN63_c0_g1	460.183	-1.61904	0.320767	-5.04741	4.47836e-07	3.09522e-06	sp|Q9CNL6|DNAB_PASMU	Replicative DNA helicase	Pasteurella multocida (strain Pm70)	dnaB	K02314
TRINITY_DN67_c0_g2	40.1206	1.86027	0.25984	7.1593	8.10896e-13	1.05552e-11	sp|Q9HTD7|ASPA_PSEAE	Aspartate ammonia-lyase	Pseudomonas aeruginosa (strain ATCC 15692 / DSM 22644 / CIP 104116 / JCM 14847 / LMG 12228 / 1C / PRS 101 / PAO1)	aspA	K01744
TRINITY_DN719_c0_g3	284.9	1.82819	0.113775	16.0685	4.24434e-58	4.73547e-56	sp|Q9HU65|GLN1B_PSEAE	Glutamine synthetase	Pseudomonas aeruginosa (strain ATCC 15692 / DSM 22644 / CIP 104116 / JCM 14847 / LMG 12228 / 1C / PRS 101 / PAO1)	glnA	K01915
TRINITY_DN71_c0_g1	11.3016	-1.57576	0.414206	-3.80429	0.000142213	0.000657208	sp|Q56990|HMUS_YERPE	Hemin transport protein HmuS	Yersinia pestis	hmuS	K07225
TRINITY_DN743_c0_g1	73.352	-1.53565	0.295298	-5.20035	1.98909e-07	1.4795e-06	sp|Q9I244|EFG2_PSEAE	Elongation factor G 2	Pseudomonas aeruginosa (strain ATCC 15692 / DSM 22644 / CIP 104116 / JCM 14847 / LMG 12228 / 1C / PRS 101 / PAO1)	fusB	K02355
TRINITY_DN743_c2_g1	37.6913	-1.6693	0.629179	-2.65314	0.00797469	0.0236815	sp|Q9I244|EFG2_PSEAE	Elongation factor G 2	Pseudomonas aeruginosa (strain ATCC 15692 / DSM 22644 / CIP 104116 / JCM 14847 / LMG 12228 / 1C / PRS 101 / PAO1)	fusB	K02355
TRINITY_DN765_c0_g2	142.371	2.23337	0.197249	11.3226	1.01434e-29	3.04693e-28	sp|P36555|EPTA_SALTY	Phosphoethanolamine transferase EptA	Salmonella typhimurium (strain LT2 / SGSC1412 / ATCC 700720)	eptA	K03760
TRINITY_DN77_c1_g1	90.8444	-1.91619	0.253023	-7.57319	3.64168e-14	5.36632e-13	sp|Q9HT35|GCH4_PSEAE	GTP cyclohydrolase FolE2	Pseudomonas aeruginosa (strain ATCC 15692 / DSM 22644 / CIP 104116 / JCM 14847 / LMG 12228 / 1C / PRS 101 / PAO1)	folE2	K09007
TRINITY_DN7_c0_g1	2333.2	-3.21319	0.207558	-15.4809	4.6684e-54	4.05113e-52	sp|P06971|FHUA_ECOLI	Ferrichrome outer membrane transporter/phage receptor	Escherichia coli (strain K12)	fhuA	K02014
TRINITY_DN829_c0_g2	16.9151	-4.10916	0.495026	-8.30089	1.03335e-16	1.92155e-15	sp|Q57725|ILVB_METJA	Probable acetolactate synthase large subunit	Methanocaldococcus jannaschii (strain ATCC 43067 / DSM 2661 / JAL-1 / JCM 10045 / NBRC 100440)	ilvB	K01652
TRINITY_DN86_c0_g5	59.8649	-1.95327	0.221497	-8.81851	1.1599e-18	2.44833e-17	sp|Q86AD9|THIL1_DICDI	Probable acetyl-CoA acetyltransferase	Dictyostelium discoideum	DDB_G0271544	K00626
TRINITY_DN944_c0_g1	307.097	-3.45035	0.322275	-10.7062	9.5169e-27	2.65454e-25	sp|P27206|SRFAA_BACSU	Surfactin synthase subunit 1	Bacillus subtilis (strain 168)	srfAA	K15654
TRINITY_DN986_c0_g1	12.9402	-1.58406	0.359887	-4.40157	1.07472e-05	6.12669e-05	sp|O31826|YNGI_BACSU	Putative acyl-CoA synthetase YngI	Bacillus subtilis (strain 168)	yngI	K00666

## Sheet: UVA29272
CDS	baseMean	log2FoldChange	lfcSE	stat	pvalue	padj	uniprot hit	Accession	UniProt ID	Name	Organism	Gene Name	KEGG KO
TRINITY_DN108_c0_g2	271.132	1.9637	0.124408	15.7843	3.99228e-56	2.28788e-54	sp|B7V3B1|MSRA_PSEA8	B7V3B1	MSRA_PSEA8	Peptide methionine sulfoxide reductase MsrA	Pseudomonas aeruginosa (strain LESB58)	msrA	K07304
TRINITY_DN120_c0_g1	39.004	-1.76593	0.221086	-7.98752	1.37685e-15	1.68156e-14	sp|P23484|FECI_ECOLI	P23484	FECI_ECOLI	Ferric citrate uptake sigma factor FecI	Escherichia coli (strain K12)	fecI	K23514
TRINITY_DN126_c0_g1	69.8493	-1.68506	0.153459	-10.9805	4.74214e-28	1.21824e-26	sp|Q47162|FCT_DICD3	Q47162	FCT_DICD3	Ferrichrysobactin receptor	Dickeya dadantii (strain 3937)	fct	K02014
TRINITY_DN140_c0_g2	206.155	-4.25736	0.161929	-26.2915	2.40085e-152	4.47158e-150	sp|Q9I2N2|MODA_PSEAE	Q9I2N2	MODA_PSEAE	Tungstate/molybdate/chromate-binding protein ModA	Pseudomonas aeruginosa (strain ATCC 15692 / DSM 22644 / CIP 104116 / JCM 14847 / LMG 12228 / 1C / PRS 101 / PAO1)	modA	K02020
TRINITY_DN161_c0_g1	155.971	1.61898	0.162576	9.9583	2.32006e-23	4.32111e-22	sp|P69451|LCFA_ECOLI	P69451	LCFA_ECOLI	Long-chain-fatty-acid--CoA ligase	Escherichia coli (strain K12)	fadD	K01897
TRINITY_DN171_c0_g1	374.789	-3.90263	0.114414	-34.1096	5.31212e-255	1.97877e-252	sp|Q9I788|EXOT_PSEAE	Q9I788	EXOT_PSEAE	Exoenzyme T	Pseudomonas aeruginosa (strain ATCC 15692 / DSM 22644 / CIP 104116 / JCM 14847 / LMG 12228 / 1C / PRS 101 / PAO1)	exoT	K16636
TRINITY_DN171_c0_g2	14.7736	-1.85321	0.33486	-5.53429	3.12483e-08	1.97288e-07	sp|G3XDA1|EXOS_PSEAE	G3XDA1	EXOS_PSEAE	Secreted exoenzyme S	Pseudomonas aeruginosa (strain ATCC 15692 / DSM 22644 / CIP 104116 / JCM 14847 / LMG 12228 / 1C / PRS 101 / PAO1)	exoS	K16635
TRINITY_DN1_c27_g1	161.859	2.98748	0.17948	16.6452	3.2787e-62	2.22057e-60	sp|Q9HZP5|ETFD_PSEAE	Q9HZP5	ETFD_PSEAE	Electron transfer flavoprotein-ubiquinone oxidoreductase	Pseudomonas aeruginosa (strain ATCC 15692 / DSM 22644 / CIP 104116 / JCM 14847 / LMG 12228 / 1C / PRS 101 / PAO1)	PA2953	K00311
TRINITY_DN1_c2_g10	711.536	-3.70783	0.183674	-20.187	1.27312e-90	1.58079e-88	sp|Q51404|FUMC2_PSEAE	Q51404	FUMC2_PSEAE	Fumarate hydratase class II 2	Pseudomonas aeruginosa (strain ATCC 15692 / DSM 22644 / CIP 104116 / JCM 14847 / LMG 12228 / 1C / PRS 101 / PAO1)	fumC2	K01679
TRINITY_DN1_c2_g11	1184.47	-3.22524	0.0925982	-34.8305	8.41723e-266	6.27084e-263	sp|Q51404|FUMC2_PSEAE	Q51404	FUMC2_PSEAE	Fumarate hydratase class II 2	Pseudomonas aeruginosa (strain ATCC 15692 / DSM 22644 / CIP 104116 / JCM 14847 / LMG 12228 / 1C / PRS 101 / PAO1)	fumC2	K01679
TRINITY_DN1_c2_g15	1631.58	-3.50127	0.10434	-33.5564	7.27108e-247	1.80565e-244	sp|P53652|SODM_PSEAE	P53652	SODM_PSEAE	Superoxide dismutase [Mn]	Pseudomonas aeruginosa (strain ATCC 15692 / DSM 22644 / CIP 104116 / JCM 14847 / LMG 12228 / 1C / PRS 101 / PAO1)	sodA	K04564
TRINITY_DN1_c4_g14	1163.42	-1.50615	0.183169	-8.22273	1.98929e-16	2.69458e-15	sp|Q9I4Z2|QUEC_PSEAE	Q9I4Z2	QUEC_PSEAE	7-cyano-7-deazaguanine synthase	Pseudomonas aeruginosa (strain ATCC 15692 / DSM 22644 / CIP 104116 / JCM 14847 / LMG 12228 / 1C / PRS 101 / PAO1)	queC	K06920
TRINITY_DN1_c65_g1	111.239	3.63718	0.280181	12.9815	1.55761e-38	5.80209e-37	sp|Q9HZP5|ETFD_PSEAE	Q9HZP5	ETFD_PSEAE	Electron transfer flavoprotein-ubiquinone oxidoreductase	Pseudomonas aeruginosa (strain ATCC 15692 / DSM 22644 / CIP 104116 / JCM 14847 / LMG 12228 / 1C / PRS 101 / PAO1)	PA2953	K00311
TRINITY_DN1_c6_g9	3.31536	5.06334	1.65453	3.0603	0.00221118	0.00596858	sp|P96956|ALGK_PSEAE	P96956	ALGK_PSEAE	Alginate biosynthesis protein AlgK	Pseudomonas aeruginosa (strain ATCC 15692 / DSM 22644 / CIP 104116 / JCM 14847 / LMG 12228 / 1C / PRS 101 / PAO1)	algK	K19292
TRINITY_DN22_c14_g16	46.4371	-1.75822	0.437247	-4.02111	5.79249e-05	0.000214697	sp|Q9HT84|DGCP_PSEAE	Q9HT84	DGCP_PSEAE	Diguanylate cyclase DgcP	Pseudomonas aeruginosa (strain ATCC 15692 / DSM 22644 / CIP 104116 / JCM 14847 / LMG 12228 / 1C / PRS 101 / PAO1)	dgcP	K13590
TRINITY_DN22_c97_g1	38.0821	-2.12585	0.778693	-2.73003	0.0063329	0.0153179	sp|Q51551|PYRX_PSEAE	Q51551	PYRX_PSEAE	Dihydroorotase-like protein	Pseudomonas aeruginosa (strain ATCC 15692 / DSM 22644 / CIP 104116 / JCM 14847 / LMG 12228 / 1C / PRS 101 / PAO1)	pyrC'	K01465
TRINITY_DN242_c0_g1	43.9732	-2.24172	0.220056	-10.187	2.26559e-24	4.5618e-23	sp|Q9HWG4|PCHF_PSEAE	Q9HWG4	PCHF_PSEAE	Pyochelin synthase PchF	Pseudomonas aeruginosa (strain ATCC 15692 / DSM 22644 / CIP 104116 / JCM 14847 / LMG 12228 / 1C / PRS 101 / PAO1)	pchF	K12240
TRINITY_DN242_c0_g2	7.44638	-2.04108	0.529217	-3.85679	0.000114884	0.000401825	sp|P42512|FPTA_PSEAE	P42512	FPTA_PSEAE	Fe(3+)-pyochelin receptor	Pseudomonas aeruginosa (strain ATCC 15692 / DSM 22644 / CIP 104116 / JCM 14847 / LMG 12228 / 1C / PRS 101 / PAO1)	fptA	K16088
TRINITY_DN262_c0_g2	162.547	2.65348	0.237419	11.1764	5.32268e-29	1.41621e-27	sp|Q5LLW7|DMDC_RUEPO	Q5LLW7	DMDC_RUEPO	3-methylmercaptopropionyl-CoA dehydrogenase	Ruegeria pomeroyi (strain ATCC 700808 / DSM 15171 / DSS-3)	dmdC	K20035
TRINITY_DN2_c0_g4	14.4825	1.67342	0.389081	4.30094	1.70076e-05	6.92386e-05	sp|P00370|DHE4_ECOLI	P00370	DHE4_ECOLI	NADP-specific glutamate dehydrogenase	Escherichia coli (strain K12)	gdhA	K00262
TRINITY_DN311_c0_g2	88.5987	-1.60896	0.157333	-10.2265	1.50864e-24	3.21124e-23	sp|P23484|FECI_ECOLI	P23484	FECI_ECOLI	Ferric citrate uptake sigma factor FecI	Escherichia coli (strain K12)	fecI	K23514
TRINITY_DN34_c0_g2	894.842	-4.48266	0.28864	-15.5303	2.16393e-54	1.15152e-52	sp|Q9HXD6|MOAA1_PSEAE	Q9HXD6	MOAA1_PSEAE	GTP 3',8-cyclase 1	Pseudomonas aeruginosa (strain ATCC 15692 / DSM 22644 / CIP 104116 / JCM 14847 / LMG 12228 / 1C / PRS 101 / PAO1)	moaA1	K03639
TRINITY_DN362_c0_g1	72.561	2.05805	0.163402	12.595	2.24927e-36	7.97956e-35	sp|Q51390|GLPK2_PSEAE	Q51390	GLPK2_PSEAE	Glycerol kinase 2	Pseudomonas aeruginosa (strain ATCC 15692 / DSM 22644 / CIP 104116 / JCM 14847 / LMG 12228 / 1C / PRS 101 / PAO1)	glpK2	K00864
TRINITY_DN479_c0_g2	425.779	1.66244	0.0850763	19.5406	4.96347e-85	5.28255e-83	sp|Q9I2V5|ACNB_PSEAE	Q9I2V5	ACNB_PSEAE	Aconitate hydratase B	Pseudomonas aeruginosa (strain ATCC 15692 / DSM 22644 / CIP 104116 / JCM 14847 / LMG 12228 / 1C / PRS 101 / PAO1)	acnB	K01682
TRINITY_DN480_c0_g1	152.048	2.13901	0.163072	13.1169	2.63388e-39	1.03276e-37	sp|P26876|LIP_PSEAE	P26876	LIP_PSEAE	Triacylglycerol lipase	Pseudomonas aeruginosa (strain ATCC 15692 / DSM 22644 / CIP 104116 / JCM 14847 / LMG 12228 / 1C / PRS 101 / PAO1)	lip	K01046
TRINITY_DN4_c3_g2	24.2457	2.63944	0.733076	3.6005	0.000317608	0.00104698	sp|Q9I5I9|LPAKS_PSEAE	Q9I5I9	LPAKS_PSEAE	Linear primary-alkylsulfatase	Pseudomonas aeruginosa (strain ATCC 15692 / DSM 22644 / CIP 104116 / JCM 14847 / LMG 12228 / 1C / PRS 101 / PAO1)	sdsA1	K25227
TRINITY_DN4_c3_g5	25.4857	3.50614	0.474774	7.38486	1.52619e-13	1.60142e-12	sp|Q9I5I9|LPAKS_PSEAE	Q9I5I9	LPAKS_PSEAE	Linear primary-alkylsulfatase	Pseudomonas aeruginosa (strain ATCC 15692 / DSM 22644 / CIP 104116 / JCM 14847 / LMG 12228 / 1C / PRS 101 / PAO1)	sdsA1	K25227
TRINITY_DN515_c0_g4	1427.17	-2.17849	0.268099	-8.12569	4.44825e-16	5.81394e-15	sp|Q9I3I4|DNLJ_PSEAE	Q9I3I4	DNLJ_PSEAE	DNA ligase	Pseudomonas aeruginosa (strain ATCC 15692 / DSM 22644 / CIP 104116 / JCM 14847 / LMG 12228 / 1C / PRS 101 / PAO1)	ligA	K01972
TRINITY_DN575_c0_g1	310.727	1.94243	0.164151	11.8332	2.62844e-32	7.53149e-31	sp|P53641|SODF_PSEAE	P53641	SODF_PSEAE	Superoxide dismutase [Fe]	Pseudomonas aeruginosa (strain ATCC 15692 / DSM 22644 / CIP 104116 / JCM 14847 / LMG 12228 / 1C / PRS 101 / PAO1)	sodB	K04564
TRINITY_DN660_c0_g1	97.3617	-1.84195	0.475651	-3.87248	0.000107734	0.000380388	sp|Q04803|PFER_PSEAE	Q04803	PFER_PSEAE	Transcriptional activator protein PfeR	Pseudomonas aeruginosa (strain ATCC 15692 / DSM 22644 / CIP 104116 / JCM 14847 / LMG 12228 / 1C / PRS 101 / PAO1)	pfeR	K19610
TRINITY_DN829_c0_g2	294.743	-3.13144	0.121524	-25.7681	2.0183e-146	3.00726e-144	sp|Q57725|ILVB_METJA	Q57725	ILVB_METJA	Probable acetolactate synthase large subunit	Methanocaldococcus jannaschii (strain ATCC 43067 / DSM 2661 / JAL-1 / JCM 10045 / NBRC 100440)	ilvB	K01652

## Sheet: UVA32920
CDS	baseMean	log2FoldChange	lfcSE	stat	pvalue	padj	uniprot hit	Accession	UniProt ID	Name	Organism	Gene Name	KEGG KO
TRINITY_DN101_c0_g1	8878.88	-1.87842	0.160665	-11.6915	1.40807e-31	1.62903e-30	sp|O30409|TYCC_BREPA	O30409	TYCC_BREPA	Tyrocidine synthase 3	Brevibacillus parabrevis	tycC	K16124
TRINITY_DN108_c0_g1	258.564	1.89662	0.139547	13.5913	4.51249e-42	7.37694e-41	sp|Q5LLW7|DMDC_RUEPO	Q5LLW7	DMDC_RUEPO	3-methylmercaptopropionyl-CoA dehydrogenase	Ruegeria pomeroyi (strain ATCC 700808 / DSM 15171 / DSS-3)	dmdC	K20035
TRINITY_DN108_c0_g2	413.779	1.58247	0.109933	14.3949	5.57434e-47	9.74861e-46	sp|B7V3B1|MSRA_PSEA8	B7V3B1	MSRA_PSEA8	Peptide methionine sulfoxide reductase MsrA	Pseudomonas aeruginosa (strain LESB58)	msrA	K07304
TRINITY_DN117_c1_g1	176.308	-2.3792	0.123739	-19.2275	2.17691e-82	7.11754e-81	sp|Q03024|APRD_PSEAE	Q03024	APRD_PSEAE	Alkaline protease secretion ATP-binding protein AprD	Pseudomonas aeruginosa (strain ATCC 15692 / DSM 22644 / CIP 104116 / JCM 14847 / LMG 12228 / 1C / PRS 101 / PAO1)	aprD	K12536
TRINITY_DN120_c0_g1	25.4552	-2.2875	0.272997	-8.37921	5.32851e-17	3.57771e-16	sp|P23484|FECI_ECOLI	P23484	FECI_ECOLI	Ferric citrate uptake sigma factor FecI	Escherichia coli (strain K12)	fecI	K23514
TRINITY_DN126_c0_g1	409.715	-1.53413	0.188823	-8.12469	4.48499e-16	2.93279e-15	sp|Q47162|FCT_DICD3	Q47162	FCT_DICD3	Ferrichrysobactin receptor	Dickeya dadantii (strain 3937)	fct	K02014
TRINITY_DN134_c16_g1	281.419	2.05761	0.173825	11.8373	2.50513e-32	3.03848e-31	sp|Q9HUN2|RL9_PSEAE	Q9HUN2	RL9_PSEAE	Large ribosomal subunit protein bL9	Pseudomonas aeruginosa (strain ATCC 15692 / DSM 22644 / CIP 104116 / JCM 14847 / LMG 12228 / 1C / PRS 101 / PAO1)	rplI	K02939
TRINITY_DN134_c2_g23	223.789	2.00927	0.160332	12.5319	4.99535e-36	6.95649e-35	sp|Q9HUM9|RS6_PSEAE	Q9HUM9	RS6_PSEAE	Small ribosomal subunit protein bS6	Pseudomonas aeruginosa (strain ATCC 15692 / DSM 22644 / CIP 104116 / JCM 14847 / LMG 12228 / 1C / PRS 101 / PAO1)	rpsF	K02990
TRINITY_DN1353_c0_g2	170.072	1.72113	0.161749	10.6407	1.9258e-26	1.90553e-25	sp|O52762|CATA_PSEAE	O52762	CATA_PSEAE	Catalase	Pseudomonas aeruginosa (strain ATCC 15692 / DSM 22644 / CIP 104116 / JCM 14847 / LMG 12228 / 1C / PRS 101 / PAO1)	katA	K03781
TRINITY_DN140_c0_g2	61.9295	-3.49454	0.228506	-15.293	8.51671e-53	1.68541e-51	sp|Q9I2N2|MODA_PSEAE	Q9I2N2	MODA_PSEAE	Tungstate/molybdate/chromate-binding protein ModA	Pseudomonas aeruginosa (strain ATCC 15692 / DSM 22644 / CIP 104116 / JCM 14847 / LMG 12228 / 1C / PRS 101 / PAO1)	modA	K02020
TRINITY_DN1468_c0_g2	65.4053	-5.17742	0.846028	-6.11967	9.37667e-10	4.29955e-09	sp|Q9HWH1|PHZA1_PSEAE	Q9HWH1	PHZA1_PSEAE	Phenazine biosynthesis protein PhzA1	Pseudomonas aeruginosa (strain ATCC 15692 / DSM 22644 / CIP 104116 / JCM 14847 / LMG 12228 / 1C / PRS 101 / PAO1)	phzA1	K20260
TRINITY_DN147_c0_g1	1434.43	-1.58777	0.0482414	-32.913	1.4324e-237	3.59054e-235	sp|Q02RJ6|ELAS_PSEAB	Q02RJ6	ELAS_PSEAB	Elastase	Pseudomonas aeruginosa (strain UCBPP-PA14)	lasB	K01399
TRINITY_DN150_c0_g2	255.496	-2.70383	0.192264	-14.0631	6.40477e-45	1.09463e-43	sp|P14789|LASA_PSEAE	P14789	LASA_PSEAE	Protease LasA	Pseudomonas aeruginosa (strain ATCC 15692 / DSM 22644 / CIP 104116 / JCM 14847 / LMG 12228 / 1C / PRS 101 / PAO1)	lasA	K08642
TRINITY_DN168_c0_g2	91.5415	-4.17372	0.219499	-19.0148	1.28747e-80	4.03407e-79	sp|Q9L9F4|NOVN_STRNV	Q9L9F4	NOVN_STRNV	Decarbamoylnovobiocin carbamoyltransferase	Streptomyces niveus	novN	K12713
TRINITY_DN173_c0_g1	184.482	-1.54183	0.0972782	-15.8497	1.41186e-56	3.03348e-55	sp|Q9I587|FUMC1_PSEAE	Q9I587	FUMC1_PSEAE	Fumarate hydratase class II 1	Pseudomonas aeruginosa (strain ATCC 15692 / DSM 22644 / CIP 104116 / JCM 14847 / LMG 12228 / 1C / PRS 101 / PAO1)	fumC1	K01679
TRINITY_DN1_c10_g1	111.994	-4.97259	0.329524	-15.0902	1.878e-51	3.44452e-50	sp|Q9I4X3|PQSA_PSEAE	Q9I4X3	PQSA_PSEAE	Anthranilate--CoA ligase	Pseudomonas aeruginosa (strain ATCC 15692 / DSM 22644 / CIP 104116 / JCM 14847 / LMG 12228 / 1C / PRS 101 / PAO1)	pqsA	K18000
TRINITY_DN1_c1_g10	314.737	1.57951	0.149382	10.5737	3.94737e-26	3.85509e-25	sp|O82850|RS2_PSEAE	O82850	RS2_PSEAE	Small ribosomal subunit protein uS2	Pseudomonas aeruginosa (strain ATCC 15692 / DSM 22644 / CIP 104116 / JCM 14847 / LMG 12228 / 1C / PRS 101 / PAO1)	rpsB	K02967
TRINITY_DN1_c1_g13	446.644	-5.35907	0.146149	-36.6686	2.31136e-294	1.73814e-291	sp|Q9I4X3|PQSA_PSEAE	Q9I4X3	PQSA_PSEAE	Anthranilate--CoA ligase	Pseudomonas aeruginosa (strain ATCC 15692 / DSM 22644 / CIP 104116 / JCM 14847 / LMG 12228 / 1C / PRS 101 / PAO1)	pqsA	K18000
TRINITY_DN1_c27_g1	216.642	3.20844	0.140473	22.8403	1.82588e-115	8.58161e-114	sp|Q9HZP5|ETFD_PSEAE	Q9HZP5	ETFD_PSEAE	Electron transfer flavoprotein-ubiquinone oxidoreductase	Pseudomonas aeruginosa (strain ATCC 15692 / DSM 22644 / CIP 104116 / JCM 14847 / LMG 12228 / 1C / PRS 101 / PAO1)	PA2953	K00311
TRINITY_DN1_c28_g1	819.493	-4.47283	0.161895	-27.628	5.12543e-168	5.50618e-166	sp|Q9I2J9|PHZA2_PSEAE	Q9I2J9	PHZA2_PSEAE	Phenazine biosynthesis protein PhzA2	Pseudomonas aeruginosa (strain ATCC 15692 / DSM 22644 / CIP 104116 / JCM 14847 / LMG 12228 / 1C / PRS 101 / PAO1)	phzA2	K20260
TRINITY_DN1_c2_g10	783.637	-4.81797	0.209137	-23.0374	1.96616e-117	9.85701e-116	sp|Q51404|FUMC2_PSEAE	Q51404	FUMC2_PSEAE	Fumarate hydratase class II 2	Pseudomonas aeruginosa (strain ATCC 15692 / DSM 22644 / CIP 104116 / JCM 14847 / LMG 12228 / 1C / PRS 101 / PAO1)	fumC2	K01679
TRINITY_DN1_c2_g11	1332.96	-5.95296	0.196516	-30.2925	1.44018e-201	2.16603e-199	sp|Q51404|FUMC2_PSEAE	Q51404	FUMC2_PSEAE	Fumarate hydratase class II 2	Pseudomonas aeruginosa (strain ATCC 15692 / DSM 22644 / CIP 104116 / JCM 14847 / LMG 12228 / 1C / PRS 101 / PAO1)	fumC2	K01679
TRINITY_DN1_c2_g15	1166.75	-5.83381	0.173874	-33.5519	8.45523e-247	3.17917e-244	sp|P53652|SODM_PSEAE	P53652	SODM_PSEAE	Superoxide dismutase [Mn]	Pseudomonas aeruginosa (strain ATCC 15692 / DSM 22644 / CIP 104116 / JCM 14847 / LMG 12228 / 1C / PRS 101 / PAO1)	sodA	K04564
TRINITY_DN1_c2_g17	182.337	-4.17647	0.273038	-15.2963	8.09796e-53	1.64585e-51	sp|P09785|PHNA_PSEAE	P09785	PHNA_PSEAE	Anthranilate synthase component 1, pyocyanine specific	Pseudomonas aeruginosa (strain ATCC 15692 / DSM 22644 / CIP 104116 / JCM 14847 / LMG 12228 / 1C / PRS 101 / PAO1)	phnA	K01657
TRINITY_DN1_c2_g22	385.634	-4.71349	0.218724	-21.5499	5.3005e-103	2.34469e-101	sp|P0DPC1|PHZD2_PSEAE	P0DPC1	PHZD2_PSEAE	Phenazine biosynthesis protein PhzD2	Pseudomonas aeruginosa (strain ATCC 15692 / DSM 22644 / CIP 104116 / JCM 14847 / LMG 12228 / 1C / PRS 101 / PAO1)	phzD2	K20261
TRINITY_DN1_c32_g1	442.653	-5.28259	0.162894	-32.4297	1.04681e-230	1.968e-228	sp|P20581|PQSE_PSEAE	P20581	PQSE_PSEAE	2-aminobenzoylacetyl-CoA thioesterase	Pseudomonas aeruginosa (strain ATCC 15692 / DSM 22644 / CIP 104116 / JCM 14847 / LMG 12228 / 1C / PRS 101 / PAO1)	pqsE	K20257
TRINITY_DN1_c34_g1	276	-4.26442	0.170515	-25.009	4.87933e-138	3.66925e-136	sp|Q51791|PHZE_PSEFL	Q51791	PHZE_PSEFL	Anthranilate synthase, phenazine specific	Pseudomonas fluorescens	phzE	K13063
TRINITY_DN1_c4_g17	47.4545	1.59939	0.625168	2.55834	0.0105174	0.0196744	sp|Q02RB4|RNH2_PSEAB	Q02RB4	RNH2_PSEAB	Ribonuclease HII	Pseudomonas aeruginosa (strain UCBPP-PA14)	rnhB	K03470
TRINITY_DN1_c50_g1	47.7974	1.59362	0.264462	6.02589	1.68181e-09	7.5732e-09	sp|Q9I0K9|PUR8_PSEAE	Q9I0K9	PUR8_PSEAE	Adenylosuccinate lyase	Pseudomonas aeruginosa (strain ATCC 15692 / DSM 22644 / CIP 104116 / JCM 14847 / LMG 12228 / 1C / PRS 101 / PAO1)	purB	K01756
TRINITY_DN1_c56_g1	83.21	1.65531	0.397669	4.16254	3.14732e-05	8.99919e-05	sp|Q8FL49|AROP_ECOL6	Q8FL49	AROP_ECOL6	Aromatic amino acid transport protein AroP	Escherichia coli O6:H1 (strain CFT073 / ATCC 700928 / UPEC)	aroP	K11734
TRINITY_DN1_c65_g1	159.941	4.104	0.431588	9.50906	1.92395e-21	1.57262e-20	sp|Q9HZP5|ETFD_PSEAE	Q9HZP5	ETFD_PSEAE	Electron transfer flavoprotein-ubiquinone oxidoreductase	Pseudomonas aeruginosa (strain ATCC 15692 / DSM 22644 / CIP 104116 / JCM 14847 / LMG 12228 / 1C / PRS 101 / PAO1)	PA2953	K00311
TRINITY_DN1_c67_g1	276.592	1.70868	0.505509	3.38012	0.000724536	0.001708	sp|Q9I0J2|NUOK_PSEAE	Q9I0J2	NUOK_PSEAE	NADH-quinone oxidoreductase subunit K	Pseudomonas aeruginosa (strain ATCC 15692 / DSM 22644 / CIP 104116 / JCM 14847 / LMG 12228 / 1C / PRS 101 / PAO1)	nuoK	K00340
TRINITY_DN1_c6_g16	340.852	-4.70457	0.235933	-19.9402	1.82215e-88	6.85129e-87	sp|O69754|PHZF_PSEAE	O69754	PHZF_PSEAE	Trans-2,3-dihydro-3-hydroxyanthranilate isomerase	Pseudomonas aeruginosa (strain ATCC 15692 / DSM 22644 / CIP 104116 / JCM 14847 / LMG 12228 / 1C / PRS 101 / PAO1)	phzF1	K06998
TRINITY_DN1_c8_g2	151.821	1.65296	0.232669	7.10436	1.20882e-12	6.40166e-12	sp|Q9I0J7|NUOF_PSEAE	Q9I0J7	NUOF_PSEAE	NADH-quinone oxidoreductase subunit F	Pseudomonas aeruginosa (strain ATCC 15692 / DSM 22644 / CIP 104116 / JCM 14847 / LMG 12228 / 1C / PRS 101 / PAO1)	nuoF	K00335
TRINITY_DN1_c94_g1	69.5548	1.9578	0.334316	5.85614	4.7374e-09	2.01273e-08	sp|Q9I0I9|NUON_PSEAE	Q9I0I9	NUON_PSEAE	NADH-quinone oxidoreductase subunit N	Pseudomonas aeruginosa (strain ATCC 15692 / DSM 22644 / CIP 104116 / JCM 14847 / LMG 12228 / 1C / PRS 101 / PAO1)	nuoN	K00343
TRINITY_DN200_c0_g1	119.521	-2.45255	0.143734	-17.0632	2.79044e-65	7.49432e-64	sp|Q9I194|PVDQ_PSEAE	Q9I194	PVDQ_PSEAE	Acyl-homoserine lactone acylase PvdQ	Pseudomonas aeruginosa (strain ATCC 15692 / DSM 22644 / CIP 104116 / JCM 14847 / LMG 12228 / 1C / PRS 101 / PAO1)	pvdQ	K07116
TRINITY_DN205_c0_g6	555.781	-1.65367	0.0799675	-20.6793	5.32311e-95	2.10683e-93	sp|P9WQ25|GLGX_MYCTU	P9WQ25	GLGX_MYCTU	Glycogen operon protein GlgX homolog	Mycobacterium tuberculosis (strain ATCC 25618 / H37Rv)	glgX	K01214
TRINITY_DN212_c2_g1	138.581	-2.76515	0.181642	-15.223	2.48701e-52	4.67559e-51	sp|Q02N15|TAM_PSEAB	Q02N15	TAM_PSEAB	Trans-aconitate 2-methyltransferase	Pseudomonas aeruginosa (strain UCBPP-PA14)	tam	K00598
TRINITY_DN213_c0_g1	266.415	2.31059	0.12957	17.8328	3.9322e-71	1.18281e-69	sp|O31215|CYB_ALLVD	O31215	CYB_ALLVD	Cytochrome b	Allochromatium vinosum (strain ATCC 17899 / DSM 180 / NBRC 103801 / NCIMB 10441 / D)	petB	K00412
TRINITY_DN22_c0_g4	425.748	-1.73173	0.156247	-11.0833	1.51177e-28	1.64761e-27	sp|Q9I3S1|BDLA_PSEAE	Q9I3S1	BDLA_PSEAE	Biofilm dispersion protein BdlA	Pseudomonas aeruginosa (strain ATCC 15692 / DSM 22644 / CIP 104116 / JCM 14847 / LMG 12228 / 1C / PRS 101 / PAO1)	bdlA	K03406
TRINITY_DN22_c14_g1	41.5246	1.53527	0.225946	6.79485	1.08422e-11	5.43554e-11	sp|O50274|CYSNC_PSEAE	O50274	CYSNC_PSEAE	Bifunctional enzyme CysN/CysC	Pseudomonas aeruginosa (strain ATCC 15692 / DSM 22644 / CIP 104116 / JCM 14847 / LMG 12228 / 1C / PRS 101 / PAO1)	cysNC	K00955
TRINITY_DN22_c5_g4	104.689	1.90209	0.72414	2.62669	0.00862209	0.0163004	sp|Q02DE0|YIDC_PSEAB	Q02DE0	YIDC_PSEAB	Membrane protein insertase YidC	Pseudomonas aeruginosa (strain UCBPP-PA14)	yidC	K03217
TRINITY_DN22_c84_g1	79.8263	1.89476	0.396294	4.7812	1.74254e-06	5.82397e-06	sp|Q9HUK9|THTR_PSEAE	Q9HUK9	THTR_PSEAE	Thiosulfate sulfurtransferase	Pseudomonas aeruginosa (strain ATCC 15692 / DSM 22644 / CIP 104116 / JCM 14847 / LMG 12228 / 1C / PRS 101 / PAO1)	rhdA	K01011
TRINITY_DN23_c6_g1	413.646	1.61389	0.228119	7.07477	1.49694e-12	7.872e-12	sp|Q9HV51|TPIS_PSEAE	Q9HV51	TPIS_PSEAE	Triosephosphate isomerase	Pseudomonas aeruginosa (strain ATCC 15692 / DSM 22644 / CIP 104116 / JCM 14847 / LMG 12228 / 1C / PRS 101 / PAO1)	tpiA	K01803
TRINITY_DN242_c0_g2	312.256	-1.56928	0.162276	-9.67048	4.02486e-22	3.47896e-21	sp|P42512|FPTA_PSEAE	P42512	FPTA_PSEAE	Fe(3+)-pyochelin receptor	Pseudomonas aeruginosa (strain ATCC 15692 / DSM 22644 / CIP 104116 / JCM 14847 / LMG 12228 / 1C / PRS 101 / PAO1)	fptA	K16088
TRINITY_DN258_c0_g1	232.855	-1.77759	0.0923233	-19.254	1.30668e-82	4.46648e-81	sp|Q75SP7|RSAM_PSESP	Q75SP7	RSAM_PSESP	(R)-stereoselective amidase	Pseudomonas sp.	ramA	K18540
TRINITY_DN262_c0_g2	36.2189	2.65781	0.796053	3.33873	0.000841632	0.00195946	sp|Q5LLW7|DMDC_RUEPO	Q5LLW7	DMDC_RUEPO	3-methylmercaptopropionyl-CoA dehydrogenase	Ruegeria pomeroyi (strain ATCC 700808 / DSM 15171 / DSS-3)	dmdC	K20035
TRINITY_DN27_c3_g1	100.907	1.68965	0.161818	10.4417	1.59991e-25	1.48535e-24	sp|Q8X635|SFGH2_ECO57	Q8X635	SFGH2_ECO57	S-formylglutathione hydrolase YeiG	Escherichia coli O157:H7	yeiG	K01070
TRINITY_DN2_c0_g4	437.834	5.20838	0.182384	28.5572	2.28749e-179	2.86698e-177	sp|P00370|DHE4_ECOLI	P00370	DHE4_ECOLI	NADP-specific glutamate dehydrogenase	Escherichia coli (strain K12)	gdhA	K00262
TRINITY_DN300_c0_g1	154.614	-3.11471	0.177249	-17.5725	4.00336e-69	1.15789e-67	sp|O30409|TYCC_BREPA	O30409	TYCC_BREPA	Tyrocidine synthase 3	Brevibacillus parabrevis	tycC	K16124
TRINITY_DN306_c0_g1	261.994	-1.58116	0.102705	-15.3951	1.76556e-53	3.68805e-52	sp|P0AC87|PHSG_SHIFL	P0AC87	PHSG_SHIFL	Glycogen phosphorylase	Shigella flexneri	glgP	K00688
TRINITY_DN311_c0_g2	72.4021	-2.56042	0.205317	-12.4706	1.0807e-35	1.47762e-34	sp|P23484|FECI_ECOLI	P23484	FECI_ECOLI	Ferric citrate uptake sigma factor FecI	Escherichia coli (strain K12)	fecI	K23514
TRINITY_DN31_c2_g1	181.732	1.92648	0.177923	10.8276	2.5465e-27	2.65968e-26	sp|Q9HVC5|KPRS_PSEAE	Q9HVC5	KPRS_PSEAE	Ribose-phosphate pyrophosphokinase	Pseudomonas aeruginosa (strain ATCC 15692 / DSM 22644 / CIP 104116 / JCM 14847 / LMG 12228 / 1C / PRS 101 / PAO1)	prs	K00948
TRINITY_DN31_c3_g1	217.793	1.84889	0.14375	12.8618	7.37988e-38	1.04711e-36	sp|Q9HVC4|RL25_PSEAE	Q9HVC4	RL25_PSEAE	Large ribosomal subunit protein bL25	Pseudomonas aeruginosa (strain ATCC 15692 / DSM 22644 / CIP 104116 / JCM 14847 / LMG 12228 / 1C / PRS 101 / PAO1)	rplY	K02897
TRINITY_DN324_c0_g1	1473.75	-3.63046	0.152646	-23.7836	4.94067e-125	2.65385e-123	sp|Q9I310|Y1727_PSEAE	Q9I310	Y1727_PSEAE	Uncharacterized signaling protein PA1727	Pseudomonas aeruginosa (strain ATCC 15692 / DSM 22644 / CIP 104116 / JCM 14847 / LMG 12228 / 1C / PRS 101 / PAO1)	PA1727	K21023
TRINITY_DN324_c0_g2	183.262	2.772	0.132709	20.8879	6.90251e-97	2.88372e-95	sp|Q9HTE3|FADH_PSEAE	Q9HTE3	FADH_PSEAE	Glutathione-independent formaldehyde dehydrogenase	Pseudomonas aeruginosa (strain ATCC 15692 / DSM 22644 / CIP 104116 / JCM 14847 / LMG 12228 / 1C / PRS 101 / PAO1)	fdhA	K00148
TRINITY_DN335_c0_g1	1539.54	-3.97536	0.161401	-24.6303	5.98716e-134	4.09304e-132	sp|P10932|AMIR_PSEAE	P10932	AMIR_PSEAE	Aliphatic amidase regulator	Pseudomonas aeruginosa (strain ATCC 15692 / DSM 22644 / CIP 104116 / JCM 14847 / LMG 12228 / 1C / PRS 101 / PAO1)	amiR	K07183
TRINITY_DN346_c0_g4	55.8177	1.73503	0.244186	7.10533	1.20032e-12	6.40166e-12	sp|O34563|GLNH_BACSU	O34563	GLNH_BACSU	ABC transporter glutamine-binding protein GlnH	Bacillus subtilis (strain 168)	glnH	K10039
TRINITY_DN362_c0_g1	109.956	2.15444	0.153961	13.9934	1.70974e-44	2.85716e-43	sp|Q51390|GLPK2_PSEAE	Q51390	GLPK2_PSEAE	Glycerol kinase 2	Pseudomonas aeruginosa (strain ATCC 15692 / DSM 22644 / CIP 104116 / JCM 14847 / LMG 12228 / 1C / PRS 101 / PAO1)	glpK2	K00864
TRINITY_DN393_c0_g1	1356.13	-2.29785	0.150875	-15.2301	2.23102e-52	4.30186e-51	sp|P43334|PH4H_PSEAE	P43334	PH4H_PSEAE	Phenylalanine-4-hydroxylase	Pseudomonas aeruginosa (strain ATCC 15692 / DSM 22644 / CIP 104116 / JCM 14847 / LMG 12228 / 1C / PRS 101 / PAO1)	phhA	K00500
TRINITY_DN395_c0_g4	68.159	-3.82628	0.225241	-16.9875	1.01651e-64	2.54806e-63	sp|P52002|MEXB_PSEAE	P52002	MEXB_PSEAE	Multidrug resistance protein MexB	Pseudomonas aeruginosa (strain ATCC 15692 / DSM 22644 / CIP 104116 / JCM 14847 / LMG 12228 / 1C / PRS 101 / PAO1)	mexB	K18138
TRINITY_DN415_c0_g1	813.352	-2.51261	0.193821	-12.9636	1.9686e-38	2.90271e-37	sp|Q9Z3R2|RHBA_RHIME	Q9Z3R2	RHBA_RHIME	Diaminobutyrate--2-oxoglutarate aminotransferase	Rhizobium meliloti (strain 1021)	rhbA	K00836
TRINITY_DN422_c0_g1	49.103	-2.04154	0.227739	-8.96439	3.12014e-19	2.32311e-18	sp|O07920|AZLB_BACSU	O07920	AZLB_BACSU	Transcriptional regulator AzlB	Bacillus subtilis (strain 168)	azlB	K26601
TRINITY_DN427_c0_g1	278.678	-1.82221	0.137354	-13.2665	3.61967e-40	5.67082e-39	sp|Q9HWG9|PHZS_PSEAE	Q9HWG9	PHZS_PSEAE	5-methylphenazine-1-carboxylate 1-monooxygenase	Pseudomonas aeruginosa (strain ATCC 15692 / DSM 22644 / CIP 104116 / JCM 14847 / LMG 12228 / 1C / PRS 101 / PAO1)	phzS	K20940
TRINITY_DN458_c0_g3	268.791	-3.17453	0.133027	-23.8638	7.28008e-126	4.21125e-124	sp|Q9I713|DCTA1_PSEAE	Q9I713	DCTA1_PSEAE	C4-dicarboxylate transport protein 1	Pseudomonas aeruginosa (strain ATCC 15692 / DSM 22644 / CIP 104116 / JCM 14847 / LMG 12228 / 1C / PRS 101 / PAO1)	dctA1	K11103
TRINITY_DN479_c0_g2	375.198	2.19113	0.0839821	26.0905	4.67826e-150	4.39756e-148	sp|Q9I2V5|ACNB_PSEAE	Q9I2V5	ACNB_PSEAE	Aconitate hydratase B	Pseudomonas aeruginosa (strain ATCC 15692 / DSM 22644 / CIP 104116 / JCM 14847 / LMG 12228 / 1C / PRS 101 / PAO1)	acnB	K01682
TRINITY_DN480_c0_g1	279.735	1.82804	0.104795	17.4439	3.83212e-68	1.06732e-66	sp|P26876|LIP_PSEAE	P26876	LIP_PSEAE	Triacylglycerol lipase	Pseudomonas aeruginosa (strain ATCC 15692 / DSM 22644 / CIP 104116 / JCM 14847 / LMG 12228 / 1C / PRS 101 / PAO1)	lip	K01046
TRINITY_DN4_c3_g2	1023.72	8.84299	1.5162	5.83232	5.46608e-09	2.29636e-08	sp|Q9I5I9|LPAKS_PSEAE	Q9I5I9	LPAKS_PSEAE	Linear primary-alkylsulfatase	Pseudomonas aeruginosa (strain ATCC 15692 / DSM 22644 / CIP 104116 / JCM 14847 / LMG 12228 / 1C / PRS 101 / PAO1)	sdsA1	K25227
TRINITY_DN4_c3_g5	315.88	5.66918	0.231112	24.53	7.06777e-133	4.42914e-131	sp|Q9I5I9|LPAKS_PSEAE	Q9I5I9	LPAKS_PSEAE	Linear primary-alkylsulfatase	Pseudomonas aeruginosa (strain ATCC 15692 / DSM 22644 / CIP 104116 / JCM 14847 / LMG 12228 / 1C / PRS 101 / PAO1)	sdsA1	K25227
TRINITY_DN4_c7_g1	107.06	2.76966	0.328158	8.44002	3.17291e-17	2.16912e-16	sp|P46921|OPUAB_BACSU	P46921	OPUAB_BACSU	Glycine betaine transport system permease protein OpuAB	Bacillus subtilis (strain 168)	opuAB	K02001
TRINITY_DN4_c7_g2	126.216	2.47379	0.312911	7.90574	2.66349e-15	1.69741e-14	sp|Q9KIF7|OPUAA_LACLA	Q9KIF7	OPUAA_LACLA	Glycine betaine transport ATP-binding protein OpuAA	Lactococcus lactis subsp. lactis (strain IL1403)	opuAA	K02000
TRINITY_DN54_c0_g1	311.273	-2.23533	0.085758	-26.0655	8.97019e-150	7.49509e-148	sp|Q51559|RHLA_PSEAE	Q51559	RHLA_PSEAE	3-(3-hydroxydecanoyloxy)decanoate synthase	Pseudomonas aeruginosa (strain ATCC 15692 / DSM 22644 / CIP 104116 / JCM 14847 / LMG 12228 / 1C / PRS 101 / PAO1)	rhlA	K18100
TRINITY_DN575_c0_g1	407.945	1.6413	0.136734	12.0035	3.40409e-33	4.26646e-32	sp|P53641|SODF_PSEAE	P53641	SODF_PSEAE	Superoxide dismutase [Fe]	Pseudomonas aeruginosa (strain ATCC 15692 / DSM 22644 / CIP 104116 / JCM 14847 / LMG 12228 / 1C / PRS 101 / PAO1)	sodB	K04564
TRINITY_DN62_c0_g1	407.062	-1.7016	0.217163	-7.83558	4.66666e-15	2.85311e-14	sp|Q9I1S2|HCNB_PSEAE	Q9I1S2	HCNB_PSEAE	Hydrogen cyanide synthase subunit HcnB	Pseudomonas aeruginosa (strain ATCC 15692 / DSM 22644 / CIP 104116 / JCM 14847 / LMG 12228 / 1C / PRS 101 / PAO1)	hcnB	K10815
TRINITY_DN65_c0_g2	42.8357	-3.2387	0.278471	-11.6303	2.89083e-31	3.24463e-30	sp|P48632|FPVA_PSEAE	P48632	FPVA_PSEAE	Ferripyoverdine receptor	Pseudomonas aeruginosa (strain ATCC 15692 / DSM 22644 / CIP 104116 / JCM 14847 / LMG 12228 / 1C / PRS 101 / PAO1)	fpvA	K16088
TRINITY_DN660_c0_g1	131.052	-3.6306	0.329599	-11.0152	3.22801e-28	3.46781e-27	sp|Q04803|PFER_PSEAE	Q04803	PFER_PSEAE	Transcriptional activator protein PfeR	Pseudomonas aeruginosa (strain ATCC 15692 / DSM 22644 / CIP 104116 / JCM 14847 / LMG 12228 / 1C / PRS 101 / PAO1)	pfeR	K19610
TRINITY_DN700_c0_g2	64.667	1.67355	0.178673	9.36655	7.49407e-21	5.99526e-20	sp|A0A0H2ZGW7|DPPB_PSEAB	A0A0H2ZGW7	DPPB_PSEAB	Di/tripeptide transport system permease protein DppB	Pseudomonas aeruginosa (strain UCBPP-PA14)	dppB	K12369
TRINITY_DN70_c0_g1	70.4759	1.94559	0.184336	10.5546	4.83796e-26	4.66429e-25	sp|A0A0H2ZGV7|DPPA4_PSEAB	A0A0H2ZGV7	DPPA4_PSEAB	Di/tripeptide-binding protein 4	Pseudomonas aeruginosa (strain UCBPP-PA14)	dppA4	K12368
TRINITY_DN71_c0_g1	64.1586	-2.44952	0.20641	-11.8672	1.75179e-32	2.15959e-31	sp|Q56990|HMUS_YERPE	Q56990	HMUS_YERPE	Hemin transport protein HmuS	Yersinia pestis	hmuS	K07225
TRINITY_DN78_c0_g1	494.898	2.96442	0.174297	17.0078	7.18653e-65	1.86354e-63	sp|Q9HTE9|GLYA1_PSEAE	Q9HTE9	GLYA1_PSEAE	Serine hydroxymethyltransferase 1	Pseudomonas aeruginosa (strain ATCC 15692 / DSM 22644 / CIP 104116 / JCM 14847 / LMG 12228 / 1C / PRS 101 / PAO1)	glyA1	K00600
TRINITY_DN7_c0_g1	2596.7	-2.21523	0.189462	-11.6922	1.397e-31	1.62903e-30	sp|P06971|FHUA_ECOLI	P06971	FHUA_ECOLI	Ferrichrome outer membrane transporter/phage receptor	Escherichia coli (strain K12)	fhuA	K02014
TRINITY_DN829_c0_g2	108.392	-3.60109	0.212375	-16.9562	1.73066e-64	4.19824e-63	sp|Q57725|ILVB_METJA	Q57725	ILVB_METJA	Probable acetolactate synthase large subunit	Methanocaldococcus jannaschii (strain ATCC 43067 / DSM 2661 / JAL-1 / JCM 10045 / NBRC 100440)	ilvB	K01652
TRINITY_DN86_c3_g1	102.643	2.4223	0.182668	13.2607	3.91297e-40	6.0052e-39	sp|P45359|THLA_CLOAB	P45359	THLA_CLOAB	Acetyl-CoA acetyltransferase	Clostridium acetobutylicum (strain ATCC 824 / DSM 792 / JCM 1419 / LMG 5710 / VKM B-1787)	thlA	K00626

## Sheet: UVA34914
CDS	baseMean	log2FoldChange	lfcSE	stat	pvalue	padj	uniprot hit	Accession	UniProt ID	Name	Organism	Gene Name	KEGG KO
TRINITY_DN105_c0_g1	85.9983	-2.19503	0.324596	-6.76233	1.35787e-11	8.68804e-11	sp|Q9HUU1|OADC_PSEAE	Q9HUU1	OADC_PSEAE	Oxaloacetate decarboxylase	Pseudomonas aeruginosa (strain ATCC 15692 / DSM 22644 / CIP 104116 / JCM 14847 / LMG 12228 / 1C / PRS 101 / PAO1)	PA4872	K01003
TRINITY_DN108_c0_g2	357.79	1.78534	0.0924989	19.3012	5.24371e-83	4.94876e-81	sp|B7V3B1|MSRA_PSEA8	B7V3B1	MSRA_PSEA8	Peptide methionine sulfoxide reductase MsrA	Pseudomonas aeruginosa (strain LESB58)	msrA	K07304
TRINITY_DN111_c0_g1	1040.38	-1.73835	0.138102	-12.5875	2.47398e-36	5.18848e-35	sp|Q9HXV3|CAPP_PSEAE	Q9HXV3	CAPP_PSEAE	Phosphoenolpyruvate carboxylase	Pseudomonas aeruginosa (strain ATCC 15692 / DSM 22644 / CIP 104116 / JCM 14847 / LMG 12228 / 1C / PRS 101 / PAO1)	ppc	K01595
TRINITY_DN117_c1_g1	137.576	-2.00962	0.171229	-11.7364	8.29088e-32	1.49038e-30	sp|Q03024|APRD_PSEAE	Q03024	APRD_PSEAE	Alkaline protease secretion ATP-binding protein AprD	Pseudomonas aeruginosa (strain ATCC 15692 / DSM 22644 / CIP 104116 / JCM 14847 / LMG 12228 / 1C / PRS 101 / PAO1)	aprD	K12536
TRINITY_DN120_c0_g1	82.6376	-1.85915	0.145647	-12.7648	2.57966e-37	5.72835e-36	sp|P23484|FECI_ECOLI	P23484	FECI_ECOLI	Ferric citrate uptake sigma factor FecI	Escherichia coli (strain K12)	fecI	K23514
TRINITY_DN120_c0_g2	38.6072	-3.00383	0.245847	-12.2183	2.4818e-34	4.80452e-33	sp|Q59647|NORB_PSEAE	Q59647	NORB_PSEAE	Nitric oxide reductase subunit B	Pseudomonas aeruginosa (strain ATCC 15692 / DSM 22644 / CIP 104116 / JCM 14847 / LMG 12228 / 1C / PRS 101 / PAO1)	norB	K04561
TRINITY_DN126_c0_g1	71.8253	-1.76141	0.160192	-10.9956	4.01082e-28	5.82341e-27	sp|Q47162|FCT_DICD3	Q47162	FCT_DICD3	Ferrichrysobactin receptor	Dickeya dadantii (strain 3937)	fct	K02014
TRINITY_DN128_c2_g1	1280.46	1.96939	0.14117	13.9505	3.12471e-44	8.38128e-43	sp|Q9I558|ACSA1_PSEAE	Q9I558	ACSA1_PSEAE	Acetyl-coenzyme A synthetase 1	Pseudomonas aeruginosa (strain ATCC 15692 / DSM 22644 / CIP 104116 / JCM 14847 / LMG 12228 / 1C / PRS 101 / PAO1)	acsA1	K01895
TRINITY_DN134_c16_g1	518.145	2.02663	0.173107	11.7074	1.16834e-31	2.05138e-30	sp|Q9HUN2|RL9_PSEAE	Q9HUN2	RL9_PSEAE	Large ribosomal subunit protein bL9	Pseudomonas aeruginosa (strain ATCC 15692 / DSM 22644 / CIP 104116 / JCM 14847 / LMG 12228 / 1C / PRS 101 / PAO1)	rplI	K02939
TRINITY_DN134_c2_g23	382.81	1.97576	0.128867	15.3318	4.68804e-53	1.47478e-51	sp|Q9HUM9|RS6_PSEAE	Q9HUM9	RS6_PSEAE	Small ribosomal subunit protein bS6	Pseudomonas aeruginosa (strain ATCC 15692 / DSM 22644 / CIP 104116 / JCM 14847 / LMG 12228 / 1C / PRS 101 / PAO1)	rpsF	K02990
TRINITY_DN140_c0_g2	56.4794	-4.07264	0.262405	-15.5204	2.52365e-54	8.66071e-53	sp|Q9I2N2|MODA_PSEAE	Q9I2N2	MODA_PSEAE	Tungstate/molybdate/chromate-binding protein ModA	Pseudomonas aeruginosa (strain ATCC 15692 / DSM 22644 / CIP 104116 / JCM 14847 / LMG 12228 / 1C / PRS 101 / PAO1)	modA	K02020
TRINITY_DN150_c0_g2	387.598	-2.11519	0.267562	-7.90544	2.66986e-15	2.07809e-14	sp|P14789|LASA_PSEAE	P14789	LASA_PSEAE	Protease LasA	Pseudomonas aeruginosa (strain ATCC 15692 / DSM 22644 / CIP 104116 / JCM 14847 / LMG 12228 / 1C / PRS 101 / PAO1)	lasA	K08642
TRINITY_DN173_c0_g1	196.361	-1.92683	0.243854	-7.90158	2.75399e-15	2.1217e-14	sp|Q9I587|FUMC1_PSEAE	Q9I587	FUMC1_PSEAE	Fumarate hydratase class II 1	Pseudomonas aeruginosa (strain ATCC 15692 / DSM 22644 / CIP 104116 / JCM 14847 / LMG 12228 / 1C / PRS 101 / PAO1)	fumC1	K01679
TRINITY_DN1_c1_g10	520.725	1.52703	0.0819355	18.637	1.61024e-77	1.21573e-75	sp|O82850|RS2_PSEAE	O82850	RS2_PSEAE	Small ribosomal subunit protein uS2	Pseudomonas aeruginosa (strain ATCC 15692 / DSM 22644 / CIP 104116 / JCM 14847 / LMG 12228 / 1C / PRS 101 / PAO1)	rpsB	K02967
TRINITY_DN1_c27_g1	179.284	2.68809	0.135674	19.8129	2.30424e-87	2.48529e-85	sp|Q9HZP5|ETFD_PSEAE	Q9HZP5	ETFD_PSEAE	Electron transfer flavoprotein-ubiquinone oxidoreductase	Pseudomonas aeruginosa (strain ATCC 15692 / DSM 22644 / CIP 104116 / JCM 14847 / LMG 12228 / 1C / PRS 101 / PAO1)	PA2953	K00311
TRINITY_DN1_c2_g10	542.345	-3.89089	0.143234	-27.1645	1.70676e-162	3.22151e-160	sp|Q51404|FUMC2_PSEAE	Q51404	FUMC2_PSEAE	Fumarate hydratase class II 2	Pseudomonas aeruginosa (strain ATCC 15692 / DSM 22644 / CIP 104116 / JCM 14847 / LMG 12228 / 1C / PRS 101 / PAO1)	fumC2	K01679
TRINITY_DN1_c2_g11	987.517	-3.04448	0.0609313	-49.9657	0	0	sp|Q51404|FUMC2_PSEAE	Q51404	FUMC2_PSEAE	Fumarate hydratase class II 2	Pseudomonas aeruginosa (strain ATCC 15692 / DSM 22644 / CIP 104116 / JCM 14847 / LMG 12228 / 1C / PRS 101 / PAO1)	fumC2	K01679
TRINITY_DN1_c2_g15	695.87	-3.32684	0.11545	-28.8163	1.34129e-182	5.06336e-180	sp|P53652|SODM_PSEAE	P53652	SODM_PSEAE	Superoxide dismutase [Mn]	Pseudomonas aeruginosa (strain ATCC 15692 / DSM 22644 / CIP 104116 / JCM 14847 / LMG 12228 / 1C / PRS 101 / PAO1)	sodA	K04564
TRINITY_DN1_c2_g19	632.073	-1.64516	0.165479	-9.94178	2.73893e-23	3.18138e-22	sp|Q02TH6|Y766_PSEAB	Q02TH6	Y766_PSEAB	UPF0229 protein PA14_07660	Pseudomonas aeruginosa (strain UCBPP-PA14)	PA14_07660	K09786
TRINITY_DN1_c45_g1	320.09	2.12203	0.241434	8.78927	1.5053e-18	1.32151e-17	sp|Q8X968|AROP_ECO57	Q8X968	AROP_ECO57	Aromatic amino acid transport protein AroP	Escherichia coli O157:H7	aroP	K11734
TRINITY_DN1_c56_g1	120.999	2.51458	0.273168	9.20525	3.40867e-20	3.25765e-19	sp|Q8FL49|AROP_ECOL6	Q8FL49	AROP_ECOL6	Aromatic amino acid transport protein AroP	Escherichia coli O6:H1 (strain CFT073 / ATCC 700928 / UPEC)	aroP	K11734
TRINITY_DN1_c65_g1	151.139	2.57639	0.31109	8.28184	1.2129e-16	1.00631e-15	sp|Q9HZP5|ETFD_PSEAE	Q9HZP5	ETFD_PSEAE	Electron transfer flavoprotein-ubiquinone oxidoreductase	Pseudomonas aeruginosa (strain ATCC 15692 / DSM 22644 / CIP 104116 / JCM 14847 / LMG 12228 / 1C / PRS 101 / PAO1)	PA2953	K00311
TRINITY_DN1_c70_g1	88.617	2.23821	0.194194	11.5256	9.79965e-31	1.68153e-29	sp|Q8FL49|AROP_ECOL6	Q8FL49	AROP_ECOL6	Aromatic amino acid transport protein AroP	Escherichia coli O6:H1 (strain CFT073 / ATCC 700928 / UPEC)	aroP	K11734
TRINITY_DN205_c0_g6	30.2888	-2.87079	0.281359	-10.2033	1.91657e-24	2.37214e-23	sp|P9WQ25|GLGX_MYCTU	P9WQ25	GLGX_MYCTU	Glycogen operon protein GlgX homolog	Mycobacterium tuberculosis (strain ATCC 25618 / H37Rv)	glgX	K01214
TRINITY_DN2073_c0_g1	149.72	-1.92781	0.275374	-7.00069	2.54699e-12	1.70175e-11	sp|P32722|PORD_PSEAE	P32722	PORD_PSEAE	Porin D	Pseudomonas aeruginosa (strain ATCC 15692 / DSM 22644 / CIP 104116 / JCM 14847 / LMG 12228 / 1C / PRS 101 / PAO1)	oprD	K18093
TRINITY_DN209_c0_g1	52.5804	-2.49721	0.467536	-5.34121	9.23297e-08	3.74779e-07	sp|Q9I1V0|GLGA_PSEAE	Q9I1V0	GLGA_PSEAE	Glycogen synthase	Pseudomonas aeruginosa (strain ATCC 15692 / DSM 22644 / CIP 104116 / JCM 14847 / LMG 12228 / 1C / PRS 101 / PAO1)	glgA	K00703
TRINITY_DN213_c0_g1	196.575	2.13447	0.139653	15.2841	9.76584e-53	2.94928e-51	sp|O31215|CYB_ALLVD	O31215	CYB_ALLVD	Cytochrome b	Allochromatium vinosum (strain ATCC 17899 / DSM 180 / NBRC 103801 / NCIMB 10441 / D)	petB	K00412
TRINITY_DN22_c0_g4	185.843	-2.59905	0.238737	-10.8867	1.33436e-27	1.86563e-26	sp|Q9I3S1|BDLA_PSEAE	Q9I3S1	BDLA_PSEAE	Biofilm dispersion protein BdlA	Pseudomonas aeruginosa (strain ATCC 15692 / DSM 22644 / CIP 104116 / JCM 14847 / LMG 12228 / 1C / PRS 101 / PAO1)	bdlA	K03406
TRINITY_DN22_c17_g1	1611.12	-1.55721	0.172058	-9.05047	1.42354e-19	1.3107e-18	sp|P0ACY3|YEAG_ECOLI	P0ACY3	YEAG_ECOLI	Uncharacterized protein YeaG	Escherichia coli (strain K12)	yeaG	K07180
TRINITY_DN22_c1_g11	1329.14	-1.5465	0.0980406	-15.7741	4.69047e-56	1.86385e-54	sp|P0ACY3|YEAG_ECOLI	P0ACY3	YEAG_ECOLI	Uncharacterized protein YeaG	Escherichia coli (strain K12)	yeaG	K07180
TRINITY_DN22_c29_g1	140.069	1.77313	0.222508	7.96887	1.60138e-15	1.25942e-14	sp|P37460|PROY_SALTY	P37460	PROY_SALTY	Proline-specific permease ProY	Salmonella typhimurium (strain LT2 / SGSC1412 / ATCC 700720)	proY	K11736
TRINITY_DN258_c0_g1	227.574	-1.51223	0.119067	-12.7007	5.85988e-37	1.26406e-35	sp|Q75SP7|RSAM_PSESP	Q75SP7	RSAM_PSESP	(R)-stereoselective amidase	Pseudomonas sp.	ramA	K18540
TRINITY_DN262_c0_g2	41.9346	3.24945	0.333972	9.72972	2.2522e-22	2.42916e-21	sp|Q5LLW7|DMDC_RUEPO	Q5LLW7	DMDC_RUEPO	3-methylmercaptopropionyl-CoA dehydrogenase	Ruegeria pomeroyi (strain ATCC 700808 / DSM 15171 / DSS-3)	dmdC	K20035
TRINITY_DN271_c0_g1	408.925	-1.68194	0.255195	-6.59079	4.37484e-11	2.66371e-10	sp|Q9HW93|PCTC_PSEAE	Q9HW93	PCTC_PSEAE	Methyl-accepting chemotaxis protein PctC	Pseudomonas aeruginosa (strain ATCC 15692 / DSM 22644 / CIP 104116 / JCM 14847 / LMG 12228 / 1C / PRS 101 / PAO1)	pctC	K03406
TRINITY_DN2_c0_g4	365.632	3.76722	0.132466	28.4391	6.64485e-178	1.67229e-175	sp|P00370|DHE4_ECOLI	P00370	DHE4_ECOLI	NADP-specific glutamate dehydrogenase	Escherichia coli (strain K12)	gdhA	K00262
TRINITY_DN300_c0_g1	112.988	-2.75116	0.151352	-18.1772	7.82572e-74	5.37129e-72	sp|O30409|TYCC_BREPA	O30409	TYCC_BREPA	Tyrocidine synthase 3	Brevibacillus parabrevis	tycC	K16124
TRINITY_DN311_c0_g2	71.064	-1.94573	0.173608	-11.2076	3.74185e-29	6.14151e-28	sp|P23484|FECI_ECOLI	P23484	FECI_ECOLI	Ferric citrate uptake sigma factor FecI	Escherichia coli (strain K12)	fecI	K23514
TRINITY_DN31_c3_g1	304.141	1.69362	0.118556	14.2854	2.69683e-46	7.54115e-45	sp|Q9HVC4|RL25_PSEAE	Q9HVC4	RL25_PSEAE	Large ribosomal subunit protein bL25	Pseudomonas aeruginosa (strain ATCC 15692 / DSM 22644 / CIP 104116 / JCM 14847 / LMG 12228 / 1C / PRS 101 / PAO1)	rplY	K02897
TRINITY_DN324_c0_g2	64.0166	1.70937	0.174451	9.79853	1.14232e-22	1.26831e-21	sp|Q9HTE3|FADH_PSEAE	Q9HTE3	FADH_PSEAE	Glutathione-independent formaldehyde dehydrogenase	Pseudomonas aeruginosa (strain ATCC 15692 / DSM 22644 / CIP 104116 / JCM 14847 / LMG 12228 / 1C / PRS 101 / PAO1)	fdhA	K00148
TRINITY_DN335_c0_g1	1897.41	-2.12355	0.370999	-5.72385	1.04136e-08	4.88338e-08	sp|P10932|AMIR_PSEAE	P10932	AMIR_PSEAE	Aliphatic amidase regulator	Pseudomonas aeruginosa (strain ATCC 15692 / DSM 22644 / CIP 104116 / JCM 14847 / LMG 12228 / 1C / PRS 101 / PAO1)	amiR	K07183
TRINITY_DN362_c0_g1	68.6094	2.16954	0.182054	11.917	9.65103e-33	1.82163e-31	sp|Q51390|GLPK2_PSEAE	Q51390	GLPK2_PSEAE	Glycerol kinase 2	Pseudomonas aeruginosa (strain ATCC 15692 / DSM 22644 / CIP 104116 / JCM 14847 / LMG 12228 / 1C / PRS 101 / PAO1)	glpK2	K00864
TRINITY_DN3_c1_g1	665.391	1.54279	0.0952573	16.196	5.38334e-59	2.39084e-57	sp|Q9I558|ACSA1_PSEAE	Q9I558	ACSA1_PSEAE	Acetyl-coenzyme A synthetase 1	Pseudomonas aeruginosa (strain ATCC 15692 / DSM 22644 / CIP 104116 / JCM 14847 / LMG 12228 / 1C / PRS 101 / PAO1)	acsA1	K01895
TRINITY_DN422_c0_g1	39.8665	-2.12114	0.221925	-9.55792	1.2015e-21	1.20951e-20	sp|O07920|AZLB_BACSU	O07920	AZLB_BACSU	Transcriptional regulator AzlB	Bacillus subtilis (strain 168)	azlB	K26601
TRINITY_DN458_c0_g3	346.568	-2.1658	0.233115	-9.29066	1.53331e-20	1.48417e-19	sp|Q9I713|DCTA1_PSEAE	Q9I713	DCTA1_PSEAE	C4-dicarboxylate transport protein 1	Pseudomonas aeruginosa (strain ATCC 15692 / DSM 22644 / CIP 104116 / JCM 14847 / LMG 12228 / 1C / PRS 101 / PAO1)	dctA1	K11103
TRINITY_DN479_c0_g2	309.842	2.25575	0.120145	18.7752	1.20582e-78	1.01155e-76	sp|Q9I2V5|ACNB_PSEAE	Q9I2V5	ACNB_PSEAE	Aconitate hydratase B	Pseudomonas aeruginosa (strain ATCC 15692 / DSM 22644 / CIP 104116 / JCM 14847 / LMG 12228 / 1C / PRS 101 / PAO1)	acnB	K01682
TRINITY_DN47_c0_g2	77.056	-1.84633	0.17605	-10.4875	9.85742e-26	1.30568e-24	sp|O07603|YHFE_BACSU	O07603	YHFE_BACSU	Putative aminopeptidase YhfE	Bacillus subtilis (strain 168)	yhfE	K01269
TRINITY_DN480_c0_g1	131.152	2.04014	0.147271	13.853	1.21999e-43	2.97126e-42	sp|P26876|LIP_PSEAE	P26876	LIP_PSEAE	Triacylglycerol lipase	Pseudomonas aeruginosa (strain ATCC 15692 / DSM 22644 / CIP 104116 / JCM 14847 / LMG 12228 / 1C / PRS 101 / PAO1)	lip	K01046
TRINITY_DN491_c0_g2	143.861	-1.64357	0.488532	-3.36432	0.000767339	0.00187489	sp|Q51484|Y525_PSEAE	Q51484	Y525_PSEAE	Uncharacterized protein PA0525	Pseudomonas aeruginosa (strain ATCC 15692 / DSM 22644 / CIP 104116 / JCM 14847 / LMG 12228 / 1C / PRS 101 / PAO1)	PA0525	K02448
TRINITY_DN4_c3_g2	64.6338	9.17457	0.964976	9.50756	1.95184e-21	1.939e-20	sp|Q9I5I9|LPAKS_PSEAE	Q9I5I9	LPAKS_PSEAE	Linear primary-alkylsulfatase	Pseudomonas aeruginosa (strain ATCC 15692 / DSM 22644 / CIP 104116 / JCM 14847 / LMG 12228 / 1C / PRS 101 / PAO1)	sdsA1	K25227
TRINITY_DN4_c3_g5	127.584	5.48848	0.326433	16.8135	1.94296e-63	1.22244e-61	sp|Q9I5I9|LPAKS_PSEAE	Q9I5I9	LPAKS_PSEAE	Linear primary-alkylsulfatase	Pseudomonas aeruginosa (strain ATCC 15692 / DSM 22644 / CIP 104116 / JCM 14847 / LMG 12228 / 1C / PRS 101 / PAO1)	sdsA1	K25227
TRINITY_DN4_c7_g1	50.4123	1.5601	0.304939	5.11609	3.11937e-07	1.1955e-06	sp|P46921|OPUAB_BACSU	P46921	OPUAB_BACSU	Glycine betaine transport system permease protein OpuAB	Bacillus subtilis (strain 168)	opuAB	K02001
TRINITY_DN4_c8_g1	103.8	-1.52326	0.232209	-6.55986	5.38572e-11	3.25297e-10	sp|Q9I5I6|SERDH_PSEAE	Q9I5I6	SERDH_PSEAE	NAD-dependent L-serine dehydrogenase	Pseudomonas aeruginosa (strain ATCC 15692 / DSM 22644 / CIP 104116 / JCM 14847 / LMG 12228 / 1C / PRS 101 / PAO1)	PA0743	K19711
TRINITY_DN54_c0_g1	365.232	-1.67585	0.192496	-8.70589	3.15085e-18	2.67291e-17	sp|Q51559|RHLA_PSEAE	Q51559	RHLA_PSEAE	3-(3-hydroxydecanoyloxy)decanoate synthase	Pseudomonas aeruginosa (strain ATCC 15692 / DSM 22644 / CIP 104116 / JCM 14847 / LMG 12228 / 1C / PRS 101 / PAO1)	rhlA	K18100
TRINITY_DN568_c1_g1	188.446	-1.83288	0.209337	-8.75566	2.02914e-18	1.74091e-17	sp|Q9I244|EFG2_PSEAE	Q9I244	EFG2_PSEAE	Elongation factor G 2	Pseudomonas aeruginosa (strain ATCC 15692 / DSM 22644 / CIP 104116 / JCM 14847 / LMG 12228 / 1C / PRS 101 / PAO1)	fusB	K02355
TRINITY_DN64_c0_g2	99.2121	-2.23365	0.139964	-15.9588	2.47583e-57	1.03847e-55	sp|Q8Z2J2|MGTC_SALTI	Q8Z2J2	MGTC_SALTI	Protein MgtC	Salmonella typhi	mgtC	K07507
TRINITY_DN660_c0_g1	43.6918	-1.73833	0.349284	-4.97686	6.46252e-07	2.39177e-06	sp|Q04803|PFER_PSEAE	Q04803	PFER_PSEAE	Transcriptional activator protein PfeR	Pseudomonas aeruginosa (strain ATCC 15692 / DSM 22644 / CIP 104116 / JCM 14847 / LMG 12228 / 1C / PRS 101 / PAO1)	pfeR	K19610
TRINITY_DN743_c0_g1	232.217	-1.61246	0.22766	-7.08275	1.41322e-12	9.52662e-12	sp|Q9I244|EFG2_PSEAE	Q9I244	EFG2_PSEAE	Elongation factor G 2	Pseudomonas aeruginosa (strain ATCC 15692 / DSM 22644 / CIP 104116 / JCM 14847 / LMG 12228 / 1C / PRS 101 / PAO1)	fusB	K02355
TRINITY_DN829_c0_g2	230.186	-3.38207	0.132197	-25.5835	2.33034e-144	3.51881e-142	sp|Q57725|ILVB_METJA	Q57725	ILVB_METJA	Probable acetolactate synthase large subunit	Methanocaldococcus jannaschii (strain ATCC 43067 / DSM 2661 / JAL-1 / JCM 10045 / NBRC 100440)	ilvB	K01652
TRINITY_DN86_c1_g10	5092.86	1.88463	0.340669	5.53215	3.16328e-08	1.38051e-07	sp|Q4KCZ0|PLTA_PSEF5	Q4KCZ0	PLTA_PSEF5	1H-pyrrole-2-carbonyl-[peptidyl-carrier protein] chlorinase	Pseudomonas fluorescens (strain ATCC BAA-477 / NRRL B-23932 / Pf-5)	pltA	K22712
TRINITY_DN86_c1_g12	1199.98	1.76027	0.374726	4.69748	2.63394e-06	9.20658e-06	sp|Q9ZGI5|PIKA1_STRVZ	Q9ZGI5	PIKA1_STRVZ	Narbonolide/10-deoxymethynolide synthase PikA1, modules 1 and 2	Streptomyces venezuelae	pikAI	K16000
TRINITY_DN86_c1_g15	1838.63	1.60764	0.353062	4.55343	5.27774e-06	1.79491e-05	sp|P96284|PKS15_MYCTU	P96284	PKS15_MYCTU	Putative inactive phenolphthiocerol synthesis polyketide synthase type I Pks15	Mycobacterium tuberculosis (strain ATCC 25618 / H37Rv)	pks15	K12430
TRINITY_DN86_c3_g1	97.2135	2.49053	0.209344	11.8968	1.22921e-32	2.26354e-31	sp|P45359|THLA_CLOAB	P45359	THLA_CLOAB	Acetyl-CoA acetyltransferase	Clostridium acetobutylicum (strain ATCC 824 / DSM 792 / JCM 1419 / LMG 5710 / VKM B-1787)	thlA	K00626

## Sheet: UVA37832
CDS	baseMean	log2FoldChange	lfcSE	stat	pvalue	padj	uniprot hit	Accession	UniProt ID	Name	Organism	Gene Name	KEGG KO
TRINITY_DN1032_c0_g3	1077.13	-1.73746	0.224435	-7.74147	9.82731e-15	1.17777e-13	sp|Q9I742|CLPV1_PSEAE	Q9I742	CLPV1_PSEAE	AAA+ ATPase ClpV1	Pseudomonas aeruginosa (strain ATCC 15692 / DSM 22644 / CIP 104116 / JCM 14847 / LMG 12228 / 1C / PRS 101 / PAO1)	clpV1	K11907
TRINITY_DN105_c0_g1	45.3495	-1.53428	0.339759	-4.51578	6.30839e-06	3.34302e-05	sp|Q9HUU1|OADC_PSEAE	Q9HUU1	OADC_PSEAE	Oxaloacetate decarboxylase	Pseudomonas aeruginosa (strain ATCC 15692 / DSM 22644 / CIP 104116 / JCM 14847 / LMG 12228 / 1C / PRS 101 / PAO1)	PA4872	K01003
TRINITY_DN108_c0_g1	114.886	1.96798	0.194384	10.1242	4.31431e-24	9.33568e-23	sp|Q5LLW7|DMDC_RUEPO	Q5LLW7	DMDC_RUEPO	3-methylmercaptopropionyl-CoA dehydrogenase	Ruegeria pomeroyi (strain ATCC 700808 / DSM 15171 / DSS-3)	dmdC	K20035
TRINITY_DN108_c0_g2	98.8981	1.75905	0.170105	10.341	4.59923e-25	1.11963e-23	sp|B7V3B1|MSRA_PSEA8	B7V3B1	MSRA_PSEA8	Peptide methionine sulfoxide reductase MsrA	Pseudomonas aeruginosa (strain LESB58)	msrA	K07304
TRINITY_DN128_c3_g1	50.5032	-2.13964	0.420852	-5.08407	3.69438e-07	2.23095e-06	sp|Q9HV66|ACSA2_PSEAE	Q9HV66	ACSA2_PSEAE	Acetyl-coenzyme A synthetase 2	Pseudomonas aeruginosa (strain ATCC 15692 / DSM 22644 / CIP 104116 / JCM 14847 / LMG 12228 / 1C / PRS 101 / PAO1)	acsA2	K01895
TRINITY_DN134_c11_g1	40.4818	2.42946	0.33058	7.34908	1.99577e-13	2.18973e-12	sp|Q9X2N2|6PGL_PSEAE	Q9X2N2	6PGL_PSEAE	6-phosphogluconolactonase	Pseudomonas aeruginosa (strain ATCC 15692 / DSM 22644 / CIP 104116 / JCM 14847 / LMG 12228 / 1C / PRS 101 / PAO1)	pgl	K01057
TRINITY_DN134_c16_g1	129.145	2.9708	0.254483	11.6739	1.73389e-31	6.13956e-30	sp|Q9HUN2|RL9_PSEAE	Q9HUN2	RL9_PSEAE	Large ribosomal subunit protein bL9	Pseudomonas aeruginosa (strain ATCC 15692 / DSM 22644 / CIP 104116 / JCM 14847 / LMG 12228 / 1C / PRS 101 / PAO1)	rplI	K02939
TRINITY_DN134_c17_g1	97.3358	2.94663	0.403309	7.30613	2.74952e-13	2.93408e-12	sp|P55604|Y4OS_SINFN	P55604	Y4OS_SINFN	Uncharacterized ABC transporter ATP-binding protein y4oS	Sinorhizobium fredii (strain NBRC 101917 / NGR234)	NGR_a02170	K10112
TRINITY_DN134_c18_g1	413.677	1.99847	0.368275	5.42657	5.7447e-08	3.72927e-07	sp|Q92KZ7|SP39_RHIME	Q92KZ7	SP39_RHIME	Probable sugar-binding periplasmic protein	Rhizobium meliloti (strain 1021)	R03301	K17315
TRINITY_DN134_c19_g1	163.053	-1.53658	0.179618	-8.5547	1.18179e-17	1.73701e-16	sp|Q9I407|ASPQ_PSEAE	Q9I407	ASPQ_PSEAE	Glutaminase-asparaginase	Pseudomonas aeruginosa (strain ATCC 15692 / DSM 22644 / CIP 104116 / JCM 14847 / LMG 12228 / 1C / PRS 101 / PAO1)	ansB	K05597
TRINITY_DN134_c2_g15	48.7181	2.07882	0.276178	7.5271	5.18816e-14	5.85736e-13	sp|O68282|G6PD_PSEAE	O68282	G6PD_PSEAE	Glucose-6-phosphate 1-dehydrogenase	Pseudomonas aeruginosa (strain ATCC 15692 / DSM 22644 / CIP 104116 / JCM 14847 / LMG 12228 / 1C / PRS 101 / PAO1)	zwf	K00036
TRINITY_DN134_c2_g2	117.211	2.78734	0.197645	14.1027	3.65358e-45	2.18934e-43	sp|Q92KZ7|SP39_RHIME	Q92KZ7	SP39_RHIME	Probable sugar-binding periplasmic protein	Rhizobium meliloti (strain 1021)	R03301	K17315
TRINITY_DN134_c2_g23	90.4893	2.9036	0.192149	15.1112	1.36677e-51	1.77452e-49	sp|Q9HUM9|RS6_PSEAE	Q9HUM9	RS6_PSEAE	Small ribosomal subunit protein bS6	Pseudomonas aeruginosa (strain ATCC 15692 / DSM 22644 / CIP 104116 / JCM 14847 / LMG 12228 / 1C / PRS 101 / PAO1)	rpsF	K02990
TRINITY_DN134_c2_g3	441.818	2.44655	0.329809	7.41808	1.18827e-13	1.32237e-12	sp|Q51485|PORB_PSEAE	Q51485	PORB_PSEAE	Porin B	Pseudomonas aeruginosa (strain ATCC 15692 / DSM 22644 / CIP 104116 / JCM 14847 / LMG 12228 / 1C / PRS 101 / PAO1)	oprB	K07267
TRINITY_DN134_c2_g6	181.194	-1.50021	0.204249	-7.34497	2.058e-13	2.22665e-12	sp|Q9I402|GASBP_PSEAE	Q9I402	GASBP_PSEAE	L-glutamate/L-aspartate-binding protein	Pseudomonas aeruginosa (strain ATCC 15692 / DSM 22644 / CIP 104116 / JCM 14847 / LMG 12228 / 1C / PRS 101 / PAO1)	PA1342	K10001
TRINITY_DN134_c5_g1	62.8497	-1.6428	0.32934	-4.98815	6.09595e-07	3.59753e-06	sp|O06924|MADA_MALRU	O06924	MADA_MALRU	Acetyl-S-ACP:malonate ACP transferase	Malonomonas rubra	madA	K13929
TRINITY_DN140_c0_g2	32.844	-3.01456	0.320192	-9.41485	4.73775e-21	9.22677e-20	sp|Q9I2N2|MODA_PSEAE	Q9I2N2	MODA_PSEAE	Tungstate/molybdate/chromate-binding protein ModA	Pseudomonas aeruginosa (strain ATCC 15692 / DSM 22644 / CIP 104116 / JCM 14847 / LMG 12228 / 1C / PRS 101 / PAO1)	modA	K02020
TRINITY_DN147_c0_g1	110.856	-1.83734	0.14523	-12.6512	1.10114e-36	4.51467e-35	sp|Q02RJ6|ELAS_PSEAB	Q02RJ6	ELAS_PSEAB	Elastase	Pseudomonas aeruginosa (strain UCBPP-PA14)	lasB	K01399
TRINITY_DN192_c0_g1	4.4446	-5.70533	2.18427	-2.61201	0.00900113	0.0235298	sp|Q9S508|PHZB2_PSEAE	Q9S508	PHZB2_PSEAE	Phenazine biosynthesis protein PhzB2	Pseudomonas aeruginosa (strain ATCC 15692 / DSM 22644 / CIP 104116 / JCM 14847 / LMG 12228 / 1C / PRS 101 / PAO1)	phzB2	K20260
TRINITY_DN1_c100_g1	95.8457	1.53601	0.275839	5.5685	2.56948e-08	1.71079e-07	sp|Q9I0J0|NUOM_PSEAE	Q9I0J0	NUOM_PSEAE	NADH-quinone oxidoreductase subunit M	Pseudomonas aeruginosa (strain ATCC 15692 / DSM 22644 / CIP 104116 / JCM 14847 / LMG 12228 / 1C / PRS 101 / PAO1)	nuoM	K00342
TRINITY_DN1_c108_g1	14.9408	7.28481	1.06194	6.8599	6.89089e-12	6.54634e-11	sp|Q59640|CDSA_PSEAE	Q59640	CDSA_PSEAE	Phosphatidate cytidylyltransferase	Pseudomonas aeruginosa (strain ATCC 15692 / DSM 22644 / CIP 104116 / JCM 14847 / LMG 12228 / 1C / PRS 101 / PAO1)	cdsA	K00981
TRINITY_DN1_c1_g10	91.8618	2.14578	0.156881	13.6777	1.37934e-42	6.71567e-41	sp|O82850|RS2_PSEAE	O82850	RS2_PSEAE	Small ribosomal subunit protein uS2	Pseudomonas aeruginosa (strain ATCC 15692 / DSM 22644 / CIP 104116 / JCM 14847 / LMG 12228 / 1C / PRS 101 / PAO1)	rpsB	K02967
TRINITY_DN1_c1_g20	237.83	1.53949	0.0956814	16.0898	3.00991e-58	5.8618e-56	sp|Q9HWF5|SECY_PSEAE	Q9HWF5	SECY_PSEAE	Protein translocase subunit SecY	Pseudomonas aeruginosa (strain ATCC 15692 / DSM 22644 / CIP 104116 / JCM 14847 / LMG 12228 / 1C / PRS 101 / PAO1)	secY	K03076
TRINITY_DN1_c1_g5	260.203	1.8508	0.0985665	18.7772	1.1607e-78	9.04183e-76	sp|Q9HWD8|RL2_PSEAE	Q9HWD8	RL2_PSEAE	Large ribosomal subunit protein uL2	Pseudomonas aeruginosa (strain ATCC 15692 / DSM 22644 / CIP 104116 / JCM 14847 / LMG 12228 / 1C / PRS 101 / PAO1)	rplB	K02886
TRINITY_DN1_c27_g1	99.2297	1.93676	0.310115	6.24531	4.22961e-10	3.29487e-09	sp|Q9HZP5|ETFD_PSEAE	Q9HZP5	ETFD_PSEAE	Electron transfer flavoprotein-ubiquinone oxidoreductase	Pseudomonas aeruginosa (strain ATCC 15692 / DSM 22644 / CIP 104116 / JCM 14847 / LMG 12228 / 1C / PRS 101 / PAO1)	PA2953	K00311
TRINITY_DN1_c2_g10	126.148	-2.40825	0.343327	-7.01446	2.30847e-12	2.22012e-11	sp|Q51404|FUMC2_PSEAE	Q51404	FUMC2_PSEAE	Fumarate hydratase class II 2	Pseudomonas aeruginosa (strain ATCC 15692 / DSM 22644 / CIP 104116 / JCM 14847 / LMG 12228 / 1C / PRS 101 / PAO1)	fumC2	K01679
TRINITY_DN1_c2_g11	266.171	-2.40165	0.142862	-16.8109	2.03007e-63	5.27143e-61	sp|Q51404|FUMC2_PSEAE	Q51404	FUMC2_PSEAE	Fumarate hydratase class II 2	Pseudomonas aeruginosa (strain ATCC 15692 / DSM 22644 / CIP 104116 / JCM 14847 / LMG 12228 / 1C / PRS 101 / PAO1)	fumC2	K01679
TRINITY_DN1_c2_g13	194.522	2.0425	0.146658	13.9269	4.34605e-44	2.25705e-42	sp|Q9HWC6|RL1_PSEAE	Q9HWC6	RL1_PSEAE	Large ribosomal subunit protein uL1	Pseudomonas aeruginosa (strain ATCC 15692 / DSM 22644 / CIP 104116 / JCM 14847 / LMG 12228 / 1C / PRS 101 / PAO1)	rplA	K02863
TRINITY_DN1_c2_g15	393.493	-2.54824	0.150396	-16.9435	2.1503e-64	8.37542e-62	sp|P53652|SODM_PSEAE	P53652	SODM_PSEAE	Superoxide dismutase [Mn]	Pseudomonas aeruginosa (strain ATCC 15692 / DSM 22644 / CIP 104116 / JCM 14847 / LMG 12228 / 1C / PRS 101 / PAO1)	sodA	K04564
TRINITY_DN1_c4_g15	23.2765	1.75123	0.35127	4.98542	6.18263e-07	3.62125e-06	sp|Q02FS8|IF2_PSEAB	Q02FS8	IF2_PSEAB	Translation initiation factor IF-2	Pseudomonas aeruginosa (strain UCBPP-PA14)	infB	K02519
TRINITY_DN1_c50_g1	39.2526	1.55458	0.364614	4.26363	2.0113e-05	0.000101084	sp|Q9I0K9|PUR8_PSEAE	Q9I0K9	PUR8_PSEAE	Adenylosuccinate lyase	Pseudomonas aeruginosa (strain ATCC 15692 / DSM 22644 / CIP 104116 / JCM 14847 / LMG 12228 / 1C / PRS 101 / PAO1)	purB	K01756
TRINITY_DN1_c65_g1	41.7157	2.85169	0.401494	7.1027	1.22345e-12	1.22188e-11	sp|Q9HZP5|ETFD_PSEAE	Q9HZP5	ETFD_PSEAE	Electron transfer flavoprotein-ubiquinone oxidoreductase	Pseudomonas aeruginosa (strain ATCC 15692 / DSM 22644 / CIP 104116 / JCM 14847 / LMG 12228 / 1C / PRS 101 / PAO1)	PA2953	K00311
TRINITY_DN1_c6_g5	6.53937	6.0926	2.19511	2.77554	0.00551108	0.0156684	sp|P96956|ALGK_PSEAE	P96956	ALGK_PSEAE	Alginate biosynthesis protein AlgK	Pseudomonas aeruginosa (strain ATCC 15692 / DSM 22644 / CIP 104116 / JCM 14847 / LMG 12228 / 1C / PRS 101 / PAO1)	algK	K19292
TRINITY_DN1_c92_g1	89.2668	-1.63948	0.188476	-8.69862	3.35932e-18	5.23382e-17	sp|P72161|PBP5_PSEAE	P72161	PBP5_PSEAE	D-alanyl-D-alanine endopeptidase	Pseudomonas aeruginosa (strain ATCC 15692 / DSM 22644 / CIP 104116 / JCM 14847 / LMG 12228 / 1C / PRS 101 / PAO1)	pbpG	K07262
TRINITY_DN205_c0_g17	14.3537	-1.88712	0.684571	-2.75665	0.00583964	0.0164822	sp|Q9HWA4|PPRB_PSEAE	Q9HWA4	PPRB_PSEAE	Two-component response regulator PprB	Pseudomonas aeruginosa (strain ATCC 15692 / DSM 22644 / CIP 104116 / JCM 14847 / LMG 12228 / 1C / PRS 101 / PAO1)	pprB	K27077
TRINITY_DN205_c0_g18	84.2938	1.62657	0.19723	8.24703	1.62381e-16	2.25883e-15	sp|Q9HV43|DNAK_PSEAE	Q9HV43	DNAK_PSEAE	Chaperone protein DnaK	Pseudomonas aeruginosa (strain ATCC 15692 / DSM 22644 / CIP 104116 / JCM 14847 / LMG 12228 / 1C / PRS 101 / PAO1)	dnaK	K04043
TRINITY_DN205_c0_g5	11.4286	-3.0833	0.50068	-6.15822	7.35662e-10	5.56389e-09	sp|Q9HWA4|PPRB_PSEAE	Q9HWA4	PPRB_PSEAE	Two-component response regulator PprB	Pseudomonas aeruginosa (strain ATCC 15692 / DSM 22644 / CIP 104116 / JCM 14847 / LMG 12228 / 1C / PRS 101 / PAO1)	pprB	K27077
TRINITY_DN205_c0_g6	54.1192	-1.54275	0.192594	-8.01037	1.14368e-15	1.46054e-14	sp|P9WQ25|GLGX_MYCTU	P9WQ25	GLGX_MYCTU	Glycogen operon protein GlgX homolog	Mycobacterium tuberculosis (strain ATCC 25618 / H37Rv)	glgX	K01214
TRINITY_DN205_c19_g1	58.3542	1.706	0.331142	5.15186	2.57914e-07	1.58201e-06	sp|P38103|DAPB_PSEAE	P38103	DAPB_PSEAE	4-hydroxy-tetrahydrodipicolinate reductase	Pseudomonas aeruginosa (strain ATCC 15692 / DSM 22644 / CIP 104116 / JCM 14847 / LMG 12228 / 1C / PRS 101 / PAO1)	dapB	K00215
TRINITY_DN205_c3_g3	34.4161	1.74631	0.268144	6.51258	7.38705e-11	6.2549e-10	sp|Q709F0|ACD11_HUMAN	Q709F0	ACD11_HUMAN	Acyl-CoA dehydrogenase family member 11	Homo sapiens	ACAD11	K11730
TRINITY_DN205_c7_g1	9.29854	-2.33626	0.54073	-4.32056	1.55633e-05	7.87262e-05	sp|P55702|Y4XJ_SINFN	P55702	Y4XJ_SINFN	Uncharacterized protein y4xJ	Sinorhizobium fredii (strain NBRC 101917 / NGR234)	NGR_a00790	K02280
TRINITY_DN205_c7_g4	30.6845	2.32002	0.322185	7.20089	5.98212e-13	6.05204e-12	sp|A6THU5|HPCH_KLEP7	A6THU5	HPCH_KLEP7	4-hydroxy-2-oxo-heptane-1,7-dioate aldolase	Klebsiella pneumoniae subsp. pneumoniae (strain ATCC 700721 / MGH 78578)	hpcH	K02510
TRINITY_DN209_c0_g1	194.331	-1.81947	0.241022	-7.54897	4.38719e-14	5.02591e-13	sp|Q9I1V0|GLGA_PSEAE	Q9I1V0	GLGA_PSEAE	Glycogen synthase	Pseudomonas aeruginosa (strain ATCC 15692 / DSM 22644 / CIP 104116 / JCM 14847 / LMG 12228 / 1C / PRS 101 / PAO1)	glgA	K00703
TRINITY_DN20_c0_g1	83.6102	-1.89965	0.221983	-8.55762	1.15226e-17	1.72617e-16	sp|Q8FAG5|CYSQ_ECOL6	Q8FAG5	CYSQ_ECOL6	3'(2'),5'-bisphosphate nucleotidase CysQ	Escherichia coli O6:H1 (strain CFT073 / ATCC 700928 / UPEC)	cysQ	K01082
TRINITY_DN213_c0_g1	101.645	1.90129	0.162938	11.6688	1.84088e-31	6.23497e-30	sp|O31215|CYB_ALLVD	O31215	CYB_ALLVD	Cytochrome b	Allochromatium vinosum (strain ATCC 17899 / DSM 180 / NBRC 103801 / NCIMB 10441 / D)	petB	K00412
TRINITY_DN213_c0_g2	28.0342	1.86146	0.28634	6.50086	7.98613e-11	6.68946e-10	sp|P0AGD7|SRP54_ECOLI	P0AGD7	SRP54_ECOLI	Signal recognition particle protein	Escherichia coli (strain K12)	ffh	K03106
TRINITY_DN22_c0_g4	80.0491	-1.75862	0.28726	-6.12206	9.23705e-10	6.91891e-09	sp|Q9I3S1|BDLA_PSEAE	Q9I3S1	BDLA_PSEAE	Biofilm dispersion protein BdlA	Pseudomonas aeruginosa (strain ATCC 15692 / DSM 22644 / CIP 104116 / JCM 14847 / LMG 12228 / 1C / PRS 101 / PAO1)	bdlA	K03406
TRINITY_DN22_c16_g1	60.0932	-3.00261	0.291421	-10.3033	6.8057e-25	1.60656e-23	sp|Q9KIF7|OPUAA_LACLA	Q9KIF7	OPUAA_LACLA	Glycine betaine transport ATP-binding protein OpuAA	Lactococcus lactis subsp. lactis (strain IL1403)	opuAA	K02000
TRINITY_DN22_c17_g1	213.739	-1.68647	0.568544	-2.96629	0.00301412	0.00931746	sp|P0ACY3|YEAG_ECOLI	P0ACY3	YEAG_ECOLI	Uncharacterized protein YeaG	Escherichia coli (strain K12)	yeaG	K07180
TRINITY_DN22_c1_g10	56.9938	-2.96543	0.223633	-13.2602	3.93789e-40	1.80448e-38	sp|E0SCY2|OUSW_DICD3	E0SCY2	OUSW_DICD3	Glycine betaine/choline transport system permease protein OusW	Dickeya dadantii (strain 3937)	ousW	K02001
TRINITY_DN22_c29_g1	53.5168	-1.63587	0.376346	-4.34672	1.38186e-05	7.08201e-05	sp|P37460|PROY_SALTY	P37460	PROY_SALTY	Proline-specific permease ProY	Salmonella typhimurium (strain LT2 / SGSC1412 / ATCC 700720)	proY	K11736
TRINITY_DN22_c2_g2	74.9529	-2.33096	0.250498	-9.3053	1.33618e-20	2.4783e-19	sp|Q9HU92|HUTG_PSEAE	Q9HU92	HUTG_PSEAE	N-formylglutamate deformylase	Pseudomonas aeruginosa (strain ATCC 15692 / DSM 22644 / CIP 104116 / JCM 14847 / LMG 12228 / 1C / PRS 101 / PAO1)	hutG	K01458
TRINITY_DN22_c2_g9	50.6876	-2.05755	0.284694	-7.22724	4.92914e-13	5.05237e-12	sp|Q02ES4|HUTI_PSEAB	Q02ES4	HUTI_PSEAB	Imidazolonepropionase	Pseudomonas aeruginosa (strain UCBPP-PA14)	hutI	K01468
TRINITY_DN22_c33_g1	26.9427	-1.68713	0.483162	-3.49185	0.00047969	0.00171412	sp|P37460|PROY_SALTY	P37460	PROY_SALTY	Proline-specific permease ProY	Salmonella typhimurium (strain LT2 / SGSC1412 / ATCC 700720)	proY	K11736
TRINITY_DN22_c43_g1	37.4615	-2.52497	0.595705	-4.23863	2.24892e-05	0.00011088	sp|Q8RBH4|HUTH_CALS4	Q8RBH4	HUTH_CALS4	Histidine ammonia-lyase	Caldanaerobacter subterraneus subsp. tengcongensis (strain DSM 15242 / JCM 11007 / NBRC 100824 / MB4)	hutH	K01745
TRINITY_DN22_c4_g13	425.772	-2.54023	0.240099	-10.5799	3.6925e-26	9.58819e-25	sp|Q02ER6|HUTU_PSEAB	Q02ER6	HUTU_PSEAB	Urocanate hydratase	Pseudomonas aeruginosa (strain UCBPP-PA14)	hutU	K01712
TRINITY_DN22_c4_g15	50.074	-2.26007	0.219522	-10.2954	7.38821e-25	1.69277e-23	sp|Q9HU85|HUTH_PSEAE	Q9HU85	HUTH_PSEAE	Histidine ammonia-lyase	Pseudomonas aeruginosa (strain ATCC 15692 / DSM 22644 / CIP 104116 / JCM 14847 / LMG 12228 / 1C / PRS 101 / PAO1)	hutH	K01745
TRINITY_DN22_c4_g3	368.639	-2.97343	0.201682	-14.7432	3.40319e-49	2.94565e-47	sp|Q9HU83|HUTU_PSEAE	Q9HU83	HUTU_PSEAE	Urocanate hydratase	Pseudomonas aeruginosa (strain ATCC 15692 / DSM 22644 / CIP 104116 / JCM 14847 / LMG 12228 / 1C / PRS 101 / PAO1)	hutU	K01712
TRINITY_DN22_c4_g4	63.0381	-3.01279	0.388201	-7.76091	8.43192e-15	1.02632e-13	sp|P37460|PROY_SALTY	P37460	PROY_SALTY	Proline-specific permease ProY	Salmonella typhimurium (strain LT2 / SGSC1412 / ATCC 700720)	proY	K11736
TRINITY_DN22_c5_g2	26.4965	1.69064	0.324122	5.21608	1.82749e-07	1.14808e-06	sp|Q02DE0|YIDC_PSEAB	Q02DE0	YIDC_PSEAB	Membrane protein insertase YidC	Pseudomonas aeruginosa (strain UCBPP-PA14)	yidC	K03217
TRINITY_DN22_c62_g1	12.9787	-2.63223	1.08603	-2.42372	0.0153625	0.0373981	sp|Q9HTQ2|ALR2_PSEAE	Q9HTQ2	ALR2_PSEAE	Alanine racemase, catabolic	Pseudomonas aeruginosa (strain ATCC 15692 / DSM 22644 / CIP 104116 / JCM 14847 / LMG 12228 / 1C / PRS 101 / PAO1)	dadX	K01775
TRINITY_DN258_c0_g3	10.2761	2.87633	0.513995	5.59602	2.19325e-08	1.49872e-07	sp|P24474|NIRS_PSEAE	P24474	NIRS_PSEAE	Nitrite reductase	Pseudomonas aeruginosa (strain ATCC 15692 / DSM 22644 / CIP 104116 / JCM 14847 / LMG 12228 / 1C / PRS 101 / PAO1)	nirS	K15864
TRINITY_DN262_c0_g2	26.5613	2.94704	0.3782	7.79228	6.58091e-15	8.13734e-14	sp|Q5LLW7|DMDC_RUEPO	Q5LLW7	DMDC_RUEPO	3-methylmercaptopropionyl-CoA dehydrogenase	Ruegeria pomeroyi (strain ATCC 700808 / DSM 15171 / DSS-3)	dmdC	K20035
TRINITY_DN264_c0_g1	62.0707	2.6367	0.607634	4.33928	1.42947e-05	7.27818e-05	sp|P37906|PUUB_ECOLI	P37906	PUUB_ECOLI	Gamma-glutamylputrescine oxidoreductase	Escherichia coli (strain K12)	puuB	K09471
TRINITY_DN271_c0_g1	47.3421	-2.04304	0.318386	-6.41686	1.39118e-10	1.12888e-09	sp|Q9HW93|PCTC_PSEAE	Q9HW93	PCTC_PSEAE	Methyl-accepting chemotaxis protein PctC	Pseudomonas aeruginosa (strain ATCC 15692 / DSM 22644 / CIP 104116 / JCM 14847 / LMG 12228 / 1C / PRS 101 / PAO1)	pctC	K03406
TRINITY_DN27_c6_g1	371.429	-1.70709	0.109791	-15.5485	1.62911e-54	2.53815e-52	sp|P45684|RPOS_PSEAE	P45684	RPOS_PSEAE	RNA polymerase sigma factor RpoS	Pseudomonas aeruginosa (strain ATCC 15692 / DSM 22644 / CIP 104116 / JCM 14847 / LMG 12228 / 1C / PRS 101 / PAO1)	rpoS	K03087
TRINITY_DN306_c0_g3	28.6406	-1.72488	0.254991	-6.76448	1.33792e-11	1.22617e-10	sp|P31833|COX1_BRADU	P31833	COX1_BRADU	Cytochrome c oxidase subunit 1	Bradyrhizobium diazoefficiens (strain JCM 10833 / BCRC 13528 / IAM 13628 / NBRC 14792 / USDA 110)	ctaD	K02274
TRINITY_DN31_c2_g1	76.3853	2.0433	0.233004	8.76938	1.79654e-18	2.91564e-17	sp|Q9HVC5|KPRS_PSEAE	Q9HVC5	KPRS_PSEAE	Ribose-phosphate pyrophosphokinase	Pseudomonas aeruginosa (strain ATCC 15692 / DSM 22644 / CIP 104116 / JCM 14847 / LMG 12228 / 1C / PRS 101 / PAO1)	prs	K00948
TRINITY_DN31_c3_g1	85.3783	2.16231	0.193795	11.1577	6.56536e-29	1.89423e-27	sp|Q9HVC4|RL25_PSEAE	Q9HVC4	RL25_PSEAE	Large ribosomal subunit protein bL25	Pseudomonas aeruginosa (strain ATCC 15692 / DSM 22644 / CIP 104116 / JCM 14847 / LMG 12228 / 1C / PRS 101 / PAO1)	rplY	K02897
TRINITY_DN346_c0_g4	16.5924	2.13184	0.373932	5.70116	1.18997e-08	8.27666e-08	sp|O34563|GLNH_BACSU	O34563	GLNH_BACSU	ABC transporter glutamine-binding protein GlnH	Bacillus subtilis (strain 168)	glnH	K10039
TRINITY_DN357_c0_g1	63.4116	1.87537	0.403576	4.64688	3.37e-06	1.83582e-05	sp|Q9HXI4|SUHB_PSEAE	Q9HXI4	SUHB_PSEAE	Nus factor SuhB	Pseudomonas aeruginosa (strain ATCC 15692 / DSM 22644 / CIP 104116 / JCM 14847 / LMG 12228 / 1C / PRS 101 / PAO1)	suhB	K01092
TRINITY_DN387_c0_g1	29.9395	-2.3857	0.427942	-5.57482	2.47792e-08	1.67852e-07	sp|Q9HTX7|GCSP2_PSEAE	Q9HTX7	GCSP2_PSEAE	Glycine dehydrogenase (decarboxylating) 2	Pseudomonas aeruginosa (strain ATCC 15692 / DSM 22644 / CIP 104116 / JCM 14847 / LMG 12228 / 1C / PRS 101 / PAO1)	gcvP2	K00281
TRINITY_DN44_c0_g2	235.097	1.69019	0.158114	10.6897	1.13757e-26	3.05575e-25	sp|P38054|CUSA_ECOLI	P38054	CUSA_ECOLI	Cation efflux system protein CusA	Escherichia coli (strain K12)	cusA	K07787
TRINITY_DN44_c2_g2	2244.95	2.32544	0.158415	14.6795	8.72828e-49	6.79933e-47	sp|A1W9B0|TYPH2_ACISJ	A1W9B0	TYPH2_ACISJ	Putative thymidine phosphorylase 2	Acidovorax sp. (strain JS42)	Ajs_2690	K00758
TRINITY_DN44_c2_g3	461.295	1.74702	0.205255	8.51144	1.71787e-17	2.47819e-16	sp|P44501|DDH_HAEIN	P44501	DDH_HAEIN	2-hydroxyacid dehydrogenase homolog	Haemophilus influenzae (strain ATCC 51907 / DSM 11121 / KW20 / Rd)	ddh	K03778
TRINITY_DN44_c2_g4	1314.48	1.88676	0.169058	11.1604	6.3669e-29	1.89423e-27	sp|A1W9B0|TYPH2_ACISJ	A1W9B0	TYPH2_ACISJ	Putative thymidine phosphorylase 2	Acidovorax sp. (strain JS42)	Ajs_2690	K00758
TRINITY_DN44_c2_g7	2529.11	2.11564	0.141425	14.9594	1.35216e-50	1.50476e-48	sp|Q5SLP1|RNSE_THET8	Q5SLP1	RNSE_THET8	Ribonuclease TTHA0252	Thermus thermophilus (strain ATCC 27634 / DSM 579 / HB8)	TTHA0252	K07576
TRINITY_DN44_c7_g10	2158.93	1.91346	0.171045	11.1869	4.726e-29	1.47262e-27	sp|A0QQV6|PK21_MYCS2	A0QQV6	PK21_MYCS2	GDP-polyphosphate phosphotransferase	Mycolicibacterium smegmatis (strain ATCC 700084 / mc(2)155)	MSMEG_0891	K22468
TRINITY_DN44_c7_g6	1427.53	2.23933	0.174537	12.8301	1.11203e-37	4.81262e-36	sp|O32220|COPA_BACSU	O32220	COPA_BACSU	Copper-exporting P-type ATPase	Bacillus subtilis (strain 168)	copA	K17686
TRINITY_DN44_c7_g7	651.54	2.17526	0.173629	12.5282	5.23378e-36	1.94148e-34	sp|A8AVK0|LEMA_STRGC	A8AVK0	LEMA_STRGC	Protein LemA	Streptococcus gordonii (strain Challis / ATCC 35105 / BCRC 15272 / CH1 / DL1 / V288)	lemA	K03744
TRINITY_DN44_c7_g9	772.497	2.39725	0.17005	14.0973	3.94444e-45	2.1948e-43	sp|P55140|YGCG_ECOLI	P55140	YGCG_ECOLI	UPF0603 protein YgcG	Escherichia coli (strain K12)	ygcG	K06872
TRINITY_DN479_c0_g2	107.398	2.33736	0.163435	14.3015	2.14235e-46	1.39074e-44	sp|Q9I2V5|ACNB_PSEAE	Q9I2V5	ACNB_PSEAE	Aconitate hydratase B	Pseudomonas aeruginosa (strain ATCC 15692 / DSM 22644 / CIP 104116 / JCM 14847 / LMG 12228 / 1C / PRS 101 / PAO1)	acnB	K01682
TRINITY_DN485_c0_g1	24.1096	1.62053	0.326291	4.96653	6.8162e-07	3.9332e-06	sp|P77915|HEMN_PSEAE	P77915	HEMN_PSEAE	Oxygen-independent coproporphyrinogen III oxidase	Pseudomonas aeruginosa (strain ATCC 15692 / DSM 22644 / CIP 104116 / JCM 14847 / LMG 12228 / 1C / PRS 101 / PAO1)	hemN	K02495
TRINITY_DN4_c3_g13	260.025	-1.89735	0.214751	-8.8351	1.00013e-18	1.6937e-17	sp|P28811|MMSB_PSEAE	P28811	MMSB_PSEAE	3-hydroxyisobutyrate dehydrogenase	Pseudomonas aeruginosa (strain ATCC 15692 / DSM 22644 / CIP 104116 / JCM 14847 / LMG 12228 / 1C / PRS 101 / PAO1)	mmsB	K00020
TRINITY_DN4_c3_g16	150.276	-1.5377	0.132976	-11.5638	6.28933e-31	2.04141e-29	sp|P28811|MMSB_PSEAE	P28811	MMSB_PSEAE	3-hydroxyisobutyrate dehydrogenase	Pseudomonas aeruginosa (strain ATCC 15692 / DSM 22644 / CIP 104116 / JCM 14847 / LMG 12228 / 1C / PRS 101 / PAO1)	mmsB	K00020
TRINITY_DN54_c0_g2	221.27	-1.5512	0.153166	-10.1275	4.17051e-24	9.28237e-23	sp|P23883|PUUC_ECOLI	P23883	PUUC_ECOLI	NADP/NAD-dependent aldehyde dehydrogenase PuuC	Escherichia coli (strain K12)	puuC	K09472
TRINITY_DN737_c0_g1	5.54327	2.06852	0.765153	2.7034	0.00686338	0.0186292	sp|Q54SE2|PRDXL_DICDI	Q54SE2	PRDXL_DICDI	1-Cys peroxiredoxin	Dictyostelium discoideum	DDB_G0282517	K24158
TRINITY_DN743_c1_g1	42.0173	-1.61928	0.395582	-4.09342	4.25057e-05	0.000195929	sp|Q9I244|EFG2_PSEAE	Q9I244	EFG2_PSEAE	Elongation factor G 2	Pseudomonas aeruginosa (strain ATCC 15692 / DSM 22644 / CIP 104116 / JCM 14847 / LMG 12228 / 1C / PRS 101 / PAO1)	fusB	K02355
TRINITY_DN765_c0_g2	63.0032	2.03682	0.236086	8.62745	6.27329e-18	9.58214e-17	sp|P36555|EPTA_SALTY	P36555	EPTA_SALTY	Phosphoethanolamine transferase EptA	Salmonella typhimurium (strain LT2 / SGSC1412 / ATCC 700720)	eptA	K03760
TRINITY_DN78_c0_g1	83.2375	1.63625	0.247814	6.60271	4.03707e-11	3.57372e-10	sp|Q9HTE9|GLYA1_PSEAE	Q9HTE9	GLYA1_PSEAE	Serine hydroxymethyltransferase 1	Pseudomonas aeruginosa (strain ATCC 15692 / DSM 22644 / CIP 104116 / JCM 14847 / LMG 12228 / 1C / PRS 101 / PAO1)	glyA1	K00600
TRINITY_DN829_c0_g2	54.6994	-2.34385	0.236308	-9.91863	3.4547e-23	7.27354e-22	sp|Q57725|ILVB_METJA	Q57725	ILVB_METJA	Probable acetolactate synthase large subunit	Methanocaldococcus jannaschii (strain ATCC 43067 / DSM 2661 / JAL-1 / JCM 10045 / NBRC 100440)	ilvB	K01652
TRINITY_DN86_c3_g1	69.0337	1.74609	0.264929	6.59079	4.37494e-11	3.8293e-10	sp|P45359|THLA_CLOAB	P45359	THLA_CLOAB	Acetyl-CoA acetyltransferase	Clostridium acetobutylicum (strain ATCC 824 / DSM 792 / JCM 1419 / LMG 5710 / VKM B-1787)	thlA	K00626

## Sheet: UVA51075
CDS	baseMean	log2FoldChange	lfcSE	stat	pvalue	padj	uniprot hit	Accession	UniProt ID	Name	Organism	Gene Name	KEGG KO
TRINITY_DN140_c0_g2	64.6417	-3.51987	0.248697	-14.1533	1.78283e-45	2.71347e-43	sp|Q9I2N2|MODA_PSEAE	Q9I2N2	MODA_PSEAE	Tungstate/molybdate/chromate-binding protein ModA	Pseudomonas aeruginosa (strain ATCC 15692 / DSM 22644 / CIP 104116 / JCM 14847 / LMG 12228 / 1C / PRS 101 / PAO1)	modA	K02020
TRINITY_DN1_c2_g10	148.267	-2.78366	0.475626	-5.85263	4.83868e-09	4.66105e-08	sp|Q51404|FUMC2_PSEAE	Q51404	FUMC2_PSEAE	Fumarate hydratase class II 2	Pseudomonas aeruginosa (strain ATCC 15692 / DSM 22644 / CIP 104116 / JCM 14847 / LMG 12228 / 1C / PRS 101 / PAO1)	fumC2	K01679
TRINITY_DN1_c2_g11	234.649	-3.69694	0.16844	-21.9481	9.0341e-107	6.87495e-104	sp|Q51404|FUMC2_PSEAE	Q51404	FUMC2_PSEAE	Fumarate hydratase class II 2	Pseudomonas aeruginosa (strain ATCC 15692 / DSM 22644 / CIP 104116 / JCM 14847 / LMG 12228 / 1C / PRS 101 / PAO1)	fumC2	K01679
TRINITY_DN1_c2_g15	262.112	-4.06916	0.204097	-19.9374	1.93007e-88	7.34393e-86	sp|P53652|SODM_PSEAE	P53652	SODM_PSEAE	Superoxide dismutase [Mn]	Pseudomonas aeruginosa (strain ATCC 15692 / DSM 22644 / CIP 104116 / JCM 14847 / LMG 12228 / 1C / PRS 101 / PAO1)	sodA	K04564
TRINITY_DN1_c65_g1	144.69	1.75206	0.18324	9.56154	1.16017e-21	3.67872e-20	sp|Q9HZP5|ETFD_PSEAE	Q9HZP5	ETFD_PSEAE	Electron transfer flavoprotein-ubiquinone oxidoreductase	Pseudomonas aeruginosa (strain ATCC 15692 / DSM 22644 / CIP 104116 / JCM 14847 / LMG 12228 / 1C / PRS 101 / PAO1)	PA2953	K00311
TRINITY_DN200_c0_g1	25.1038	-2.24547	0.297069	-7.55874	4.06985e-14	6.32073e-13	sp|Q9I194|PVDQ_PSEAE	Q9I194	PVDQ_PSEAE	Acyl-homoserine lactone acylase PvdQ	Pseudomonas aeruginosa (strain ATCC 15692 / DSM 22644 / CIP 104116 / JCM 14847 / LMG 12228 / 1C / PRS 101 / PAO1)	pvdQ	K07116
TRINITY_DN201_c0_g2	20.33	1.57013	0.32695	4.80236	1.56809e-06	1.00279e-05	sp|Q9I3F6|AER_PSEAE	Q9I3F6	AER_PSEAE	Methyl-accepting chemotaxis protein Aer	Pseudomonas aeruginosa (strain ATCC 15692 / DSM 22644 / CIP 104116 / JCM 14847 / LMG 12228 / 1C / PRS 101 / PAO1)	aer	K03776
TRINITY_DN205_c0_g5	16.4184	-1.59691	0.346703	-4.60599	4.10508e-06	2.42168e-05	sp|Q9HWA4|PPRB_PSEAE	Q9HWA4	PPRB_PSEAE	Two-component response regulator PprB	Pseudomonas aeruginosa (strain ATCC 15692 / DSM 22644 / CIP 104116 / JCM 14847 / LMG 12228 / 1C / PRS 101 / PAO1)	pprB	K27077
TRINITY_DN205_c0_g6	33.6802	-1.74861	0.288801	-6.05472	1.40661e-09	1.40846e-08	sp|P9WQ25|GLGX_MYCTU	P9WQ25	GLGX_MYCTU	Glycogen operon protein GlgX homolog	Mycobacterium tuberculosis (strain ATCC 25618 / H37Rv)	glgX	K01214
TRINITY_DN209_c0_g1	64.0569	-1.88477	0.455241	-4.14015	3.47084e-05	0.000172635	sp|Q9I1V0|GLGA_PSEAE	Q9I1V0	GLGA_PSEAE	Glycogen synthase	Pseudomonas aeruginosa (strain ATCC 15692 / DSM 22644 / CIP 104116 / JCM 14847 / LMG 12228 / 1C / PRS 101 / PAO1)	glgA	K00703
TRINITY_DN22_c78_g1	36.7506	1.77109	0.730901	2.42316	0.0153862	0.0390297	sp|Q9HT06|YIDC_PSEAE	Q9HT06	YIDC_PSEAE	Membrane protein insertase YidC	Pseudomonas aeruginosa (strain ATCC 15692 / DSM 22644 / CIP 104116 / JCM 14847 / LMG 12228 / 1C / PRS 101 / PAO1)	yidC	K03217
TRINITY_DN242_c0_g2	214.788	-1.54254	0.134361	-11.4806	1.65167e-30	1.19185e-28	sp|P42512|FPTA_PSEAE	P42512	FPTA_PSEAE	Fe(3+)-pyochelin receptor	Pseudomonas aeruginosa (strain ATCC 15692 / DSM 22644 / CIP 104116 / JCM 14847 / LMG 12228 / 1C / PRS 101 / PAO1)	fptA	K16088
TRINITY_DN242_c0_g3	471.141	-1.51106	0.137999	-10.9498	6.65795e-28	3.16669e-26	sp|Q9HWG3|PCHD_PSEAE	Q9HWG3	PCHD_PSEAE	Pyochelin synthase PchD	Pseudomonas aeruginosa (strain ATCC 15692 / DSM 22644 / CIP 104116 / JCM 14847 / LMG 12228 / 1C / PRS 101 / PAO1)	pchD	K12238
TRINITY_DN258_c0_g1	58.5097	2.38938	0.20819	11.4769	1.72278e-30	1.19185e-28	sp|Q75SP7|RSAM_PSESP	Q75SP7	RSAM_PSESP	(R)-stereoselective amidase	Pseudomonas sp.	ramA	K18540
TRINITY_DN262_c0_g2	33.8882	2.17402	0.359789	6.04248	1.51767e-09	1.49993e-08	sp|Q5LLW7|DMDC_RUEPO	Q5LLW7	DMDC_RUEPO	3-methylmercaptopropionyl-CoA dehydrogenase	Ruegeria pomeroyi (strain ATCC 700808 / DSM 15171 / DSS-3)	dmdC	K20035
TRINITY_DN300_c0_g1	64.1711	-2.77338	0.261448	-10.6078	2.74245e-26	1.09842e-24	sp|O30409|TYCC_BREPA	O30409	TYCC_BREPA	Tyrocidine synthase 3	Brevibacillus parabrevis	tycC	K16124
TRINITY_DN306_c0_g3	33.7998	1.87256	0.293928	6.3708	1.88044e-10	2.14325e-09	sp|P31833|COX1_BRADU	P31833	COX1_BRADU	Cytochrome c oxidase subunit 1	Bradyrhizobium diazoefficiens (strain JCM 10833 / BCRC 13528 / IAM 13628 / NBRC 14792 / USDA 110)	ctaD	K02274
TRINITY_DN346_c0_g4	13.9861	2.0638	0.553557	3.72825	0.000192811	0.000819717	sp|O34563|GLNH_BACSU	O34563	GLNH_BACSU	ABC transporter glutamine-binding protein GlnH	Bacillus subtilis (strain 168)	glnH	K10039
TRINITY_DN362_c0_g1	76.8446	2.98862	0.245977	12.15	5.7389e-34	4.85256e-32	sp|Q51390|GLPK2_PSEAE	Q51390	GLPK2_PSEAE	Glycerol kinase 2	Pseudomonas aeruginosa (strain ATCC 15692 / DSM 22644 / CIP 104116 / JCM 14847 / LMG 12228 / 1C / PRS 101 / PAO1)	glpK2	K00864
TRINITY_DN530_c1_g1	68.2186	-2.93814	0.262297	-11.2016	4.00482e-29	2.1769e-27	sp|P45745|DHBF_BACSU	P45745	DHBF_BACSU	Dimodular nonribosomal peptide synthase	Bacillus subtilis (strain 168)	dhbF	K04780
TRINITY_DN646_c0_g1	9.35938	-6.64234	2.0279	-3.27547	0.00105485	0.00380445	sp|Q02RJ6|ELAS_PSEAB	Q02RJ6	ELAS_PSEAB	Elastase	Pseudomonas aeruginosa (strain UCBPP-PA14)	lasB	K01399
TRINITY_DN65_c0_g2	48.995	-1.9138	0.200692	-9.53605	1.48382e-21	4.18216e-20	sp|P48632|FPVA_PSEAE	P48632	FPVA_PSEAE	Ferripyoverdine receptor	Pseudomonas aeruginosa (strain ATCC 15692 / DSM 22644 / CIP 104116 / JCM 14847 / LMG 12228 / 1C / PRS 101 / PAO1)	fpvA	K16088
TRINITY_DN71_c0_g1	75.6075	-1.96521	0.183806	-10.6917	1.11281e-26	4.70472e-25	sp|Q56990|HMUS_YERPE	Q56990	HMUS_YERPE	Hemin transport protein HmuS	Yersinia pestis	hmuS	K07225
TRINITY_DN71_c0_g7	83.5118	4.22036	0.260029	16.2303	3.07849e-59	7.80909e-57	sp|A0A0H2ZI93|CNTO_PSEAB	A0A0H2ZI93	CNTO_PSEAB	Metal-pseudopaline receptor CntO	Pseudomonas aeruginosa (strain UCBPP-PA14)	cntO	K02014
TRINITY_DN71_c0_g9	25.1503	-2.40943	0.317813	-7.58128	3.42174e-14	5.42488e-13	sp|G3XCY8|PIUA_PSEAE	G3XCY8	PIUA_PSEAE	Probable TonB-dependent siderophore receptor PiuA	Pseudomonas aeruginosa (strain ATCC 15692 / DSM 22644 / CIP 104116 / JCM 14847 / LMG 12228 / 1C / PRS 101 / PAO1)	piuA	K16090
TRINITY_DN737_c0_g1	16.7677	3.62882	0.753205	4.81784	1.45124e-06	9.60342e-06	sp|Q54SE2|PRDXL_DICDI	Q54SE2	PRDXL_DICDI	1-Cys peroxiredoxin	Dictyostelium discoideum	DDB_G0282517	K24158
TRINITY_DN77_c1_g1	81.3775	5.092	0.320311	15.8971	6.63882e-57	1.26304e-54	sp|Q9HT35|GCH4_PSEAE	Q9HT35	GCH4_PSEAE	GTP cyclohydrolase FolE2	Pseudomonas aeruginosa (strain ATCC 15692 / DSM 22644 / CIP 104116 / JCM 14847 / LMG 12228 / 1C / PRS 101 / PAO1)	folE2	K09007
TRINITY_DN7_c0_g1	14.9188	-3.62691	0.512169	-7.08146	1.42641e-12	1.87155e-11	sp|P06971|FHUA_ECOLI	P06971	FHUA_ECOLI	Ferrichrome outer membrane transporter/phage receptor	Escherichia coli (strain K12)	fhuA	K02014
TRINITY_DN829_c0_g2	50.3993	-2.96559	0.263544	-11.2527	2.24507e-29	1.31423e-27	sp|Q57725|ILVB_METJA	Q57725	ILVB_METJA	Probable acetolactate synthase large subunit	Methanocaldococcus jannaschii (strain ATCC 43067 / DSM 2661 / JAL-1 / JCM 10045 / NBRC 100440)	ilvB	K01652
TRINITY_DN86_c0_g5	399.403	-1.53051	0.154321	-9.91767	3.48806e-23	1.15409e-21	sp|Q86AD9|THIL1_DICDI	Q86AD9	THIL1_DICDI	Probable acetyl-CoA acetyltransferase	Dictyostelium discoideum	DDB_G0271544	K00626
TRINITY_DN86_c3_g1	34.543	1.82766	0.411185	4.44486	8.79492e-06	4.85065e-05	sp|P45359|THLA_CLOAB	P45359	THLA_CLOAB	Acetyl-CoA acetyltransferase	Clostridium acetobutylicum (strain ATCC 824 / DSM 792 / JCM 1419 / LMG 5710 / VKM B-1787)	thlA	K00626
TRINITY_DN944_c0_g1	173.109	-1.69712	0.446996	-3.79671	0.000146628	0.000641287	sp|P27206|SRFAA_BACSU	P27206	SRFAA_BACSU	Surfactin synthase subunit 1	Bacillus subtilis (strain 168)	srfAA	K15654

## Sheet: UVA55009
CDS	baseMean	log2FoldChange	lfcSE	stat	pvalue	padj	uniprot hit	Accession	UniProt ID	Name	Organism	Gene Name	KEGG KO
TRINITY_DN1051_c0_g1	7.60568	1.66177	0.494653	3.35948	0.0007809	0.00240991	sp|A0A0H2ZH52|DPPF_PSEAB	A0A0H2ZH52	DPPF_PSEAB	Di/tripeptide transport ATP-binding protein DppF	Pseudomonas aeruginosa (strain UCBPP-PA14)	dppF	K12372
TRINITY_DN108_c0_g1	105.241	1.82443	0.215024	8.48477	2.16137e-17	2.19934e-16	sp|Q5LLW7|DMDC_RUEPO	Q5LLW7	DMDC_RUEPO	3-methylmercaptopropionyl-CoA dehydrogenase	Ruegeria pomeroyi (strain ATCC 700808 / DSM 15171 / DSS-3)	dmdC	K20035
TRINITY_DN108_c0_g2	114.829	1.92261	0.128073	15.0119	6.13562e-51	3.55394e-49	sp|B7V3B1|MSRA_PSEA8	B7V3B1	MSRA_PSEA8	Peptide methionine sulfoxide reductase MsrA	Pseudomonas aeruginosa (strain LESB58)	msrA	K07304
TRINITY_DN120_c0_g1	8.8216	3.1357	0.640744	4.89385	9.88818e-07	4.68289e-06	sp|P23484|FECI_ECOLI	P23484	FECI_ECOLI	Ferric citrate uptake sigma factor FecI	Escherichia coli (strain K12)	fecI	K23514
TRINITY_DN126_c0_g1	66.5078	1.95287	0.16936	11.5309	9.21705e-31	1.98298e-29	sp|Q47162|FCT_DICD3	Q47162	FCT_DICD3	Ferrichrysobactin receptor	Dickeya dadantii (strain 3937)	fct	K02014
TRINITY_DN128_c2_g1	37.8323	-3.95581	0.904338	-4.37425	1.21848e-05	4.93288e-05	sp|Q9I558|ACSA1_PSEAE	Q9I558	ACSA1_PSEAE	Acetyl-coenzyme A synthetase 1	Pseudomonas aeruginosa (strain ATCC 15692 / DSM 22644 / CIP 104116 / JCM 14847 / LMG 12228 / 1C / PRS 101 / PAO1)	acsA1	K01895
TRINITY_DN134_c17_g1	125.555	-2.63565	0.296133	-8.90024	5.57266e-19	6.55659e-18	sp|P55604|Y4OS_SINFN	P55604	Y4OS_SINFN	Uncharacterized ABC transporter ATP-binding protein y4oS	Sinorhizobium fredii (strain NBRC 101917 / NGR234)	NGR_a02170	K10112
TRINITY_DN134_c18_g1	605.417	-2.91351	0.218692	-13.3224	1.71411e-40	6.14631e-39	sp|Q92KZ7|SP39_RHIME	Q92KZ7	SP39_RHIME	Probable sugar-binding periplasmic protein	Rhizobium meliloti (strain 1021)	R03301	K17315
TRINITY_DN134_c24_g1	46.7924	-1.82187	0.33638	-5.41611	6.09113e-08	3.23002e-07	sp|P0AER5|GLTK_ECOLI	P0AER5	GLTK_ECOLI	Glutamate/aspartate import permease protein GltK	Escherichia coli (strain K12)	gltK	K10002
TRINITY_DN134_c2_g2	94.9584	-2.41037	0.174278	-13.8306	1.66625e-43	6.6036e-42	sp|Q92KZ7|SP39_RHIME	Q92KZ7	SP39_RHIME	Probable sugar-binding periplasmic protein	Rhizobium meliloti (strain 1021)	R03301	K17315
TRINITY_DN134_c2_g3	147.707	-1.64215	0.19238	-8.53599	1.38962e-17	1.43341e-16	sp|Q51485|PORB_PSEAE	Q51485	PORB_PSEAE	Porin B	Pseudomonas aeruginosa (strain ATCC 15692 / DSM 22644 / CIP 104116 / JCM 14847 / LMG 12228 / 1C / PRS 101 / PAO1)	oprB	K07267
TRINITY_DN134_c2_g6	159.174	-1.69257	0.236749	-7.14922	8.72722e-13	6.5716e-12	sp|Q9I402|GASBP_PSEAE	Q9I402	GASBP_PSEAE	L-glutamate/L-aspartate-binding protein	Pseudomonas aeruginosa (strain ATCC 15692 / DSM 22644 / CIP 104116 / JCM 14847 / LMG 12228 / 1C / PRS 101 / PAO1)	PA1342	K10001
TRINITY_DN148_c0_g1	2721.88	1.66487	0.0917694	18.1418	1.48985e-73	2.24371e-71	sp|Q9I609|NIRN_PSEAE	Q9I609	NIRN_PSEAE	Dihydro-heme d1 dehydrogenase	Pseudomonas aeruginosa (strain ATCC 15692 / DSM 22644 / CIP 104116 / JCM 14847 / LMG 12228 / 1C / PRS 101 / PAO1)	nirN	K24867
TRINITY_DN15_c5_g1	511.125	1.51513	0.134783	11.2412	2.55772e-29	5.06832e-28	sp|P0A4H8|CIAR_STRR6	P0A4H8	CIAR_STRR6	Transcriptional regulatory protein CiaR	Streptococcus pneumoniae (strain ATCC BAA-255 / R6)	ciaR	K14983
TRINITY_DN1680_c0_g1	46.1891	-1.65989	0.341469	-4.86102	1.1678e-06	5.4281e-06	sp|P0A0T3|LGUL_NEIMB	P0A0T3	LGUL_NEIMB	Lactoylglutathione lyase	Neisseria meningitidis serogroup B (strain MC58)	gloA	K01759
TRINITY_DN171_c0_g2	122.602	1.65614	0.154401	10.7262	7.66763e-27	1.34273e-25	sp|G3XDA1|EXOS_PSEAE	G3XDA1	EXOS_PSEAE	Secreted exoenzyme S	Pseudomonas aeruginosa (strain ATCC 15692 / DSM 22644 / CIP 104116 / JCM 14847 / LMG 12228 / 1C / PRS 101 / PAO1)	exoS	K16635
TRINITY_DN177_c0_g1	4788.7	1.79806	0.118332	15.1951	3.81155e-52	2.39175e-50	sp|P76270|MSRC_ECOLI	P76270	MSRC_ECOLI	Free methionine-R-sulfoxide reductase	Escherichia coli (strain K12)	msrC	K08968
TRINITY_DN18_c0_g1	262.014	1.56277	0.149738	10.4367	1.68527e-25	2.82001e-24	sp|P20574|TRPD_PSEAE	P20574	TRPD_PSEAE	Anthranilate phosphoribosyltransferase	Pseudomonas aeruginosa (strain ATCC 15692 / DSM 22644 / CIP 104116 / JCM 14847 / LMG 12228 / 1C / PRS 101 / PAO1)	trpD	K00766
TRINITY_DN19_c0_g2	1687.03	1.81186	0.10145	17.8596	2.43277e-71	3.05312e-69	sp|Q92R45|ARREH_RHIME	Q92R45	ARREH_RHIME	NADPH-dependent FMN reductase ArsH	Rhizobium meliloti (strain 1021)	arsH	K11811
TRINITY_DN1_c38_g1	102.933	-1.51092	0.355531	-4.24974	2.14015e-05	8.26428e-05	sp|B7V4G6|TSAD_PSEA8	B7V4G6	TSAD_PSEA8	tRNA N6-adenosine threonylcarbamoyltransferase	Pseudomonas aeruginosa (strain LESB58)	tsaD	K25706
TRINITY_DN1_c45_g1	36.4871	-3.66438	1.2497	-2.9322	0.00336573	0.00928351	sp|Q8X968|AROP_ECO57	Q8X968	AROP_ECO57	Aromatic amino acid transport protein AroP	Escherichia coli O157:H7	aroP	K11734
TRINITY_DN1_c56_g1	10.0491	-2.32682	0.939324	-2.47713	0.0132445	0.031166	sp|Q8FL49|AROP_ECOL6	Q8FL49	AROP_ECOL6	Aromatic amino acid transport protein AroP	Escherichia coli O6:H1 (strain CFT073 / ATCC 700928 / UPEC)	aroP	K11734
TRINITY_DN1_c6_g3	54.4133	-1.53063	0.282746	-5.41346	6.18181e-08	3.25518e-07	sp|P0AE21|MAP1_SHIFL	P0AE21	MAP1_SHIFL	Methionine aminopeptidase	Shigella flexneri	map	K01265
TRINITY_DN1_c76_g1	378.076	-1.72088	0.279225	-6.16307	7.1348e-10	4.51471e-09	sp|O85140|FABD_SALTY	O85140	FABD_SALTY	Malonyl CoA-acyl carrier protein transacylase	Salmonella typhimurium (strain LT2 / SGSC1412 / ATCC 700720)	fabD	K00645
TRINITY_DN201_c0_g2	11.2237	2.10221	0.562293	3.73863	0.000185022	0.000651036	sp|Q9I3F6|AER_PSEAE	Q9I3F6	AER_PSEAE	Methyl-accepting chemotaxis protein Aer	Pseudomonas aeruginosa (strain ATCC 15692 / DSM 22644 / CIP 104116 / JCM 14847 / LMG 12228 / 1C / PRS 101 / PAO1)	aer	K03776
TRINITY_DN205_c0_g14	495.741	-1.51721	0.197688	-7.67477	1.65712e-14	1.38645e-13	sp|P08308|OTCC_PSEAE	P08308	OTCC_PSEAE	Ornithine carbamoyltransferase, catabolic	Pseudomonas aeruginosa (strain ATCC 15692 / DSM 22644 / CIP 104116 / JCM 14847 / LMG 12228 / 1C / PRS 101 / PAO1)	arcB	K00611
TRINITY_DN205_c0_g15	122.165	-1.74548	0.156855	-11.128	9.16815e-29	1.77016e-27	sp|Q9I1M2|ODBA_PSEAE	Q9I1M2	ODBA_PSEAE	2-oxoisovalerate dehydrogenase subunit alpha	Pseudomonas aeruginosa (strain ATCC 15692 / DSM 22644 / CIP 104116 / JCM 14847 / LMG 12228 / 1C / PRS 101 / PAO1)	bkdA1	K00166
TRINITY_DN205_c0_g19	136.182	-1.87896	0.205097	-9.16131	5.12712e-20	6.43454e-19	sp|Q9I1L9|DLDH1_PSEAE	Q9I1L9	DLDH1_PSEAE	Dihydrolipoyl dehydrogenase	Pseudomonas aeruginosa (strain ATCC 15692 / DSM 22644 / CIP 104116 / JCM 14847 / LMG 12228 / 1C / PRS 101 / PAO1)	lpdV	K00382
TRINITY_DN205_c0_g4	278.285	-2.14089	0.211885	-10.104	5.30245e-24	8.14846e-23	sp|P13982|ARCC_PSEAE	P13982	ARCC_PSEAE	Carbamate kinase	Pseudomonas aeruginosa (strain ATCC 15692 / DSM 22644 / CIP 104116 / JCM 14847 / LMG 12228 / 1C / PRS 101 / PAO1)	arcC	K00926
TRINITY_DN205_c14_g1	82.7002	-1.62796	0.479932	-3.39207	0.000693669	0.00221327	sp|Q9I1L9|DLDH1_PSEAE	Q9I1L9	DLDH1_PSEAE	Dihydrolipoyl dehydrogenase	Pseudomonas aeruginosa (strain ATCC 15692 / DSM 22644 / CIP 104116 / JCM 14847 / LMG 12228 / 1C / PRS 101 / PAO1)	lpdV	K00382
TRINITY_DN209_c0_g1	11.8532	2.23066	0.756777	2.94758	0.00320268	0.00886624	sp|Q9I1V0|GLGA_PSEAE	Q9I1V0	GLGA_PSEAE	Glycogen synthase	Pseudomonas aeruginosa (strain ATCC 15692 / DSM 22644 / CIP 104116 / JCM 14847 / LMG 12228 / 1C / PRS 101 / PAO1)	glgA	K00703
TRINITY_DN21_c0_g1	480.925	1.66566	0.175006	9.51771	1.77032e-21	2.38045e-20	sp|Q9CLG7|RMUC_PASMU	Q9CLG7	RMUC_PASMU	DNA recombination protein RmuC homolog	Pasteurella multocida (strain Pm70)	rmuC	K09760
TRINITY_DN21_c0_g4	57542.2	1.50159	0.137835	10.8942	1.22904e-27	2.25724e-26	sp|P0CE53|INSH6_ECOLI	P0CE53	INSH6_ECOLI	Transposase InsH for insertion sequence element IS5H	Escherichia coli (strain K12)	insH6	K07481
TRINITY_DN21_c0_g5	57.653	1.50752	0.240685	6.26345	3.76562e-10	2.4444e-09	sp|Q00934|PILR_PSEAE	Q00934	PILR_PSEAE	Response regulator protein PilR	Pseudomonas aeruginosa (strain ATCC 15692 / DSM 22644 / CIP 104116 / JCM 14847 / LMG 12228 / 1C / PRS 101 / PAO1)	pilR	K02667
TRINITY_DN22_c33_g1	2.71274	5.53813	2.37201	2.33479	0.0195546	0.044218	sp|P37460|PROY_SALTY	P37460	PROY_SALTY	Proline-specific permease ProY	Salmonella typhimurium (strain LT2 / SGSC1412 / ATCC 700720)	proY	K11736
TRINITY_DN22_c57_g1	16.441	-2.49254	0.955186	-2.60948	0.00906792	0.0227605	sp|Q02TH4|GLPE_PSEAB	Q02TH4	GLPE_PSEAB	Thiosulfate sulfurtransferase GlpE	Pseudomonas aeruginosa (strain UCBPP-PA14)	glpE	K02439
TRINITY_DN235_c0_g1	540.183	-1.51499	0.176238	-8.59627	8.23465e-18	8.98651e-17	sp|Q9I576|HPPD_PSEAE	Q9I576	HPPD_PSEAE	4-hydroxyphenylpyruvate dioxygenase	Pseudomonas aeruginosa (strain ATCC 15692 / DSM 22644 / CIP 104116 / JCM 14847 / LMG 12228 / 1C / PRS 101 / PAO1)	hpd	K00457
TRINITY_DN23_c0_g1	139.969	1.90283	0.233991	8.13204	4.22116e-16	3.82956e-15	sp|Q54I89|RENT1_DICDI	Q54I89	RENT1_DICDI	Regulator of nonsense transcripts 1	Dictyostelium discoideum	upf1	K14326
TRINITY_DN242_c0_g1	6.72637	1.69723	0.503555	3.3705	0.000750325	0.00235414	sp|Q9HWG4|PCHF_PSEAE	Q9HWG4	PCHF_PSEAE	Pyochelin synthase PchF	Pseudomonas aeruginosa (strain ATCC 15692 / DSM 22644 / CIP 104116 / JCM 14847 / LMG 12228 / 1C / PRS 101 / PAO1)	pchF	K12240
TRINITY_DN262_c0_g2	20.0696	4.70169	0.858316	5.4778	4.30642e-08	2.34981e-07	sp|Q5LLW7|DMDC_RUEPO	Q5LLW7	DMDC_RUEPO	3-methylmercaptopropionyl-CoA dehydrogenase	Ruegeria pomeroyi (strain ATCC 700808 / DSM 15171 / DSS-3)	dmdC	K20035
TRINITY_DN275_c0_g2	1338.88	2.1834	0.1146	19.0524	6.27934e-81	4.72834e-78	sp|Q9HYV7|BEKAS_PSEAE	Q9HYV7	BEKAS_PSEAE	Beta-ketodecanoyl-[acyl-carrier-protein] synthase	Pseudomonas aeruginosa (strain ATCC 15692 / DSM 22644 / CIP 104116 / JCM 14847 / LMG 12228 / 1C / PRS 101 / PAO1)	PA3286	K16872
TRINITY_DN311_c0_g2	31.6769	2.64486	0.628319	4.20942	2.56026e-05	9.78618e-05	sp|P23484|FECI_ECOLI	P23484	FECI_ECOLI	Ferric citrate uptake sigma factor FecI	Escherichia coli (strain K12)	fecI	K23514
TRINITY_DN319_c0_g1	9982.87	1.55521	0.125696	12.3728	3.66815e-35	1.02301e-33	sp|P50987|ARLY_PSEAE	P50987	ARLY_PSEAE	Argininosuccinate lyase	Pseudomonas aeruginosa (strain ATCC 15692 / DSM 22644 / CIP 104116 / JCM 14847 / LMG 12228 / 1C / PRS 101 / PAO1)	argH	K01755
TRINITY_DN31_c0_g2	1264.47	1.54691	0.160192	9.6566	4.60926e-22	6.67456e-21	sp|Q57596|T1M1_METJA	Q57596	T1M1_METJA	Type I restriction enzyme MjaVII methylase subunit	Methanocaldococcus jannaschii (strain ATCC 43067 / DSM 2661 / JAL-1 / JCM 10045 / NBRC 100440)	MJ0132	K03427
TRINITY_DN31_c0_g5	1644.79	1.63476	0.136152	12.0068	3.27104e-33	7.94545e-32	sp|O05052|T1RH_HAEIN	O05052	T1RH_HAEIN	Type I restriction enzyme HindI endonuclease subunit	Haemophilus influenzae (strain ATCC 51907 / DSM 11121 / KW20 / Rd)	hsdR	K01153
TRINITY_DN330_c0_g1	825.597	1.74272	0.143872	12.113	9.01261e-34	2.34017e-32	sp|P75745|PXPC_ECOLI	P75745	PXPC_ECOLI	5-oxoprolinase subunit C	Escherichia coli (strain K12)	pxpC	K23124
TRINITY_DN33_c0_g1	229.025	1.65751	0.228886	7.24164	4.43277e-13	3.44111e-12	sp|O06662|VAPC_SHIFL	O06662	VAPC_SHIFL	tRNA(fMet)-specific endonuclease VapC	Shigella flexneri	vapC	K18828
TRINITY_DN341_c0_g1	4.53083	2.0146	0.604172	3.33448	0.000854606	0.00261593	sp|Q9HWG4|PCHF_PSEAE	Q9HWG4	PCHF_PSEAE	Pyochelin synthase PchF	Pseudomonas aeruginosa (strain ATCC 15692 / DSM 22644 / CIP 104116 / JCM 14847 / LMG 12228 / 1C / PRS 101 / PAO1)	pchF	K12240
TRINITY_DN346_c0_g4	18.2625	1.76612	0.38214	4.62165	3.80698e-06	1.6764e-05	sp|O34563|GLNH_BACSU	O34563	GLNH_BACSU	ABC transporter glutamine-binding protein GlnH	Bacillus subtilis (strain 168)	glnH	K10039
TRINITY_DN35_c0_g1	995.204	1.71581	0.129549	13.2444	4.85852e-40	1.66294e-38	sp|P29267|HOXA_CUPNH	P29267	HOXA_CUPNH	Hydrogenase transcriptional regulatory protein HoxA	Cupriavidus necator (strain ATCC 17699 / DSM 428 / KCTC 22496 / NCIMB 10442 / H16 / Stanier 337)	hoxA	K19641
TRINITY_DN362_c0_g1	37.0896	2.96196	0.252969	11.7088	1.14928e-31	2.54531e-30	sp|Q51390|GLPK2_PSEAE	Q51390	GLPK2_PSEAE	Glycerol kinase 2	Pseudomonas aeruginosa (strain ATCC 15692 / DSM 22644 / CIP 104116 / JCM 14847 / LMG 12228 / 1C / PRS 101 / PAO1)	glpK2	K00864
TRINITY_DN3_c1_g1	25.5279	-2.97226	0.385442	-7.71131	1.24531e-14	1.06559e-13	sp|Q9I558|ACSA1_PSEAE	Q9I558	ACSA1_PSEAE	Acetyl-coenzyme A synthetase 1	Pseudomonas aeruginosa (strain ATCC 15692 / DSM 22644 / CIP 104116 / JCM 14847 / LMG 12228 / 1C / PRS 101 / PAO1)	acsA1	K01895
TRINITY_DN41_c1_g1	1803.92	2.05888	0.124449	16.544	1.7688e-61	1.47989e-59	sp|Q8X5V3|DNAB_ECO57	Q8X5V3	DNAB_ECO57	Replicative DNA helicase	Escherichia coli O157:H7	dnaB	K02314
TRINITY_DN427_c0_g1	10.1597	1.97778	0.445384	4.44062	8.96994e-06	3.73169e-05	sp|Q9HWG9|PHZS_PSEAE	Q9HWG9	PHZS_PSEAE	5-methylphenazine-1-carboxylate 1-monooxygenase	Pseudomonas aeruginosa (strain ATCC 15692 / DSM 22644 / CIP 104116 / JCM 14847 / LMG 12228 / 1C / PRS 101 / PAO1)	phzS	K20940
TRINITY_DN44_c0_g7	1707.5	1.59972	0.0962023	16.6288	4.31469e-62	4.0612e-60	sp|Q8XBY1|CUSA_ECO57	Q8XBY1	CUSA_ECO57	Cation efflux system protein CusA	Escherichia coli O157:H7	cusA	K07787
TRINITY_DN44_c3_g1	560.63	1.57839	0.0965005	16.3563	3.92302e-60	2.95403e-58	sp|P16575|BVGS_BORPE	P16575	BVGS_BORPE	Virulence sensor protein BvgS	Bordetella pertussis (strain Tohama I / ATCC BAA-589 / NCTC 13251)	bvgS	K07679
TRINITY_DN46_c0_g1	256.13	2.41687	0.199438	12.1184	8.43745e-34	2.26907e-32	sp|O51900|FES_DICD3	O51900	FES_DICD3	Iron(III) enterobactin esterase	Dickeya dadantii (strain 3937)	fes	K07214
TRINITY_DN46_c1_g1	1080.48	2.62365	0.183466	14.3004	2.17528e-46	1.09199e-44	sp|Q02QK0|AMIE_PSEAB	Q02QK0	AMIE_PSEAB	Aliphatic amidase	Pseudomonas aeruginosa (strain UCBPP-PA14)	amiE	K01426
TRINITY_DN474_c0_g2	15.5745	1.79294	0.322442	5.56051	2.68985e-08	1.47844e-07	sp|Q57500|Y894_HAEIN	Q57500	Y894_HAEIN	Uncharacterized protein HI_0894	Haemophilus influenzae (strain ATCC 51907 / DSM 11121 / KW20 / Rd)	HI_0894	K03585
TRINITY_DN485_c0_g1	6.55676	-1.57435	0.618925	-2.54369	0.0109688	0.0268166	sp|P77915|HEMN_PSEAE	P77915	HEMN_PSEAE	Oxygen-independent coproporphyrinogen III oxidase	Pseudomonas aeruginosa (strain ATCC 15692 / DSM 22644 / CIP 104116 / JCM 14847 / LMG 12228 / 1C / PRS 101 / PAO1)	hemN	K02495
TRINITY_DN4_c3_g10	16.9927	-1.60943	0.459553	-3.50216	0.000461499	0.00152416	sp|Q9D7B6|ACAD8_MOUSE	Q9D7B6	ACAD8_MOUSE	Isobutyryl-CoA dehydrogenase, mitochondrial	Mus musculus	Acad8	K11538
TRINITY_DN4_c3_g13	12.9847	-3.51288	0.683451	-5.13991	2.74867e-07	1.3707e-06	sp|P28811|MMSB_PSEAE	P28811	MMSB_PSEAE	3-hydroxyisobutyrate dehydrogenase	Pseudomonas aeruginosa (strain ATCC 15692 / DSM 22644 / CIP 104116 / JCM 14847 / LMG 12228 / 1C / PRS 101 / PAO1)	mmsB	K00020
TRINITY_DN4_c3_g16	7.93037	-3.3468	0.903108	-3.70587	0.000210669	0.000727679	sp|P28811|MMSB_PSEAE	P28811	MMSB_PSEAE	3-hydroxyisobutyrate dehydrogenase	Pseudomonas aeruginosa (strain ATCC 15692 / DSM 22644 / CIP 104116 / JCM 14847 / LMG 12228 / 1C / PRS 101 / PAO1)	mmsB	K00020
TRINITY_DN593_c1_g1	1044.33	1.84445	0.100048	18.4357	6.79432e-76	2.55806e-73	sp|P37024|HRPB_ECOLI	P37024	HRPB_ECOLI	ATP-dependent RNA helicase HrpB	Escherichia coli (strain K12)	hrpB	K03579
TRINITY_DN593_c1_g2	51.2388	-2.06696	0.24555	-8.41771	3.8393e-17	3.80394e-16	sp|B7LUJ5|HDFR_ESCF3	B7LUJ5	HDFR_ESCF3	HTH-type transcriptional regulator HdfR	Escherichia fergusonii (strain ATCC 35469 / DSM 13698 / CCUG 18766 / IAM 14443 / JCM 21226 / LMG 7866 / NBRC 102419 / NCTC 12128 / CDC 0568-73)	hdfR	K23773
TRINITY_DN62_c0_g1	96.0289	1.53741	0.152446	10.085	6.43698e-24	9.69409e-23	sp|Q9I1S2|HCNB_PSEAE	Q9I1S2	HCNB_PSEAE	Hydrogen cyanide synthase subunit HcnB	Pseudomonas aeruginosa (strain ATCC 15692 / DSM 22644 / CIP 104116 / JCM 14847 / LMG 12228 / 1C / PRS 101 / PAO1)	hcnB	K10815
TRINITY_DN636_c0_g1	9.53257	-1.75515	0.604312	-2.90437	0.00367989	0.0100035	sp|P37571|CLPC_BACSU	P37571	CLPC_BACSU	Negative regulator of genetic competence ClpC/MecB	Bacillus subtilis (strain 168)	clpC	K03696
TRINITY_DN66_c0_g1	9105.93	1.85955	0.180113	10.3243	5.46938e-25	8.95313e-24	sp|P22608|PILB_PSEAE	P22608	PILB_PSEAE	Type IV pilus assembly ATPase PilB	Pseudomonas aeruginosa (strain ATCC 15692 / DSM 22644 / CIP 104116 / JCM 14847 / LMG 12228 / 1C / PRS 101 / PAO1)	pilB	K02652
TRINITY_DN69_c2_g3	82.5924	1.74016	0.248871	6.99223	2.70551e-12	1.99731e-11	sp|P0AG37|RHTB_SHIFL	P0AG37	RHTB_SHIFL	Homoserine/homoserine lactone efflux protein	Shigella flexneri	rhtB	K05834
TRINITY_DN69_c3_g1	1070.38	1.82649	0.134286	13.6015	3.92455e-42	1.47759e-40	sp|P24577|YI71_BURM1	P24577	YI71_BURM1	Insertion element IS407 uncharacterized 31.7 kDa protein	Burkholderia multivorans (strain ATCC 17616 / 249)	Bmul_4719	K07497
TRINITY_DN69_c3_g2	2023.58	2.33177	0.146668	15.8983	6.51044e-57	4.45669e-55	sp|P24580|YI74_BURM1	P24580	YI74_BURM1	Insertion element IS407 uncharacterized 10.0 kDa protein	Burkholderia multivorans (strain ATCC 17616 / 249)	Bmul_4720	K07497
TRINITY_DN69_c3_g6	14229.6	2.07542	0.141347	14.6831	8.27213e-49	4.44923e-47	sp|G3XD94|UGND_PSEAE	G3XD94	UGND_PSEAE	UDP-N-acetyl-D-glucosamine 6-dehydrogenase	Pseudomonas aeruginosa (strain ATCC 15692 / DSM 22644 / CIP 104116 / JCM 14847 / LMG 12228 / 1C / PRS 101 / PAO1)	wbpA	K13015
TRINITY_DN69_c3_g7	828.602	1.67675	0.176638	9.49257	2.25411e-21	2.9778e-20	sp|G3XD61|WBPI_PSEAE	G3XD61	WBPI_PSEAE	UDP-2,3-diacetamido-2,3-dideoxy-D-glucuronate 2-epimerase	Pseudomonas aeruginosa (strain ATCC 15692 / DSM 22644 / CIP 104116 / JCM 14847 / LMG 12228 / 1C / PRS 101 / PAO1)	wbpI	K13019
TRINITY_DN69_c3_g9	1473.94	2.74923	0.164794	16.6828	1.74748e-62	1.87979e-60	sp|P72139|HIS62_PSEAE	P72139	HIS62_PSEAE	Putative imidazole glycerol phosphate synthase subunit hisF2	Pseudomonas aeruginosa (strain ATCC 15692 / DSM 22644 / CIP 104116 / JCM 14847 / LMG 12228 / 1C / PRS 101 / PAO1)	hisF2	K02500
TRINITY_DN736_c0_g1	125.439	-1.99897	0.167312	-11.9476	6.68671e-33	1.57347e-31	sp|Q9HU15|FABY_PSEAE	Q9HU15	FABY_PSEAE	Beta-ketoacyl-[acyl-carrier-protein] synthase FabY	Pseudomonas aeruginosa (strain ATCC 15692 / DSM 22644 / CIP 104116 / JCM 14847 / LMG 12228 / 1C / PRS 101 / PAO1)	fabY	K18473
TRINITY_DN746_c0_g1	237.007	5.84585	0.632416	9.24368	2.38164e-20	3.09202e-19	sp|Q6B4Z3|UTY_PANTR	Q6B4Z3	UTY_PANTR	Histone demethylase UTY	Pan troglodytes	UTY	K23742
TRINITY_DN86_c0_g5	37.3242	-2.02258	0.267758	-7.55376	4.2288e-14	3.49921e-13	sp|Q86AD9|THIL1_DICDI	Q86AD9	THIL1_DICDI	Probable acetyl-CoA acetyltransferase	Dictyostelium discoideum	DDB_G0271544	K00626
TRINITY_DN8_c0_g2	688.645	1.91719	0.150878	12.7069	5.41274e-37	1.56761e-35	sp|P55620|Y4PO_SINFN	P55620	Y4PO_SINFN	Probable transposase for insertion sequence element ISRM3-like	Sinorhizobium fredii (strain NBRC 101917 / NGR234)	NGR_a01970	K07493
TRINITY_DN9_c0_g2	621.868	1.57708	0.113175	13.9348	3.89223e-44	1.83178e-42	sp|Q9I4P4|FLGJ_PSEAE	Q9I4P4	FLGJ_PSEAE	Peptidoglycan hydrolase FlgJ	Pseudomonas aeruginosa (strain ATCC 15692 / DSM 22644 / CIP 104116 / JCM 14847 / LMG 12228 / 1C / PRS 101 / PAO1)	flgJ	K02395
