# Supplementary material for: Mucin-induced metabolic reprogramming in Pseudomonas aeruginosa clinical isolates
Source: mSystems. 2026 Jul 2;11(7):e00580-26. doi: 10.1128/msystems.00580-26 (PMC13387015; doi:10.1128/msystems.00580-26)
Supplement: Information S4 — Reactions predicted to be essential for biomass production in the metabolic network models of the isolates. [file msystems.00580-26-s0004.xlsx]

## Sheet: PA14
ids
EX_cpd00021_e
lipid_rxn
rPY00162
rPY00163
rPY00164
rPY00165
rPY00166
rPY00167
rPY00168
rPY00169
rPY00170
rPY00171
rPY00172
rPY00173
rPY00174
rPY00175
rPY00176
rPY00177
rPY00180
rPY00182
rPY00183
rPY00184
rPY00221
rPY00222
rxn00029
rxn00060
rxn00117
rxn00119
rxn00126
rxn00141
rxn00213
rxn00214
rxn00293
rxn00416
rxn00710
rxn00770
rxn00777
rxn00790
rxn00800
rxn00832
rxn00838
rxn00902
rxn00966
rxn01018
rxn01116
rxn01117
rxn01127
rxn01211
rxn01219
rxn01255
rxn01332
rxn01362
rxn01465
rxn01466
rxn01512
rxn01520
rxn01629
rxn01675
rxn01739
rxn01740
rxn01997
rxn02000
rxn02003
rxn02212
rxn02213
rxn02264
rxn02288
rxn02331
rxn02404
rxn02405
rxn02476
rxn02789
rxn02811
rxn02895
rxn02937
rxn03084
rxn03136
rxn03137
rxn03147
rxn03511
rxn03907
rxn03908
rxn03909
rxn03910
rxn03916
rxn03918
rxn03919
rxn03958
rxn05003
rxn05028
rxn05034
rxn05293
rxn05329
rxn05330
rxn05331
rxn05333
rxn05334
rxn05336
rxn05337
rxn05338
rxn05339
rxn05340
rxn05341
rxn05342
rxn05343
rxn05344
rxn05345
rxn05346
rxn05348
rxn05350
rxn05465
rxn06591
rxn06937
rxn07980
rxn07993
rxn08002
rxn08087
rxn08089
rxn08229
rxn08230
rxn08231
rxn08232
rxn08309
rxn08310
rxn08311
rxn08312
rxn08352
rxn08398
rxn08550
rxn08552
rxn09037
rxn09104
rxn09105
rxn09106
rxn09107
rxn09111
rxn09112
rxn09113
rxn09114
rxn09200
rxn09201
rxn09202
rxn09203
rxn09208
rxn09209
rxn09210
rxn09211
rxn10199
rxn12751
rxn12879
rxn12880
rxn12892
rxn13044
rxn13107
rxn13108
rxn13643
rxn13840
rxn13866
rxn13867
rxn13868
rxn13869
rxn13870
rxn13871
rxn13874
rxn13878
rxn13879
rxn13880
rxn13881
rxn13882
rxn13883
rxn13884
SK_cpd11416_c

## Sheet: PA14_mucin
ids
EX_cpd00021_e
lipid_rxn
rPY00162
rPY00163
rPY00164
rPY00165
rPY00166
rPY00167
rPY00168
rPY00169
rPY00170
rPY00171
rPY00172
rPY00173
rPY00174
rPY00175
rPY00176
rPY00177
rPY00180
rPY00182
rPY00183
rPY00184
rPY00221
rPY00222
rxn00029
rxn00060
rxn00117
rxn00119
rxn00126
rxn00141
rxn00213
rxn00214
rxn00293
rxn00416
rxn00710
rxn00770
rxn00777
rxn00790
rxn00800
rxn00832
rxn00838
rxn00902
rxn00966
rxn01018
rxn01116
rxn01117
rxn01127
rxn01211
rxn01219
rxn01255
rxn01332
rxn01362
rxn01465
rxn01466
rxn01512
rxn01520
rxn01629
rxn01675
rxn01739
rxn01740
rxn01997
rxn02000
rxn02003
rxn02212
rxn02213
rxn02264
rxn02288
rxn02331
rxn02404
rxn02405
rxn02476
rxn02789
rxn02811
rxn02895
rxn02937
rxn03084
rxn03136
rxn03137
rxn03147
rxn03511
rxn03907
rxn03908
rxn03909
rxn03910
rxn03916
rxn03918
rxn03919
rxn03958
rxn05003
rxn05028
rxn05034
rxn05293
rxn05329
rxn05330
rxn05331
rxn05333
rxn05334
rxn05336
rxn05337
rxn05338
rxn05339
rxn05340
rxn05341
rxn05342
rxn05343
rxn05344
rxn05345
rxn05346
rxn05348
rxn05350
rxn05465
rxn06591
rxn06937
rxn07980
rxn07993
rxn08002
rxn08087
rxn08089
rxn08229
rxn08230
rxn08231
rxn08232
rxn08309
rxn08310
rxn08311
rxn08312
rxn08352
rxn08398
rxn08550
rxn08552
rxn09037
rxn09104
rxn09105
rxn09106
rxn09107
rxn09111
rxn09112
rxn09113
rxn09114
rxn09200
rxn09201
rxn09202
rxn09203
rxn09208
rxn09209
rxn09210
rxn09211
rxn10199
rxn12751
rxn12879
rxn12880
rxn12892
rxn13044
rxn13107
rxn13108
rxn13643
rxn13840
rxn13866
rxn13867
rxn13868
rxn13869
rxn13870
rxn13871
rxn13874
rxn13878
rxn13879
rxn13880
rxn13881
rxn13882
rxn13883
rxn13884
SK_cpd11416_c

## Sheet: 12907
ids
lipid_rxn
rPY00163
rPY00164
rPY00165
rPY00166
rPY00168
rPY00170
rPY00171
rPY00172
rPY00173
rPY00174
rPY00175
rPY00176
rPY00177
rPY00180
rPY00184
rPY00222
rxn00141
rxn00214
rxn00293
rxn00710
rxn00770
rxn00790
rxn00800
rxn00966
rxn01018
rxn01117
rxn01255
rxn01465
rxn01466
rxn01512
rxn01520
rxn01675
rxn01739
rxn01740
rxn01997
rxn02000
rxn02003
rxn02212
rxn02213
rxn02264
rxn02331
rxn02404
rxn02405
rxn02476
rxn02789
rxn02895
rxn02937
rxn03084
rxn03136
rxn03137
rxn03147
rxn03511
rxn03908
rxn03916
rxn03919
rxn03958
rxn05003
rxn05028
rxn05329
rxn05330
rxn05331
rxn05333
rxn05336
rxn05337
rxn05338
rxn05339
rxn05340
rxn05341
rxn05342
rxn05343
rxn05344
rxn05345
rxn05346
rxn05348
rxn05465
rxn07980
rxn07993
rxn08087
rxn08230
rxn08309
rxn08310
rxn08311
rxn08312
rxn08552
rxn09105
rxn09106
rxn09107
rxn09111
rxn09113
rxn09114
rxn09200
rxn09201
rxn09202
rxn09208
rxn09209
rxn09210
rxn09211
rxn12879
rxn12880
rxn12892
rxn13044
rxn13107
rxn13108
rxn13840
rxn13866
rxn13867
rxn13868
rxn13869
rxn13871
rxn13874
rxn13878
rxn13879
rxn13880
rxn13881
rxn13882
rxn13883
rxn13884

## Sheet: 12907_mucin
ids
EX_cpd00021_e
lipid_rxn
rPY00163
rPY00164
rPY00165
rPY00166
rPY00168
rPY00169
rPY00170
rPY00171
rPY00172
rPY00173
rPY00174
rPY00177
rPY00180
rPY00182
rPY00184
rPY00222
rxn00029
rxn00060
rxn00119
rxn00126
rxn00141
rxn00214
rxn00770
rxn00790
rxn00800
rxn00838
rxn01117
rxn01255
rxn01465
rxn01466
rxn01512
rxn01520
rxn01675
rxn01739
rxn01740
rxn01997
rxn02003
rxn02212
rxn02213
rxn02331
rxn02404
rxn02405
rxn02476
rxn02811
rxn02895
rxn02937
rxn03137
rxn03147
rxn03511
rxn03909
rxn03916
rxn03918
rxn03919
rxn05003
rxn05028
rxn05034
rxn05330
rxn05331
rxn05333
rxn05336
rxn05337
rxn05338
rxn05339
rxn05340
rxn05341
rxn05342
rxn05343
rxn05344
rxn05345
rxn05346
rxn05348
rxn05465
rxn07980
rxn08002
rxn08087
rxn08089
rxn08230
rxn08309
rxn08310
rxn08552
rxn09037
rxn09104
rxn09106
rxn09107
rxn09111
rxn09113
rxn09114
rxn09200
rxn09203
rxn09208
rxn09209
rxn09210
rxn09211
rxn12751
rxn12879
rxn12880
rxn12892
rxn13107
rxn13108
rxn13840
rxn13866
rxn13868
rxn13869
rxn13870
rxn13871
rxn13874
rxn13878
rxn13879
rxn13880
rxn13881
rxn13882
rxn13884
SK_cpd11416_c

## Sheet: 29272
ids
EX_cpd00021_e
lipid_rxn
rPY00163
rPY00164
rPY00165
rPY00166
rPY00167
rPY00168
rPY00169
rPY00170
rPY00171
rPY00172
rPY00173
rPY00174
rPY00177
rPY00180
rPY00182
rPY00184
rPY00222
rxn00029
rxn00060
rxn00119
rxn00126
rxn00141
rxn00214
rxn00770
rxn00790
rxn00800
rxn00832
rxn00838
rxn01117
rxn01255
rxn01362
rxn01465
rxn01466
rxn01512
rxn01520
rxn01675
rxn01739
rxn01740
rxn01997
rxn02003
rxn02212
rxn02213
rxn02331
rxn02404
rxn02405
rxn02476
rxn02811
rxn02895
rxn02937
rxn03137
rxn03147
rxn03511
rxn03909
rxn03916
rxn03918
rxn03919
rxn05003
rxn05028
rxn05034
rxn05330
rxn05331
rxn05333
rxn05336
rxn05337
rxn05338
rxn05339
rxn05340
rxn05341
rxn05342
rxn05343
rxn05344
rxn05345
rxn05346
rxn05348
rxn05465
rxn07980
rxn08002
rxn08087
rxn08089
rxn08230
rxn08309
rxn08310
rxn08552
rxn09037
rxn09104
rxn09106
rxn09107
rxn09111
rxn09113
rxn09114
rxn09200
rxn09203
rxn09208
rxn09209
rxn09210
rxn09211
rxn12751
rxn12879
rxn12880
rxn12892
rxn13107
rxn13108
rxn13840
rxn13866
rxn13868
rxn13869
rxn13870
rxn13871
rxn13874
rxn13878
rxn13879
rxn13880
rxn13881
rxn13882
rxn13884
SK_cpd11416_c

## Sheet: 29272_mucin
ids
EX_cpd00021_e
lipid_rxn
rPY00163
rPY00164
rPY00165
rPY00166
rPY00167
rPY00168
rPY00169
rPY00170
rPY00171
rPY00172
rPY00173
rPY00174
rPY00177
rPY00180
rPY00182
rPY00184
rPY00222
rxn00029
rxn00060
rxn00119
rxn00126
rxn00141
rxn00214
rxn00770
rxn00790
rxn00800
rxn00832
rxn00838
rxn01117
rxn01255
rxn01362
rxn01465
rxn01466
rxn01512
rxn01520
rxn01675
rxn01739
rxn01740
rxn01997
rxn02003
rxn02212
rxn02213
rxn02331
rxn02404
rxn02405
rxn02476
rxn02811
rxn02895
rxn02937
rxn03137
rxn03147
rxn03511
rxn03909
rxn03916
rxn03918
rxn03919
rxn05003
rxn05028
rxn05034
rxn05330
rxn05331
rxn05333
rxn05336
rxn05337
rxn05338
rxn05339
rxn05340
rxn05341
rxn05342
rxn05343
rxn05344
rxn05345
rxn05346
rxn05348
rxn05465
rxn07980
rxn08002
rxn08087
rxn08089
rxn08230
rxn08309
rxn08310
rxn08552
rxn09037
rxn09104
rxn09106
rxn09107
rxn09111
rxn09113
rxn09114
rxn09200
rxn09203
rxn09208
rxn09209
rxn09210
rxn09211
rxn12751
rxn12879
rxn12880
rxn12892
rxn13107
rxn13108
rxn13840
rxn13866
rxn13868
rxn13869
rxn13870
rxn13871
rxn13874
rxn13878
rxn13879
rxn13880
rxn13881
rxn13882
rxn13884
SK_cpd11416_c

## Sheet: 32920
ids
lipid_rxn
rPY00163
rPY00164
rPY00165
rPY00166
rPY00168
rPY00170
rPY00171
rPY00172
rPY00173
rPY00174
rPY00175
rPY00176
rPY00177
rPY00180
rPY00183
rPY00184
rPY00222
rxn00141
rxn00214
rxn00293
rxn00710
rxn00770
rxn00790
rxn00800
rxn00902
rxn00966
rxn01018
rxn01117
rxn01255
rxn01465
rxn01466
rxn01512
rxn01520
rxn01675
rxn01739
rxn01740
rxn01997
rxn02000
rxn02003
rxn02212
rxn02213
rxn02264
rxn02288
rxn02331
rxn02404
rxn02405
rxn02476
rxn02789
rxn02895
rxn02937
rxn03084
rxn03136
rxn03137
rxn03147
rxn03511
rxn03908
rxn03916
rxn03917
rxn03919
rxn03958
rxn05003
rxn05028
rxn05329
rxn05330
rxn05331
rxn05333
rxn05336
rxn05337
rxn05338
rxn05339
rxn05340
rxn05341
rxn05342
rxn05343
rxn05344
rxn05345
rxn05346
rxn05348
rxn05465
rxn07980
rxn07993
rxn08087
rxn08229
rxn08230
rxn08309
rxn08310
rxn08311
rxn08312
rxn08552
rxn09105
rxn09106
rxn09107
rxn09111
rxn09113
rxn09114
rxn09200
rxn09201
rxn09202
rxn09208
rxn09209
rxn09210
rxn09211
rxn12879
rxn12880
rxn12892
rxn13044
rxn13107
rxn13108
rxn13840
rxn13866
rxn13867
rxn13868
rxn13869
rxn13871
rxn13874
rxn13878
rxn13879
rxn13880
rxn13881
rxn13882
rxn13883
rxn13884

## Sheet: 32920_mucin
ids
EX_cpd00021_e
lipid_rxn
rPY00163
rPY00164
rPY00165
rPY00166
rPY00168
rPY00169
rPY00170
rPY00171
rPY00172
rPY00173
rPY00174
rPY00177
rPY00180
rPY00182
rPY00184
rPY00222
rxn00029
rxn00060
rxn00119
rxn00126
rxn00141
rxn00214
rxn00770
rxn00790
rxn00800
rxn00832
rxn00838
rxn01117
rxn01255
rxn01362
rxn01465
rxn01466
rxn01512
rxn01520
rxn01675
rxn01739
rxn01740
rxn01997
rxn02003
rxn02212
rxn02213
rxn02331
rxn02404
rxn02405
rxn02476
rxn02811
rxn02895
rxn02937
rxn03137
rxn03147
rxn03511
rxn03909
rxn03916
rxn03918
rxn03919
rxn05003
rxn05028
rxn05034
rxn05330
rxn05331
rxn05333
rxn05336
rxn05337
rxn05338
rxn05339
rxn05340
rxn05341
rxn05342
rxn05343
rxn05344
rxn05345
rxn05346
rxn05348
rxn05465
rxn07980
rxn08002
rxn08087
rxn08089
rxn08230
rxn08309
rxn08310
rxn08552
rxn09037
rxn09104
rxn09106
rxn09107
rxn09111
rxn09113
rxn09114
rxn09200
rxn09203
rxn09208
rxn09209
rxn09210
rxn09211
rxn12751
rxn12879
rxn12880
rxn12892
rxn13107
rxn13108
rxn13840
rxn13866
rxn13868
rxn13869
rxn13870
rxn13871
rxn13874
rxn13878
rxn13879
rxn13880
rxn13881
rxn13882
rxn13884
SK_cpd11416_c

## Sheet: 34914
ids
EX_cpd00021_e
lipid_rxn
rPY00163
rPY00164
rPY00165
rPY00166
rPY00167
rPY00168
rPY00169
rPY00170
rPY00171
rPY00172
rPY00173
rPY00174
rPY00177
rPY00180
rPY00182
rPY00184
rPY00222
rxn00029
rxn00060
rxn00119
rxn00126
rxn00141
rxn00214
rxn00770
rxn00790
rxn00800
rxn00832
rxn00838
rxn01117
rxn01255
rxn01362
rxn01465
rxn01466
rxn01512
rxn01520
rxn01675
rxn01739
rxn01740
rxn01997
rxn02003
rxn02212
rxn02213
rxn02331
rxn02404
rxn02405
rxn02476
rxn02811
rxn02895
rxn02937
rxn03137
rxn03147
rxn03511
rxn03909
rxn03916
rxn03918
rxn03919
rxn05003
rxn05028
rxn05034
rxn05330
rxn05331
rxn05333
rxn05336
rxn05337
rxn05338
rxn05339
rxn05340
rxn05341
rxn05342
rxn05343
rxn05344
rxn05345
rxn05346
rxn05348
rxn05465
rxn07980
rxn08002
rxn08087
rxn08089
rxn08230
rxn08309
rxn08310
rxn08552
rxn09037
rxn09104
rxn09106
rxn09107
rxn09111
rxn09113
rxn09114
rxn09200
rxn09203
rxn09208
rxn09209
rxn09210
rxn09211
rxn12751
rxn12879
rxn12880
rxn12892
rxn13107
rxn13108
rxn13840
rxn13866
rxn13868
rxn13869
rxn13870
rxn13871
rxn13874
rxn13878
rxn13879
rxn13880
rxn13881
rxn13882
rxn13884
SK_cpd11416_c

## Sheet: 34914_mucin
ids
EX_cpd00021_e
lipid_rxn
rPY00163
rPY00164
rPY00165
rPY00166
rPY00167
rPY00168
rPY00169
rPY00170
rPY00171
rPY00172
rPY00173
rPY00174
rPY00177
rPY00180
rPY00182
rPY00184
rPY00222
rxn00029
rxn00060
rxn00119
rxn00126
rxn00141
rxn00214
rxn00770
rxn00790
rxn00800
rxn00832
rxn00838
rxn01117
rxn01255
rxn01362
rxn01465
rxn01466
rxn01512
rxn01520
rxn01675
rxn01739
rxn01740
rxn01997
rxn02003
rxn02212
rxn02213
rxn02331
rxn02404
rxn02405
rxn02476
rxn02811
rxn02895
rxn02937
rxn03137
rxn03147
rxn03511
rxn03909
rxn03916
rxn03918
rxn03919
rxn05003
rxn05028
rxn05034
rxn05330
rxn05331
rxn05333
rxn05336
rxn05337
rxn05338
rxn05339
rxn05340
rxn05341
rxn05342
rxn05343
rxn05344
rxn05345
rxn05346
rxn05348
rxn05465
rxn07980
rxn08002
rxn08087
rxn08089
rxn08230
rxn08309
rxn08310
rxn08552
rxn09037
rxn09104
rxn09106
rxn09107
rxn09111
rxn09113
rxn09114
rxn09200
rxn09203
rxn09208
rxn09209
rxn09210
rxn09211
rxn12751
rxn12879
rxn12880
rxn12892
rxn13107
rxn13108
rxn13840
rxn13866
rxn13868
rxn13869
rxn13870
rxn13871
rxn13874
rxn13878
rxn13879
rxn13880
rxn13881
rxn13882
rxn13884
SK_cpd11416_c

[truncated: 6 more sheets: 37832, 37832_mucin, 51075, 51075_mucin, 55009, 55009_mucin]
